# Supplementary material for: Integrated biology approach reveals molecular and pathological interactions among Alzheimer’s Aβ42, Tau, TREM2, and TYROBP in Drosophila models
Source: Genome Med. 2018 Mar 29;10:26. doi: 10.1186/s13073-018-0530-9 (PMC5875009; doi:10.1186/s13073-018-0530-9)
Supplement: Supplementary file 2 — Table S1. Differentially expressed genes identified from different comparisons under FDR ≤ 0.05 and absolute log2 fold change ≥ 1.2. (XLSX 1236 kb) [file 13073_2018_530_MOESM2_ESM.xlsx]

## Sheet: Abbreviation
Abbreviated genotype in supplemental Tables	Fly genotype	Abbreviated genotype in Figure 2~7
eGRL_Control	Repo-LexA,Elav-gal4; (attp2 background)	Control
eGRL_TREM2-WT/TYROBP	Repo-LexA,Elav-gal4;LexAop-TYROBP,LexAop-TREM2 WT	TREM2WT/TYROBP
eGRL_TREM2-R47H/TYROBP	Repo-LexA,Elav-gal4;LexAop-TYROBP,LexAop-TREM2 R47H	TREM2R47H/TYROBP
eGRL_Aß42	Repo-LexA,Elav-gal4;UAS-Aß42 (attp2 background)	Aß42
eGRL_Aß42/TREM2-WT/TYROBP	Repo-LexA,Elav-gal4;UAS-Aß42/LexAop-TYROBP, LexAop-TREM2 WT	Aß42/TREM2WT/TYROBP
eGRL_Aß42/TREM2-R47H/TYROBP	Repo-LexA,Elav-gal4;UAS-Aß42/LexAop-TYROBP, LexAop-TREM2 R47H	Aß42/TREM2R47H/TYROBP
GGRL_Control	Repo-LexA;Gmr-gal4 (attp2 background)	Control
GGRL_TREM2-WT/TYROBP	Repo-LexA;Gmr-gal4/LexAop-TYROBP, LexAop-TREM2 WT	TREM2WT/TYROBP
GGRL_TREM2-R47H/TYROBP	Repo-LexA;Gmr-gal4/LexAop-TYROBP, LexAop-TREM2 R47H	TREM2R47H/TYROBP
GGRL_Tau	Repo-LexA;Gmr-gal4, UAS-Tau (attp2 background)	tau
GGRL_Tau/TREM2-WT/TYROBP	Repo-LexA;Gmr-gal4, UAS-Tau/LexAop-TYROBP,LexAop-TREM2 WT	tau/TREM2WT/TYROBP
GGRL_Tau/TREM2-R47H/TYROBP	Repo-LexA;Gmr-gal4, UAS-Tau/LexAop-TYROBP,LexAop-TREM2 R47H	tau/TREM2R47H/TYROBP

## Sheet: Table S1
Table S1. Differentially expressed genes identified from different comparisons under FDR ≤ 0.05 and absolute log2 fold change ≥ 1.2.
Geneid	Symbol	human_ortholog	log2FC	t	P.Value	FDR	Contrast
FBgn0004034	y	NA	5.07002	72.839	6.21395e-33	8.8729e-29	eGRL_TREM2-WT/TYROBP vs eGRL_Control
FBgn0013278	Hsp70Bb	HSPA1A, HSPA1B, HSPA1L, HSPA2, HSPA5, HSPA6, HSPA8	4.61517	64.5966	1.64334e-31	1.17326e-27	eGRL_TREM2-WT/TYROBP vs eGRL_Control
FBgn0039316	CG11893	NA	1.9642	22.6164	2.84047e-19	1.32474e-15	eGRL_TREM2-WT/TYROBP vs eGRL_Control
FBgn0052091	CG32091	ABCG1	-1.0412	-22.3856	3.71101e-19	1.32474e-15	eGRL_TREM2-WT/TYROBP vs eGRL_Control
FBgn0039298	to	NA	-3.72947	-21.3376	1.29012e-18	3.68434e-15	eGRL_TREM2-WT/TYROBP vs eGRL_Control
FBgn0053017	CG33017	GPATCH8	4.80245	19.9709	7.12867e-18	1.69651e-14	eGRL_TREM2-WT/TYROBP vs eGRL_Control
FBgn0031367	c-cup	NENF	4.55437	18.769	3.49599e-17	7.13132e-14	eGRL_TREM2-WT/TYROBP vs eGRL_Control
FBgn0033395	Cyp4p2	CYP4A11, CYP4A22, CYP4B1, CYP4F11, CYP4F12, CYP4F2, CYP4F3, CYP4F8, CYP4V2, CYP4X1	1.19002	18.2927	6.72795e-17	1.20085e-13	eGRL_TREM2-WT/TYROBP vs eGRL_Control
FBgn0036597	CG4962	NA	-2.11241	-17.6736	1.61065e-16	2.55538e-13	eGRL_TREM2-WT/TYROBP vs eGRL_Control
FBgn0043783	CG32444	GALM	1.39297	17.2378	3.02444e-16	4.31859e-13	eGRL_TREM2-WT/TYROBP vs eGRL_Control
FBgn0013813	Dhc98D	DNAH10	-0.785306	-15.7664	2.81292e-15	3.65142e-12	eGRL_TREM2-WT/TYROBP vs eGRL_Control
FBgn0000473	Cyp6a2	CYP3A4, CYP3A43, CYP3A5, CYP3A7, TBXAS1	0.76749	15.3635	5.33549e-15	5.97682e-12	eGRL_TREM2-WT/TYROBP vs eGRL_Control
FBgn0033158	CG12164	NA	-4.51495	-15.3513	5.44147e-15	5.97682e-12	eGRL_TREM2-WT/TYROBP vs eGRL_Control
FBgn0034756	Cyp6d2	NA	1.78073	15.1489	7.54505e-15	7.69541e-12	eGRL_TREM2-WT/TYROBP vs eGRL_Control
FBgn0032789	CG13083	NA	1.55616	14.6764	1.64076e-14	1.56189e-11	eGRL_TREM2-WT/TYROBP vs eGRL_Control
FBgn0052207	CR32207	NA	1.95994	14.4509	2.39373e-14	2.13626e-11	eGRL_TREM2-WT/TYROBP vs eGRL_Control
FBgn0031479	Prx6005	PRDX6	0.836016	14.29	3.14272e-14	2.6397e-11	eGRL_TREM2-WT/TYROBP vs eGRL_Control
FBgn0032143	CG4017	CPA1, CPA2, CPA3, CPA4, CPA5, CPA6, CPB1, CPB2, CPO	-4.54168	-14.0063	5.10903e-14	4.05288e-11	eGRL_TREM2-WT/TYROBP vs eGRL_Control
FBgn0263321	CG43402	NA	1.32296	13.1419	2.35522e-13	1.77001e-10	eGRL_TREM2-WT/TYROBP vs eGRL_Control
FBgn0039299	CG11854	NA	-4.36453	-12.944	3.37666e-13	2.41077e-10	eGRL_TREM2-WT/TYROBP vs eGRL_Control
FBgn0050295	Ipk1	IPPK	0.882118	12.1716	1.43321e-12	9.74512e-10	eGRL_TREM2-WT/TYROBP vs eGRL_Control
FBgn0033302	Cyp6a14	CYP3A4, CYP3A43, CYP3A5, CYP3A7, TBXAS1	0.888659	11.9408	2.2354e-12	1.43999e-09	eGRL_TREM2-WT/TYROBP vs eGRL_Control
FBgn0036713	Mip	NA	0.504053	11.9087	2.37905e-12	1.43999e-09	eGRL_TREM2-WT/TYROBP vs eGRL_Control
FBgn0036619	Cpr72Ec	NA	-1.21731	-11.8998	2.42031e-12	1.43999e-09	eGRL_TREM2-WT/TYROBP vs eGRL_Control
FBgn0067779	dbr	NA	0.555837	11.8324	2.75981e-12	1.57629e-09	eGRL_TREM2-WT/TYROBP vs eGRL_Control
FBgn0051300	CG31300	NA	-0.759904	-11.6373	4.047e-12	2.18463e-09	eGRL_TREM2-WT/TYROBP vs eGRL_Control
FBgn0033205	CG2064	RDH11, RDH12, RDH13, RDH14	0.734032	11.6269	4.1309e-12	2.18463e-09	eGRL_TREM2-WT/TYROBP vs eGRL_Control
FBgn0041180	Tep4	C3, C4A, CD109	0.716862	11.5673	4.64793e-12	2.37028e-09	eGRL_TREM2-WT/TYROBP vs eGRL_Control
FBgn0028468	rtet	MFSD10	0.833544	11.5469	4.8398e-12	2.38302e-09	eGRL_TREM2-WT/TYROBP vs eGRL_Control
FBgn0002939	ninaD	SCARB1	0.82415	11.4718	5.61864e-12	2.67429e-09	eGRL_TREM2-WT/TYROBP vs eGRL_Control
FBgn0051950	CG31950	NAA38	1.15241	11.4453	5.92368e-12	2.72852e-09	eGRL_TREM2-WT/TYROBP vs eGRL_Control
FBgn0039415	CG6142	CHDH	1.8458	11.2492	8.78016e-12	3.91787e-09	eGRL_TREM2-WT/TYROBP vs eGRL_Control
FBgn0034662	CG13492	NA	3.49915	11.1626	1.04612e-11	4.52655e-09	eGRL_TREM2-WT/TYROBP vs eGRL_Control
FBgn0015268	Nap1	NAP1L1, NAP1L2, NAP1L3, NAP1L4, NAP1L6	1.04469	11.0034	1.44705e-11	6.07717e-09	eGRL_TREM2-WT/TYROBP vs eGRL_Control
FBgn0037975	CG3397	NA	-1.09779	-10.7415	2.48458e-11	1.01364e-08	eGRL_TREM2-WT/TYROBP vs eGRL_Control
FBgn0085244	CG34215	NA	0.914778	10.6223	3.18584e-11	1.26363e-08	eGRL_TREM2-WT/TYROBP vs eGRL_Control
FBgn0039207	CG5789	ABCC1, ABCC10, ABCC2, ABCC3, ABCC4, ABCC6, ABCC8, ABCC9	0.482945	10.5531	3.68385e-11	1.42167e-08	eGRL_TREM2-WT/TYROBP vs eGRL_Control
FBgn0036910	Cyp305a1	CYP2J2, CYP2U1	-0.530274	-10.3074	6.1979e-11	2.32894e-08	eGRL_TREM2-WT/TYROBP vs eGRL_Control
FBgn0019643	Dat	NA	-0.485371	-10.2061	7.69903e-11	2.81883e-08	eGRL_TREM2-WT/TYROBP vs eGRL_Control
FBgn0035550	CG11349	NA	4.41805	10.1804	8.13448e-11	2.87424e-08	eGRL_TREM2-WT/TYROBP vs eGRL_Control
FBgn0032790	CG10194	NUDT19	0.628598	10.1737	8.25294e-11	2.87424e-08	eGRL_TREM2-WT/TYROBP vs eGRL_Control
FBgn0039152	Rootletin	CEP250, CROCC	0.553053	9.99977	1.2019e-10	4.08616e-08	eGRL_TREM2-WT/TYROBP vs eGRL_Control
FBgn0034157	resilin	NA	-1.89943	-9.97221	1.27609e-10	4.23752e-08	eGRL_TREM2-WT/TYROBP vs eGRL_Control
FBgn0032788	CG13084	NA	1.41636	9.88614	1.53962e-10	4.99642e-08	eGRL_TREM2-WT/TYROBP vs eGRL_Control
FBgn0010620	Sip1	PDZD3, SLC9A3R1, SLC9A3R2	-0.579451	-9.86048	1.62854e-10	5.16755e-08	eGRL_TREM2-WT/TYROBP vs eGRL_Control
FBgn0024957	Irp-1B	ACO1, IREB2	-0.438141	-9.7075	2.28006e-10	7.0776e-08	eGRL_TREM2-WT/TYROBP vs eGRL_Control
FBgn0034538	CG16799	LALBA, LYZ, LYZL1, LYZL2, LYZL4, LYZL6, SPACA3, SPACA5B	0.64349	9.67197	2.46647e-10	7.49336e-08	eGRL_TREM2-WT/TYROBP vs eGRL_Control
FBgn0026602	Ady43A	ADK	-0.59246	-9.6161	2.79186e-10	8.30522e-08	eGRL_TREM2-WT/TYROBP vs eGRL_Control
FBgn0004880	scrt	SCRT1, SCRT2	-0.685608	-9.55284	3.21392e-10	9.36564e-08	eGRL_TREM2-WT/TYROBP vs eGRL_Control
FBgn0040256	Ugt86Dd	UGT1A1, UGT1A10, UGT1A3, UGT1A7, UGT2A2, UGT2A3, UGT2B11, UGT2B15, UGT2B17, UGT2B28	-0.9284	-9.51065	3.53133e-10	1.00848e-07	eGRL_TREM2-WT/TYROBP vs eGRL_Control
FBgn0034761	CG4250	LITAF	-0.851106	-9.44102	4.12739e-10	1.15559e-07	eGRL_TREM2-WT/TYROBP vs eGRL_Control
FBgn0052029	Cpr66D	NA	-1.6094	-9.39319	4.59578e-10	1.26198e-07	eGRL_TREM2-WT/TYROBP vs eGRL_Control
FBgn0032535	Ance-2	ACE	-3.9902	-9.36872	4.85614e-10	1.30832e-07	eGRL_TREM2-WT/TYROBP vs eGRL_Control
FBgn0023535	arg	ARG1, ARG2	1.10462	9.17571	7.52072e-10	1.98867e-07	eGRL_TREM2-WT/TYROBP vs eGRL_Control
FBgn0003996	w	ABCG1, ABCG2, ABCG4	0.342098	9.10592	8.8203e-10	2.28991e-07	eGRL_TREM2-WT/TYROBP vs eGRL_Control
FBgn0264330	CG43789	NA	1.2442	9.06279	9.73634e-10	2.48259e-07	eGRL_TREM2-WT/TYROBP vs eGRL_Control
FBgn0040097	lectin-30A	NA	2.95758	8.98628	1.16087e-09	2.90808e-07	eGRL_TREM2-WT/TYROBP vs eGRL_Control
FBgn0033207	CG12826	NA	1.95199	8.9056	1.39861e-09	3.44323e-07	eGRL_TREM2-WT/TYROBP vs eGRL_Control
FBgn0032614	CG13284	HSD17B12, HSDL1	0.373562	8.86098	1.55101e-09	3.75371e-07	eGRL_TREM2-WT/TYROBP vs eGRL_Control
FBgn0051313	CG31313	NA	-0.461159	-8.80236	1.77743e-09	4.19425e-07	eGRL_TREM2-WT/TYROBP vs eGRL_Control
FBgn0029766	CG15784	NA	1.40643	8.7989	1.79179e-09	4.19425e-07	eGRL_TREM2-WT/TYROBP vs eGRL_Control
FBgn0000092	CG2650	NA	-2.04774	-8.75806	1.97078e-09	4.53883e-07	eGRL_TREM2-WT/TYROBP vs eGRL_Control
FBgn0037406	Osi1	NA	-4.21466	-8.69707	2.27288e-09	5.1515e-07	eGRL_TREM2-WT/TYROBP vs eGRL_Control
FBgn0044050	Ilp3	NA	0.529588	8.65065	2.53427e-09	5.56712e-07	eGRL_TREM2-WT/TYROBP vs eGRL_Control
FBgn0035943	CG5653	NA	-1.18766	-8.64829	2.54837e-09	5.56712e-07	eGRL_TREM2-WT/TYROBP vs eGRL_Control
FBgn0034471	Obp56e	NA	-2.40725	-8.64416	2.57322e-09	5.56712e-07	eGRL_TREM2-WT/TYROBP vs eGRL_Control
FBgn0034468	Obp56a	NA	-1.23545	-8.56904	3.071e-09	6.5449e-07	eGRL_TREM2-WT/TYROBP vs eGRL_Control
FBgn0036876	CG9451	ACP6	-0.42544	-8.55524	3.17264e-09	6.66207e-07	eGRL_TREM2-WT/TYROBP vs eGRL_Control
FBgn0000422	Ddc	DDC	0.299126	8.47923	3.79777e-09	7.85919e-07	eGRL_TREM2-WT/TYROBP vs eGRL_Control
FBgn0034475	Obp56h	NA	-1.42785	-8.36728	4.95641e-09	1.01104e-06	eGRL_TREM2-WT/TYROBP vs eGRL_Control
FBgn0051036	CG31036	NA	-0.51878	-8.2264	6.9455e-09	1.39683e-06	eGRL_TREM2-WT/TYROBP vs eGRL_Control
FBgn0039073	CG4408	CPA1, CPA2, CPA3, CPA4, CPA5, CPA6, CPB1, CPB2, CPO	-0.757591	-8.15711	8.20716e-09	1.62764e-06	eGRL_TREM2-WT/TYROBP vs eGRL_Control
FBgn0039707	CG15510	NA	1.91095	8.12627	8.84197e-09	1.72951e-06	eGRL_TREM2-WT/TYROBP vs eGRL_Control
FBgn0016123	Aph-4	ALPI, ALPL, ALPP, ALPPL2	-0.382187	-7.97697	1.27038e-08	2.45131e-06	eGRL_TREM2-WT/TYROBP vs eGRL_Control
FBgn0034511	GNBP-like3	NA	-1.47238	-7.88914	1.57436e-08	2.99738e-06	eGRL_TREM2-WT/TYROBP vs eGRL_Control
FBgn0085732	CR40190	NA	-0.707902	-7.86771	1.6592e-08	3.11732e-06	eGRL_TREM2-WT/TYROBP vs eGRL_Control
FBgn0031327	CG5397	NA	-0.468701	-7.80668	1.92738e-08	3.57417e-06	eGRL_TREM2-WT/TYROBP vs eGRL_Control
FBgn0039678	Obp99a	NA	0.934914	7.80089	1.95502e-08	3.57894e-06	eGRL_TREM2-WT/TYROBP vs eGRL_Control
FBgn0034588	CG9394	GPCPD1	0.344649	7.77932	2.06161e-08	3.72629e-06	eGRL_TREM2-WT/TYROBP vs eGRL_Control
FBgn0038034	Cyp9f3Psi	NA	-0.640457	-7.7551	2.18838e-08	3.90599e-06	eGRL_TREM2-WT/TYROBP vs eGRL_Control
FBgn0038083	CG5999	UGT1A3, UGT2B11, UGT2B28	1.12947	7.74653	2.23515e-08	3.94022e-06	eGRL_TREM2-WT/TYROBP vs eGRL_Control
FBgn0033926	Arc1	NA	0.654121	7.61698	3.07999e-08	5.2987e-06	eGRL_TREM2-WT/TYROBP vs eGRL_Control
FBgn0034856	yellow-d2	NA	-0.879745	-7.60269	3.19127e-08	5.42479e-06	eGRL_TREM2-WT/TYROBP vs eGRL_Control
FBgn0004635	rho	RHBDL1, RHBDL3	0.268338	7.58596	3.32681e-08	5.56579e-06	eGRL_TREM2-WT/TYROBP vs eGRL_Control
FBgn0031942	CG7203	NA	-0.592601	-7.5829	3.35218e-08	5.56579e-06	eGRL_TREM2-WT/TYROBP vs eGRL_Control
FBgn0262123	l(2)41Ab	CCDC40	-0.707126	-7.54251	3.70685e-08	6.08392e-06	eGRL_TREM2-WT/TYROBP vs eGRL_Control
FBgn0036595	CG13046	NA	2.36309	7.50904	4.02972e-08	6.53868e-06	eGRL_TREM2-WT/TYROBP vs eGRL_Control
FBgn0033139	Tsp42Er	NA	1.04988	7.47679	4.3678e-08	7.00763e-06	eGRL_TREM2-WT/TYROBP vs eGRL_Control
FBgn0031478	CG8814	ACBD4, ACBD5	0.286226	7.468	4.46491e-08	7.08383e-06	eGRL_TREM2-WT/TYROBP vs eGRL_Control
FBgn0016977	spen	SPEN	0.350032	7.38499	5.49785e-08	8.6268e-06	eGRL_TREM2-WT/TYROBP vs eGRL_Control
FBgn0267635	CR45973	NA	0.813309	7.38021	5.56436e-08	8.63626e-06	eGRL_TREM2-WT/TYROBP vs eGRL_Control
FBgn0033065	Cyp6w1	CYP3A4, CYP3A5, TBXAS1	-0.380313	-7.3387	6.17664e-08	9.48347e-06	eGRL_TREM2-WT/TYROBP vs eGRL_Control
FBgn0031268	cold	NA	0.364337	7.2744	7.26395e-08	1.10343e-05	eGRL_TREM2-WT/TYROBP vs eGRL_Control
FBgn0037832	Desi	NA	-2.21866	-7.25589	7.61186e-08	1.1441e-05	eGRL_TREM2-WT/TYROBP vs eGRL_Control
FBgn0036659	CG9701	GBA3, KL, KLB, LCT, LCTL	-0.471626	-7.20925	8.56535e-08	1.27401e-05	eGRL_TREM2-WT/TYROBP vs eGRL_Control
FBgn0052282	Drsl4	NA	-0.887027	-7.19559	8.86721e-08	1.30531e-05	eGRL_TREM2-WT/TYROBP vs eGRL_Control
FBgn0031389	CG4259	NA	0.535157	7.19139	8.96203e-08	1.3058e-05	eGRL_TREM2-WT/TYROBP vs eGRL_Control
FBgn0039016	Dcr-1	DICER1	0.304386	7.16559	9.56841e-08	1.38007e-05	eGRL_TREM2-WT/TYROBP vs eGRL_Control
FBgn0033397	Cyp4p3	CYP4A11, CYP4A22, CYP4B1, CYP4F11, CYP4F12, CYP4F2, CYP4F8, CYP4V2, CYP4X1	0.420696	7.15992	9.70699e-08	1.38606e-05	eGRL_TREM2-WT/TYROBP vs eGRL_Control
FBgn0028952	Kebab	NA	-1.86649	-7.03862	1.32203e-07	1.85762e-05	eGRL_TREM2-WT/TYROBP vs eGRL_Control
FBgn0036679	CG13022	NA	-1.37284	-7.03716	1.32697e-07	1.85762e-05	eGRL_TREM2-WT/TYROBP vs eGRL_Control
FBgn0029507	Tsp42Ed	CD63	0.614177	6.97443	1.5579e-07	2.15974e-05	eGRL_TREM2-WT/TYROBP vs eGRL_Control
FBgn0036757	Ir75a	NA	0.781523	6.94191	1.69334e-07	2.32493e-05	eGRL_TREM2-WT/TYROBP vs eGRL_Control
FBgn0266836	CR45298	NA	-1.89521	-6.90062	1.88269e-07	2.56028e-05	eGRL_TREM2-WT/TYROBP vs eGRL_Control
FBgn0010470	Fkbp14	FKBP10, FKBP14, FKBP2, FKBP7, FKBP9	-0.328706	-6.89405	1.91475e-07	2.57931e-05	eGRL_TREM2-WT/TYROBP vs eGRL_Control
FBgn0029006	Smurf	SMURF1, SMURF2	-0.279428	-6.87058	2.03389e-07	2.7142e-05	eGRL_TREM2-WT/TYROBP vs eGRL_Control
FBgn0085356	CG34327	NA	-0.974658	-6.8594	2.09323e-07	2.75452e-05	eGRL_TREM2-WT/TYROBP vs eGRL_Control
FBgn0036290	CG10638	AKR1A1, AKR1B1, AKR1B10, AKR1C1, AKR1C2, AKR1C3, AKR1C4, AKR1D1, AKR1E2	0.285616	6.85765	2.10269e-07	2.75452e-05	eGRL_TREM2-WT/TYROBP vs eGRL_Control
FBgn0036680	Cpr73D	NA	-0.908584	-6.85324	2.12674e-07	2.76071e-05	eGRL_TREM2-WT/TYROBP vs eGRL_Control
FBgn0032587	CG5953	NA	0.371603	6.78628	2.52759e-07	3.25148e-05	eGRL_TREM2-WT/TYROBP vs eGRL_Control
FBgn0039809	CG15547	NME5, NME9	0.367738	6.78054	2.56532e-07	3.27055e-05	eGRL_TREM2-WT/TYROBP vs eGRL_Control
FBgn0035725	Mis12	MIS12	0.63698	6.67827	3.34286e-07	4.18708e-05	eGRL_TREM2-WT/TYROBP vs eGRL_Control
FBgn0039485	CG17189	NA	-0.615833	-6.6385	3.70652e-07	4.56254e-05	eGRL_TREM2-WT/TYROBP vs eGRL_Control
FBgn0037304	CG1113	NA	0.64707	6.62074	3.88162e-07	4.69709e-05	eGRL_TREM2-WT/TYROBP vs eGRL_Control
FBgn0260995	CG42596	NA	0.538443	6.59567	4.14327e-07	4.97157e-05	eGRL_TREM2-WT/TYROBP vs eGRL_Control
FBgn0038394	CG10264	NA	-2.49898	-6.58763	4.23092e-07	5.01121e-05	eGRL_TREM2-WT/TYROBP vs eGRL_Control
FBgn0053516	dpr3	NA	0.399863	6.58622	4.24649e-07	5.01121e-05	eGRL_TREM2-WT/TYROBP vs eGRL_Control
FBgn0020270	mre11	MRE11A	-0.417133	-6.55433	4.61441e-07	5.40075e-05	eGRL_TREM2-WT/TYROBP vs eGRL_Control
FBgn0039543	CG12428	CROT	-0.333279	-6.537	4.82769e-07	5.60444e-05	eGRL_TREM2-WT/TYROBP vs eGRL_Control
FBgn0015568	alpha-Est1	NA	0.293994	6.4562	5.96271e-07	6.86626e-05	eGRL_TREM2-WT/TYROBP vs eGRL_Control
FBgn0086348	se	GSTO1, GSTO2	-0.551817	-6.40386	6.83904e-07	7.75037e-05	eGRL_TREM2-WT/TYROBP vs eGRL_Control
FBgn0036556	CG5830	CTDSP1, CTDSP2, CTDSPL	0.40262	6.39498	7.00037e-07	7.87073e-05	eGRL_TREM2-WT/TYROBP vs eGRL_Control
FBgn0265855	CR44644	NA	-1.08316	-6.38176	7.2475e-07	8.08492e-05	eGRL_TREM2-WT/TYROBP vs eGRL_Control
FBgn0038095	Cyp304a1	NA	2.02705	6.37298	7.41631e-07	8.16654e-05	eGRL_TREM2-WT/TYROBP vs eGRL_Control
FBgn0051676	CG31676	NA	-0.381626	-6.37202	7.43505e-07	8.16654e-05	eGRL_TREM2-WT/TYROBP vs eGRL_Control
FBgn0031301	CG14339	CFAP70	2.52687	6.35367	7.80223e-07	8.50443e-05	eGRL_TREM2-WT/TYROBP vs eGRL_Control
FBgn0042627	v(2)k05816	FASN	1.2829	6.34085	8.06967e-07	8.7293e-05	eGRL_TREM2-WT/TYROBP vs eGRL_Control
FBgn0264329	CG43788	NA	0.885023	6.32106	8.50064e-07	9.12636e-05	eGRL_TREM2-WT/TYROBP vs eGRL_Control
FBgn0033603	Cpr47Ef	NA	-0.857302	-6.31431	8.65301e-07	9.17767e-05	eGRL_TREM2-WT/TYROBP vs eGRL_Control
FBgn0052195	CG32195	NA	0.400485	6.31326	8.67697e-07	9.17767e-05	eGRL_TREM2-WT/TYROBP vs eGRL_Control
FBgn0010052	Jhe	NA	-0.733173	-6.30997	8.75223e-07	9.1892e-05	eGRL_TREM2-WT/TYROBP vs eGRL_Control
FBgn0050101	CG30101	NA	-0.96656	-6.29295	9.15342e-07	9.54027e-05	eGRL_TREM2-WT/TYROBP vs eGRL_Control
FBgn0062928	pncr009:3L	NA	0.66021	6.26904	9.74854e-07	0.000100869	eGRL_TREM2-WT/TYROBP vs eGRL_Control
FBgn0027341	Gfat1	GFPT1, GFPT2	-0.283465	-6.26034	9.97455e-07	0.000102117	eGRL_TREM2-WT/TYROBP vs eGRL_Control
FBgn0031805	CG9505	NA	0.519613	6.25825	1.00298e-06	0.000102117	eGRL_TREM2-WT/TYROBP vs eGRL_Control
FBgn0050285	CG30285	NA	0.411255	6.25621	1.00837e-06	0.000102117	eGRL_TREM2-WT/TYROBP vs eGRL_Control
FBgn0265699	CR44506	NA	0.912657	6.1927	1.19243e-06	0.000118241	eGRL_TREM2-WT/TYROBP vs eGRL_Control
FBgn0035476	CG12766	AKR1A1, AKR1B1, AKR1B10, AKR1C1, AKR1C2, AKR1C3, AKR1C4, AKR1D1, AKR1E2	0.918705	6.18188	1.227e-06	0.00012083	eGRL_TREM2-WT/TYROBP vs eGRL_Control
FBgn0259713	CG42367	NA	-1.03182	-6.16306	1.2896e-06	0.000126124	eGRL_TREM2-WT/TYROBP vs eGRL_Control
FBgn0036179	CG7368	NA	0.397579	6.12753	1.41677e-06	0.000137619	eGRL_TREM2-WT/TYROBP vs eGRL_Control
FBgn0003719	tld	BMP1, TLL1, TLL2	0.724853	6.10303	1.51175e-06	0.000145853	eGRL_TREM2-WT/TYROBP vs eGRL_Control
FBgn0264835	CR44043	NA	-0.854881	-6.0892	1.56822e-06	0.000149685	eGRL_TREM2-WT/TYROBP vs eGRL_Control
FBgn0027600	obst-B	NA	-1.22652	-6.08819	1.57243e-06	0.000149685	eGRL_TREM2-WT/TYROBP vs eGRL_Control
FBgn0032285	CG17108	NA	-0.956797	-6.07263	1.63865e-06	0.000154955	eGRL_TREM2-WT/TYROBP vs eGRL_Control
FBgn0031690	CG7742	TBC1D19	0.748732	6.04314	1.77208e-06	0.00016647	eGRL_TREM2-WT/TYROBP vs eGRL_Control
FBgn0037410	Osi2	NA	-0.34799	-6.03385	1.81633e-06	0.000169513	eGRL_TREM2-WT/TYROBP vs eGRL_Control
FBgn0267347	squ	NA	0.697	6.01912	1.88883e-06	0.000175134	eGRL_TREM2-WT/TYROBP vs eGRL_Control
FBgn0263380	CR43432	NA	-2.46303	-6.01444	1.91249e-06	0.000176183	eGRL_TREM2-WT/TYROBP vs eGRL_Control
FBgn0040211	hgo	HGD	-0.333857	-6.00965	1.93697e-06	0.000176446	eGRL_TREM2-WT/TYROBP vs eGRL_Control
FBgn0035308	CG15822	SESTD1	-0.600407	-6.00905	1.94005e-06	0.000176446	eGRL_TREM2-WT/TYROBP vs eGRL_Control
FBgn0050148	CG30148	NA	-0.559362	-5.99716	2.00234e-06	0.000180959	eGRL_TREM2-WT/TYROBP vs eGRL_Control
FBgn0037807	CG6293	SLC23A1, SLC23A2	-0.574422	-5.98537	2.06613e-06	0.000185549	eGRL_TREM2-WT/TYROBP vs eGRL_Control
FBgn0000592	Est-6	NA	-0.358538	-5.9821	2.0842e-06	0.000186002	eGRL_TREM2-WT/TYROBP vs eGRL_Control
FBgn0040900	CG17777	NA	-0.600877	-5.95087	2.26481e-06	0.000200865	eGRL_TREM2-WT/TYROBP vs eGRL_Control
FBgn0040323	GNBP1	NA	-0.310014	-5.94649	2.29139e-06	0.000201967	eGRL_TREM2-WT/TYROBP vs eGRL_Control
FBgn0037636	CG9821	NA	-0.623134	-5.91876	2.46706e-06	0.000215748	eGRL_TREM2-WT/TYROBP vs eGRL_Control
FBgn0036836	CG11619	GPCPD1	0.468836	5.91711	2.47795e-06	0.000215748	eGRL_TREM2-WT/TYROBP vs eGRL_Control
FBgn0037128	CG14572	NA	-3.59287	-5.86717	2.83103e-06	0.000244996	eGRL_TREM2-WT/TYROBP vs eGRL_Control
FBgn0262614	pyd	TJP1, TJP2, TJP3	-0.302442	-5.86208	2.86976e-06	0.000246852	eGRL_TREM2-WT/TYROBP vs eGRL_Control
FBgn0035791	CG8539	CPA1, CPA2, CPA3, CPA4, CPA5, CPA6, CPB1, CPB2, CPO	0.499386	5.81791	3.22905e-06	0.000271898	eGRL_TREM2-WT/TYROBP vs eGRL_Control
FBgn0261928	CG42795	TBC1D30	-0.469268	-5.81781	3.22994e-06	0.000271898	eGRL_TREM2-WT/TYROBP vs eGRL_Control
FBgn0038074	Gnmt	GNMT	-1.34072	-5.81698	3.23711e-06	0.000271898	eGRL_TREM2-WT/TYROBP vs eGRL_Control
FBgn0031936	CG13794	NA	-0.454522	-5.81359	3.26656e-06	0.000272767	eGRL_TREM2-WT/TYROBP vs eGRL_Control
FBgn0034480	CG16898	NA	0.836534	5.80585	3.33486e-06	0.000276851	eGRL_TREM2-WT/TYROBP vs eGRL_Control
FBgn0033354	FANCI	FANCI	0.605436	5.77858	3.58721e-06	0.00029608	eGRL_TREM2-WT/TYROBP vs eGRL_Control
FBgn0035481	CG12605	SCRT1, SCRT2	-0.359631	-5.76585	3.71147e-06	0.000304575	eGRL_TREM2-WT/TYROBP vs eGRL_Control
FBgn0035510	Cpr64Aa	NA	-1.23049	-5.75818	3.7884e-06	0.000307879	eGRL_TREM2-WT/TYROBP vs eGRL_Control
FBgn0262127	kibra	WWC1, WWC2, WWC3	-0.53805	-5.75755	3.79485e-06	0.000307879	eGRL_TREM2-WT/TYROBP vs eGRL_Control
FBgn0027657	glob1	CYGB, MB	0.291415	5.74767	3.8965e-06	0.000313424	eGRL_TREM2-WT/TYROBP vs eGRL_Control
FBgn0262904	CR43259	NA	0.65916	5.74457	3.92904e-06	0.000313424	eGRL_TREM2-WT/TYROBP vs eGRL_Control
FBgn0051100	CG31100	NA	-0.304173	-5.7112	4.29644e-06	0.000340827	eGRL_TREM2-WT/TYROBP vs eGRL_Control
FBgn0261053	Cad86C	CDHR1	-0.341868	-5.70886	4.32341e-06	0.000341071	eGRL_TREM2-WT/TYROBP vs eGRL_Control
FBgn0038160	CG9759	NA	0.870409	5.68504	4.60848e-06	0.0003557	eGRL_TREM2-WT/TYROBP vs eGRL_Control
FBgn0034001	mRpL41	MRPL41	0.450023	5.65133	5.04469e-06	0.000387275	eGRL_TREM2-WT/TYROBP vs eGRL_Control
FBgn0004117	Tm2	TPM1, TPM2, TPM3, TPM4	-0.303958	-5.61337	5.58594e-06	0.000425487	eGRL_TREM2-WT/TYROBP vs eGRL_Control
FBgn0034000	CG11808	NA	0.513505	5.61229	5.60204e-06	0.000425487	eGRL_TREM2-WT/TYROBP vs eGRL_Control
FBgn0034279	CG18635	XKR4, XKR6, XKR7	-1.68747	-5.60391	5.72962e-06	0.000432875	eGRL_TREM2-WT/TYROBP vs eGRL_Control
FBgn0027492	wdb	PPP2R5A, PPP2R5B, PPP2R5C, PPP2R5D, PPP2R5E	-0.326622	-5.57307	6.2247e-06	0.000464296	eGRL_TREM2-WT/TYROBP vs eGRL_Control
FBgn0037174	CG14457	NA	-1.52219	-5.57197	6.24307e-06	0.000464296	eGRL_TREM2-WT/TYROBP vs eGRL_Control
FBgn0000210	br	NA	-0.500107	-5.54349	6.74005e-06	0.000496089	eGRL_TREM2-WT/TYROBP vs eGRL_Control
FBgn0040255	Ugt86De	UGT1A3, UGT1A6, UGT2A2, UGT2A3, UGT2B10, UGT2B11, UGT2B15, UGT2B17, UGT2B28, UGT2B4, UGT2B7, UGT3A1, UGT3A2, UGT8	-1.03795	-5.53352	6.92329e-06	0.000504376	eGRL_TREM2-WT/TYROBP vs eGRL_Control
FBgn0264516	CG43915	NA	-3.88355	-5.52673	7.05081e-06	0.000511059	eGRL_TREM2-WT/TYROBP vs eGRL_Control
FBgn0034543	CG30152	FAM96A	0.303831	5.52449	7.09341e-06	0.00051155	eGRL_TREM2-WT/TYROBP vs eGRL_Control
FBgn0036178	CG14137	NA	1.51154	5.51871	7.20467e-06	0.000516962	eGRL_TREM2-WT/TYROBP vs eGRL_Control
FBgn0028899	CG31817	NA	0.565414	5.51401	7.29636e-06	0.000520923	eGRL_TREM2-WT/TYROBP vs eGRL_Control
FBgn0033366	Ance-4	NA	-0.267969	-5.51041	7.3674e-06	0.000523378	eGRL_TREM2-WT/TYROBP vs eGRL_Control
FBgn0032494	CG5945	NA	-0.375765	-5.49155	7.75107e-06	0.000547154	eGRL_TREM2-WT/TYROBP vs eGRL_Control
FBgn0261402	Ir75b	NA	0.606235	5.48859	7.81314e-06	0.000547154	eGRL_TREM2-WT/TYROBP vs eGRL_Control
FBgn0038820	CG4000	NA	-0.604634	-5.4884	7.81703e-06	0.000547154	eGRL_TREM2-WT/TYROBP vs eGRL_Control
FBgn0266878	CR45339	NA	1.11632	5.47163	8.17825e-06	0.00056688	eGRL_TREM2-WT/TYROBP vs eGRL_Control
FBgn0037705	mura	RLIM, RNF38, RNF44, RNF6	-0.287495	-5.463	8.37052e-06	0.000577404	eGRL_TREM2-WT/TYROBP vs eGRL_Control
FBgn0027843	CAH2	CA12, CA14, CA2, CA4, CA6, CA7, CA9	-0.276072	-5.44696	8.74036e-06	0.000596823	eGRL_TREM2-WT/TYROBP vs eGRL_Control
FBgn0036380	CG8757	DHRS11	0.715742	5.44538	8.77742e-06	0.000596823	eGRL_TREM2-WT/TYROBP vs eGRL_Control
FBgn0050151	CG30151	NA	-0.363096	-5.44173	8.86431e-06	0.000599874	eGRL_TREM2-WT/TYROBP vs eGRL_Control
FBgn0003118	pnt	ETS1, ETS2	-0.325514	-5.42442	9.2876e-06	0.000622618	eGRL_TREM2-WT/TYROBP vs eGRL_Control
FBgn0002921	Atpalpha	ATP12A, ATP1A1, ATP1A2, ATP1A3, ATP1A4, ATP4A	-0.269288	-5.36257	1.09736e-05	0.000732207	eGRL_TREM2-WT/TYROBP vs eGRL_Control
FBgn0263830	CG40486	DHRS11	0.493738	5.35766	1.11198e-05	0.000738509	eGRL_TREM2-WT/TYROBP vs eGRL_Control
FBgn0033153	Gadd45	GADD45A, GADD45B, GADD45G	-0.605978	-5.35053	1.13359e-05	0.000749377	eGRL_TREM2-WT/TYROBP vs eGRL_Control
FBgn0016032	lbm	NA	0.336516	5.3154	1.24634e-05	0.000813114	eGRL_TREM2-WT/TYROBP vs eGRL_Control
FBgn0031857	CG11321	RNF31	-0.478556	-5.31481	1.24833e-05	0.000813114	eGRL_TREM2-WT/TYROBP vs eGRL_Control
FBgn0003366	sev	ROS1	0.271263	5.31349	1.25278e-05	0.000813114	eGRL_TREM2-WT/TYROBP vs eGRL_Control
FBgn0037228	CG1092	NA	-0.316473	-5.30233	1.29113e-05	0.000830451	eGRL_TREM2-WT/TYROBP vs eGRL_Control
FBgn0260941	app	ZDHHC14, ZDHHC18, ZDHHC9	-0.274068	-5.28706	1.3455e-05	0.000857695	eGRL_TREM2-WT/TYROBP vs eGRL_Control
FBgn0265048	cv-d	NA	-0.268365	-5.28428	1.35561e-05	0.0008603	eGRL_TREM2-WT/TYROBP vs eGRL_Control
FBgn0260746	Ect3	GLB1, GLB1L, GLB1L2, GLB1L3, TMPPE	-0.282212	-5.2808	1.36842e-05	0.00086459	eGRL_TREM2-WT/TYROBP vs eGRL_Control
FBgn0011705	rost	NA	-0.426578	-5.2778	1.37958e-05	0.000867798	eGRL_TREM2-WT/TYROBP vs eGRL_Control
FBgn0262483	Rbp	BZRAP1, RIMBP2, RIMBP3, RIMBP3B, RIMBP3C	-0.334873	-5.26884	1.41336e-05	0.000885151	eGRL_TREM2-WT/TYROBP vs eGRL_Control
FBgn0259896	NimC1	NA	-0.656977	-5.25975	1.4485e-05	0.000903195	eGRL_TREM2-WT/TYROBP vs eGRL_Control
FBgn0034996	CG13575	NA	0.761105	5.24186	1.52024e-05	0.000943804	eGRL_TREM2-WT/TYROBP vs eGRL_Control
FBgn0012037	Ance	ACE, ACE2	-0.276049	-5.23922	1.53114e-05	0.000946456	eGRL_TREM2-WT/TYROBP vs eGRL_Control
FBgn0267679	CR46015	NA	2.19837	5.23279	1.558e-05	0.00095891	eGRL_TREM2-WT/TYROBP vs eGRL_Control
FBgn0034629	Acox57D-d	ACOX1, ACOX2	0.292668	5.22197	1.60423e-05	0.000983126	eGRL_TREM2-WT/TYROBP vs eGRL_Control
FBgn0083945	CG34109	NA	-0.881706	-5.21649	1.62817e-05	0.00099353	eGRL_TREM2-WT/TYROBP vs eGRL_Control
FBgn0039684	Obp99d	NA	0.935694	5.20929	1.66018e-05	0.00100448	eGRL_TREM2-WT/TYROBP vs eGRL_Control
FBgn0085736	CG40472	NDUFB2	-0.594059	-5.19068	1.74584e-05	0.00105185	eGRL_TREM2-WT/TYROBP vs eGRL_Control
FBgn0259192	CG42296	NA	-3.13685	-5.17915	1.80113e-05	0.0010806	eGRL_TREM2-WT/TYROBP vs eGRL_Control
FBgn0044048	Ilp5	INS-IGF2	0.481258	5.1518	1.93941e-05	0.0011587	eGRL_TREM2-WT/TYROBP vs eGRL_Control
FBgn0034159	CG15615	NA	-1.54394	-5.13499	2.02963e-05	0.00120754	eGRL_TREM2-WT/TYROBP vs eGRL_Control
FBgn0011596	fzo	MFN1, MFN2	-0.51945	-5.12005	2.11338e-05	0.00125215	eGRL_TREM2-WT/TYROBP vs eGRL_Control
FBgn0013811	Dhc62B	DNAH1, DNAH12, DNAH6	0.627382	5.11197	2.16009e-05	0.0012693	eGRL_TREM2-WT/TYROBP vs eGRL_Control
FBgn0037411	Osi3	NA	-1.05858	-5.11008	2.17114e-05	0.00127056	eGRL_TREM2-WT/TYROBP vs eGRL_Control
FBgn0031918	CG6055	NA	-1.52198	-5.10523	2.19984e-05	0.00127689	eGRL_TREM2-WT/TYROBP vs eGRL_Control
FBgn0033340	CG13751	NA	0.339351	5.09302	2.27375e-05	0.0013124	eGRL_TREM2-WT/TYROBP vs eGRL_Control
FBgn0033728	Cpr49Ae	NA	-0.594818	-5.09061	2.28858e-05	0.0013124	eGRL_TREM2-WT/TYROBP vs eGRL_Control
FBgn0051612	CG31612	ZNF407	0.428048	5.08346	2.33334e-05	0.00133271	eGRL_TREM2-WT/TYROBP vs eGRL_Control
FBgn0026563	CG1979	NA	0.624103	5.07883	2.36277e-05	0.00133881	eGRL_TREM2-WT/TYROBP vs eGRL_Control
FBgn0000038	nAChRbeta1	CHRNA1, CHRNA4, CHRNB1, CHRNB2, CHRNB4, CHRNE	-0.360943	-5.07368	2.39589e-05	0.00135221	eGRL_TREM2-WT/TYROBP vs eGRL_Control
FBgn0267428	CG45781	NA	-0.418053	-5.04781	2.56965e-05	0.00143328	eGRL_TREM2-WT/TYROBP vs eGRL_Control
FBgn0263746	CR43671	NA	-1.64651	-5.03368	2.6699e-05	0.00147765	eGRL_TREM2-WT/TYROBP vs eGRL_Control
FBgn0085828	CR42195	NA	-2.62076	-5.03058	2.69239e-05	0.00148435	eGRL_TREM2-WT/TYROBP vs eGRL_Control
FBgn0034622	CG15666	BBS9	-0.532952	-5.01514	2.80727e-05	0.00154173	eGRL_TREM2-WT/TYROBP vs eGRL_Control
FBgn0040091	Ugt58Fa	UGT2B11	-0.383789	-5.01269	2.82596e-05	0.00154605	eGRL_TREM2-WT/TYROBP vs eGRL_Control
FBgn0265296	Dscam2	DSCAM, DSCAML1	-0.323578	-5.00441	2.89009e-05	0.00156317	eGRL_TREM2-WT/TYROBP vs eGRL_Control
FBgn0029761	SK	KCNN1, KCNN2, KCNN3, KCNN4	-0.2963	-4.99721	2.94698e-05	0.00157877	eGRL_TREM2-WT/TYROBP vs eGRL_Control
FBgn0050489	Cyp12d1-p	CYP24A1, CYP27A1, CYP27B1, CYP27C1	0.58314	4.99657	2.9521e-05	0.00157877	eGRL_TREM2-WT/TYROBP vs eGRL_Control
FBgn0032538	CG16885	NA	-0.683817	-4.96426	3.22193e-05	0.00169995	eGRL_TREM2-WT/TYROBP vs eGRL_Control
FBgn0039536	unc80	UNC80	-0.316953	-4.96033	3.25646e-05	0.00170952	eGRL_TREM2-WT/TYROBP vs eGRL_Control
FBgn0051103	CG31103	SV2A	-0.304715	-4.95567	3.29775e-05	0.00172486	eGRL_TREM2-WT/TYROBP vs eGRL_Control
FBgn0261584	CG42694	NA	-0.573491	-4.948	3.36695e-05	0.00174738	eGRL_TREM2-WT/TYROBP vs eGRL_Control
FBgn0266073	CR44826	NA	1.05766	4.94685	3.37753e-05	0.00174738	eGRL_TREM2-WT/TYROBP vs eGRL_Control
FBgn0010473	tutl	IGSF9, IGSF9B	-0.311252	-4.93734	3.46561e-05	0.00177367	eGRL_TREM2-WT/TYROBP vs eGRL_Control
FBgn0031629	Clect27	NA	-0.372802	-4.92447	3.58846e-05	0.00182165	eGRL_TREM2-WT/TYROBP vs eGRL_Control
FBgn0000459	disco	BNC1, BNC2	-0.310013	-4.9239	3.59407e-05	0.00182165	eGRL_TREM2-WT/TYROBP vs eGRL_Control
FBgn0040505	Alk	ALK, LTK	-0.310972	-4.92353	3.59762e-05	0.00182165	eGRL_TREM2-WT/TYROBP vs eGRL_Control
FBgn0262730	CG14446	TMEM132A, TMEM132B, TMEM132C, TMEM132D, TMEM132E	-0.310718	-4.90321	3.80111e-05	0.00191113	eGRL_TREM2-WT/TYROBP vs eGRL_Control
FBgn0038097	CG14384	NA	1.48085	4.90135	3.82039e-05	0.0019114	eGRL_TREM2-WT/TYROBP vs eGRL_Control
FBgn0035142	hipk	HIPK1, HIPK2, HIPK3	-0.271267	-4.88366	4.00777e-05	0.00199397	eGRL_TREM2-WT/TYROBP vs eGRL_Control
FBgn0267137	CR45577	NA	0.79164	4.87069	4.15109e-05	0.00205811	eGRL_TREM2-WT/TYROBP vs eGRL_Control
FBgn0025709	CG8083	SLC28A1, SLC28A2, SLC28A3	0.72251	4.85485	4.333e-05	0.00214086	eGRL_TREM2-WT/TYROBP vs eGRL_Control
FBgn0029170	TwdlT	NA	-1.20642	-4.85118	4.37629e-05	0.00214747	eGRL_TREM2-WT/TYROBP vs eGRL_Control
FBgn0034564	CG9344	LSM6	0.475188	4.84893	4.40306e-05	0.00214747	eGRL_TREM2-WT/TYROBP vs eGRL_Control
FBgn0000535	eag	KCNH1, KCNH5	-0.351408	-4.84865	4.4064e-05	0.00214747	eGRL_TREM2-WT/TYROBP vs eGRL_Control
FBgn0039474	CG6283	LIPC, LIPG, LPL	-2.3729	-4.84855	4.40754e-05	0.00214747	eGRL_TREM2-WT/TYROBP vs eGRL_Control
FBgn0002565	Lsp2	NA	0.809046	4.84738	4.42158e-05	0.00214747	eGRL_TREM2-WT/TYROBP vs eGRL_Control
FBgn0038180	Cht5	NA	-0.407049	-4.83079	4.62475e-05	0.00223853	eGRL_TREM2-WT/TYROBP vs eGRL_Control
FBgn0040817	CG14132	NA	-0.325522	-4.8293	4.64339e-05	0.00223996	eGRL_TREM2-WT/TYROBP vs eGRL_Control
FBgn0265191	Glycogenin	GYG1, GYG2	-0.48099	-4.81048	4.88619e-05	0.00234127	eGRL_TREM2-WT/TYROBP vs eGRL_Control
FBgn0028622	qsm	NA	-0.266536	-4.8075	4.92568e-05	0.00234617	eGRL_TREM2-WT/TYROBP vs eGRL_Control
FBgn0032507	CG9377	NA	0.526392	4.80724	4.92928e-05	0.00234617	eGRL_TREM2-WT/TYROBP vs eGRL_Control
FBgn0040637	CG11458	NA	-0.996863	-4.79625	5.07808e-05	0.00238808	eGRL_TREM2-WT/TYROBP vs eGRL_Control
FBgn0042098	CG18735	PRSS33	-3.67594	-4.79595	5.08217e-05	0.00238808	eGRL_TREM2-WT/TYROBP vs eGRL_Control
FBgn0261955	kdn	CS	-0.320344	-4.7958	5.08423e-05	0.00238808	eGRL_TREM2-WT/TYROBP vs eGRL_Control
FBgn0035766	eco	ESCO1, ESCO2	-0.38158	-4.79179	5.13973e-05	0.00240623	eGRL_TREM2-WT/TYROBP vs eGRL_Control
FBgn0025455	CycT	CCNT1, CCNT2	-0.401886	-4.79001	5.16466e-05	0.00241	eGRL_TREM2-WT/TYROBP vs eGRL_Control
FBgn0025390	Mur2B	NA	-0.580779	-4.78629	5.21682e-05	0.00242642	eGRL_TREM2-WT/TYROBP vs eGRL_Control
FBgn0003380	Sh	KCNA1, KCNA10, KCNA2, KCNA3, KCNA4, KCNA5, KCNA6, KCNA7	-0.360636	-4.78193	5.27875e-05	0.00244639	eGRL_TREM2-WT/TYROBP vs eGRL_Control
FBgn0039633	CG11873	GLTSCR1, GLTSCR1L	-0.411431	-4.78087	5.29403e-05	0.00244639	eGRL_TREM2-WT/TYROBP vs eGRL_Control
FBgn0051296	CG31296	NA	1.84975	4.77383	5.39583e-05	0.0024774	eGRL_TREM2-WT/TYROBP vs eGRL_Control
FBgn0036648	CG4098	NUDT9	-0.568727	-4.76732	5.49177e-05	0.00249752	eGRL_TREM2-WT/TYROBP vs eGRL_Control
FBgn0261552	ps	NOVA1, NOVA2	-0.294017	-4.76691	5.49793e-05	0.00249752	eGRL_TREM2-WT/TYROBP vs eGRL_Control
FBgn0036880	Cpr76Bc	NA	-0.419253	-4.76556	5.51808e-05	0.00249752	eGRL_TREM2-WT/TYROBP vs eGRL_Control
FBgn0259680	Pkcdelta	PRKCA, PRKCB, PRKCD, PRKCE, PRKCH, PRKCQ	-0.469862	-4.75817	5.62948e-05	0.00251985	eGRL_TREM2-WT/TYROBP vs eGRL_Control
FBgn0051860	ZnT33D	SLC30A2, SLC30A3, SLC30A8	-0.514448	-4.75658	5.65384e-05	0.00252285	eGRL_TREM2-WT/TYROBP vs eGRL_Control
FBgn0266879	CR45340	NA	1.64915	4.73046	6.06796e-05	0.00269082	eGRL_TREM2-WT/TYROBP vs eGRL_Control
FBgn0036678	CG11905	NA	-2.1114	-4.72157	6.21581e-05	0.00273937	eGRL_TREM2-WT/TYROBP vs eGRL_Control
FBgn0028396	TotA	NA	1.09307	4.71205	6.37805e-05	0.00279363	eGRL_TREM2-WT/TYROBP vs eGRL_Control
FBgn0259246	brp	ERC1, ERC2	-0.300533	-4.71053	6.40435e-05	0.00279575	eGRL_TREM2-WT/TYROBP vs eGRL_Control
FBgn0050089	CG30089	NA	-0.389113	-4.70951	6.42206e-05	0.00279575	eGRL_TREM2-WT/TYROBP vs eGRL_Control
FBgn0264386	Ca-alpha1T	CACNA1G, CACNA1H, CACNA1I	-0.376456	-4.70033	6.58348e-05	0.00284005	eGRL_TREM2-WT/TYROBP vs eGRL_Control
FBgn0011286	RyR	RYR1, RYR2, RYR3	-0.428565	-4.6963	6.65573e-05	0.00286257	eGRL_TREM2-WT/TYROBP vs eGRL_Control
FBgn0051028	CG31028	NA	0.504102	4.68912	6.78631e-05	0.00289644	eGRL_TREM2-WT/TYROBP vs eGRL_Control
FBgn0011280	Obp19d	NA	-0.28703	-4.68863	6.79535e-05	0.00289644	eGRL_TREM2-WT/TYROBP vs eGRL_Control
FBgn0016054	phr6-4	CRY1, CRY2	0.950306	4.68079	6.94097e-05	0.00293225	eGRL_TREM2-WT/TYROBP vs eGRL_Control
FBgn0265153	CR44222	NA	-0.622439	-4.67645	7.02287e-05	0.0029494	eGRL_TREM2-WT/TYROBP vs eGRL_Control
FBgn0024989	CG3777	NA	-0.622861	-4.67513	7.04805e-05	0.00295129	eGRL_TREM2-WT/TYROBP vs eGRL_Control
FBgn0053196	dp	MUC17	-0.347665	-4.66248	7.29334e-05	0.0030362	eGRL_TREM2-WT/TYROBP vs eGRL_Control
FBgn0040251	Ugt86Di	UGT1A3, UGT2A3, UGT2B11, UGT2B28	-0.639871	-4.65659	7.41047e-05	0.00307583	eGRL_TREM2-WT/TYROBP vs eGRL_Control
FBgn0033303	Cyp6a15Psi	NA	0.922213	4.65137	7.51601e-05	0.00308759	eGRL_TREM2-WT/TYROBP vs eGRL_Control
FBgn0033809	CG4630	SLC22A3, SLC22A4, SLC22A5	0.287861	4.6469	7.60733e-05	0.00310756	eGRL_TREM2-WT/TYROBP vs eGRL_Control
FBgn0051823	CG31823	CPVL, SCPEP1	-1.91835	-4.64643	7.6171e-05	0.00310756	eGRL_TREM2-WT/TYROBP vs eGRL_Control
FBgn0261710	nocte	PRRC2A	-0.319481	-4.63383	7.88109e-05	0.00317903	eGRL_TREM2-WT/TYROBP vs eGRL_Control
FBgn0029521	Or1a	NA	-1.23197	-4.63361	7.88571e-05	0.00317903	eGRL_TREM2-WT/TYROBP vs eGRL_Control
FBgn0033159	Dscam1	DSCAM, DSCAML1	-0.302246	-4.63277	7.9036e-05	0.00317903	eGRL_TREM2-WT/TYROBP vs eGRL_Control
FBgn0250824	CG33655	NA	1.26673	4.61733	8.24059e-05	0.0032868	eGRL_TREM2-WT/TYROBP vs eGRL_Control
FBgn0263330	CR43411	NA	-0.542852	-4.60838	8.44236e-05	0.0033579	eGRL_TREM2-WT/TYROBP vs eGRL_Control
FBgn0039800	Npc2g	NPC2	0.284495	4.60725	8.46826e-05	0.00335884	eGRL_TREM2-WT/TYROBP vs eGRL_Control
FBgn0039537	CG5590	HSDL2	-0.275389	-4.59577	8.73525e-05	0.0034456	eGRL_TREM2-WT/TYROBP vs eGRL_Control
FBgn0053547	Rim	RIMS1, RIMS2, RIMS3, RIMS4	-0.274182	-4.58527	8.98665e-05	0.00351235	eGRL_TREM2-WT/TYROBP vs eGRL_Control
FBgn0041627	Ku80	XRCC5	0.303383	4.5846	9.00287e-05	0.00351235	eGRL_TREM2-WT/TYROBP vs eGRL_Control
FBgn0262593	Shab	KCNB1, KCNB2, KCNF1, KCNG1, KCNG3, KCNG4, KCNS3, KCNV1, KCNV2	-0.377705	-4.58333	9.03388e-05	0.00351485	eGRL_TREM2-WT/TYROBP vs eGRL_Control
FBgn0039648	CG14515	NA	-1.78395	-4.57911	9.13758e-05	0.00353622	eGRL_TREM2-WT/TYROBP vs eGRL_Control
FBgn0015714	Cyp6a17	CYP3A4, CYP3A43, CYP3A5, CYP3A7, CYP4F2, CYP4F3, TBXAS1	0.355742	4.57908	9.13836e-05	0.00353622	eGRL_TREM2-WT/TYROBP vs eGRL_Control
FBgn0033731	Cpr49Ah	NA	-1.18325	-4.57475	9.2459e-05	0.00356669	eGRL_TREM2-WT/TYROBP vs eGRL_Control
FBgn0035430	CG12009	NA	-2.7214	-4.5739	9.26706e-05	0.00356669	eGRL_TREM2-WT/TYROBP vs eGRL_Control
FBgn0039306	RIOK2	RIOK2	0.331022	4.55857	9.65918e-05	0.00369704	eGRL_TREM2-WT/TYROBP vs eGRL_Control
FBgn0264255	para	SCN10A, SCN11A, SCN1A, SCN2A, SCN3A, SCN4A, SCN5A, SCN7A, SCN8A, SCN9A	-0.265943	-4.55566	9.73519e-05	0.00369704	eGRL_TREM2-WT/TYROBP vs eGRL_Control
FBgn0030417	CG15725	NA	-0.323003	-4.53971	0.00010164	0.00382935	eGRL_TREM2-WT/TYROBP vs eGRL_Control
FBgn0033830	CG10814	BBOX1	2.09517	4.52832	0.000104814	0.0039083	eGRL_TREM2-WT/TYROBP vs eGRL_Control
FBgn0033403	CG13739	NA	-0.300593	-4.52803	0.000104896	0.0039083	eGRL_TREM2-WT/TYROBP vs eGRL_Control
FBgn0086677	jeb	NA	-0.56968	-4.52588	0.000105508	0.00391312	eGRL_TREM2-WT/TYROBP vs eGRL_Control
FBgn0001257	ImpL2	NA	-0.333567	-4.52343	0.000106208	0.00392888	eGRL_TREM2-WT/TYROBP vs eGRL_Control
FBgn0259230	lectin-22C	CLEC3A	-3.2615	-4.52244	0.000106493	0.00392922	eGRL_TREM2-WT/TYROBP vs eGRL_Control
FBgn0038914	fit	NA	0.442892	4.51984	0.000107243	0.0039467	eGRL_TREM2-WT/TYROBP vs eGRL_Control
FBgn0051809	CG31809	HSD17B12, HSDL1	0.690655	4.49821	0.000113691	0.00410987	eGRL_TREM2-WT/TYROBP vs eGRL_Control
FBgn0010113	hdc	HECA	-0.464089	-4.48971	0.000116329	0.00417988	eGRL_TREM2-WT/TYROBP vs eGRL_Control
FBgn0054054	CG34054	NA	0.517375	4.48915	0.000116506	0.00417988	eGRL_TREM2-WT/TYROBP vs eGRL_Control
FBgn0085195	CG34166	NA	-0.622192	-4.48341	0.000118327	0.00422885	eGRL_TREM2-WT/TYROBP vs eGRL_Control
FBgn0040104	lectin-24A	MBL2, SFTPA1, SFTPA2, SFTPD	1.37648	4.48108	0.000119072	0.00423996	eGRL_TREM2-WT/TYROBP vs eGRL_Control
FBgn0086655	jing	AEBP2	-0.312857	-4.47991	0.000119448	0.00424277	eGRL_TREM2-WT/TYROBP vs eGRL_Control
FBgn0034335	GstE1	NA	0.280852	4.44747	0.000130374	0.00457397	eGRL_TREM2-WT/TYROBP vs eGRL_Control
FBgn0028525	c(2)M	NA	0.957123	4.43731	0.000133994	0.00468371	eGRL_TREM2-WT/TYROBP vs eGRL_Control
FBgn0004047	Yp3	NA	-1.14803	-4.43686	0.000134158	0.00468371	eGRL_TREM2-WT/TYROBP vs eGRL_Control
FBgn0014135	bnl	FGF1, FGF11, FGF14, FGF16, FGF2, FGF20, FGF4, FGF5, FGF6	-0.303798	-4.42374	0.000138987	0.00482869	eGRL_TREM2-WT/TYROBP vs eGRL_Control
FBgn0034140	CG8317	NA	0.333916	4.42153	0.000139818	0.00484579	eGRL_TREM2-WT/TYROBP vs eGRL_Control
FBgn0044812	TotC	NA	1.61869	4.41568	0.00014204	0.00491086	eGRL_TREM2-WT/TYROBP vs eGRL_Control
FBgn0034479	CG8654	SLC22A1, SLC22A12, SLC22A13, SLC22A14, SLC22A16, SLC22A2, SLC22A3, SLC22A6, SLC22A7, SLC22A8	0.303939	4.40805	0.000144989	0.00500072	eGRL_TREM2-WT/TYROBP vs eGRL_Control
FBgn0262679	CG43149	NA	-1.33002	-4.40601	0.000145792	0.00500227	eGRL_TREM2-WT/TYROBP vs eGRL_Control
FBgn0026756	Ugt37a1	UGT1A3	-1.27156	-4.40526	0.000146085	0.00500227	eGRL_TREM2-WT/TYROBP vs eGRL_Control
FBgn0032728	Tango6	TANGO6	0.271267	4.39361	0.000150744	0.00513717	eGRL_TREM2-WT/TYROBP vs eGRL_Control
FBgn0039355	CG4730	NA	0.637491	4.39219	0.000151323	0.00514461	eGRL_TREM2-WT/TYROBP vs eGRL_Control
FBgn0267515	28SrRNA-Psi:CR45855	NA	-1.33091	-4.35384	0.000167783	0.00565042	eGRL_TREM2-WT/TYROBP vs eGRL_Control
FBgn0039369	CG17195	ZDHHC24	2.66774	4.33911	0.000174568	0.00583761	eGRL_TREM2-WT/TYROBP vs eGRL_Control
FBgn0265998	Doa	CLK1, CLK2, CLK3, CLK4	-0.272411	-4.33682	0.000175646	0.00585993	eGRL_TREM2-WT/TYROBP vs eGRL_Control
FBgn0001259	in	INTU	0.518694	4.33104	0.000178399	0.00593047	eGRL_TREM2-WT/TYROBP vs eGRL_Control
FBgn0262563	CG43103	NA	0.335031	4.32718	0.000180263	0.00595128	eGRL_TREM2-WT/TYROBP vs eGRL_Control
FBgn0000659	fkh	FOXA1, FOXA2, FOXA3	-0.518725	-4.3271	0.000180299	0.00595128	eGRL_TREM2-WT/TYROBP vs eGRL_Control
FBgn0033137	Tsp42Ep	NA	-0.654208	-4.32614	0.000180767	0.00595128	eGRL_TREM2-WT/TYROBP vs eGRL_Control
FBgn0034784	CG9826	SLC17A3, SLC17A4	1.81013	4.3259	0.000180885	0.00595128	eGRL_TREM2-WT/TYROBP vs eGRL_Control
FBgn0034817	Art7	PRMT7	0.276133	4.31903	0.000184259	0.00604262	eGRL_TREM2-WT/TYROBP vs eGRL_Control
FBgn0082945	snoRNA:Me28S-A2634b	NA	2.18617	4.31767	0.000184931	0.00604262	eGRL_TREM2-WT/TYROBP vs eGRL_Control
FBgn0035709	eIF4E-4	EIF4E, EIF4E1B	-0.824061	-4.31433	0.0001866	0.00607593	eGRL_TREM2-WT/TYROBP vs eGRL_Control
FBgn0052373	CG32373	FBLN5, THBD	-0.762229	-4.30531	0.000191181	0.00619019	eGRL_TREM2-WT/TYROBP vs eGRL_Control
FBgn0052694	CG32694	NA	-0.633306	-4.30152	0.000193141	0.0062395	eGRL_TREM2-WT/TYROBP vs eGRL_Control
FBgn0029708	CG3556	NA	-0.27446	-4.29541	0.000196337	0.00630795	eGRL_TREM2-WT/TYROBP vs eGRL_Control
FBgn0037163	laza	PPAP2A, PPAP2B, PPAP2C, PPAPDC1B	0.268407	4.29469	0.000196717	0.00630795	eGRL_TREM2-WT/TYROBP vs eGRL_Control
FBgn0034693	CG11073	NA	-0.269918	-4.27377	0.000208091	0.00661765	eGRL_TREM2-WT/TYROBP vs eGRL_Control
FBgn0085391	CG34362	TIA1, TIAL1	-0.326001	-4.26536	0.000212848	0.00675389	eGRL_TREM2-WT/TYROBP vs eGRL_Control
FBgn0265068	CR44179	NA	1.807	4.25728	0.000217515	0.00684118	eGRL_TREM2-WT/TYROBP vs eGRL_Control
FBgn0043575	PGRP-SC2	PGLYRP1, PGLYRP2, PGLYRP3, PGLYRP4	-1.66544	-4.2536	0.000219674	0.00687904	eGRL_TREM2-WT/TYROBP vs eGRL_Control
FBgn0085447	sif	TIAM1, TIAM2	-0.2762	-4.24769	0.000223189	0.00695832	eGRL_TREM2-WT/TYROBP vs eGRL_Control
FBgn0010575	sbb	ZNF608, ZNF609	-0.307061	-4.23438	0.000231305	0.00718985	eGRL_TREM2-WT/TYROBP vs eGRL_Control
FBgn0261617	nej	CREBBP, EP300	-0.350618	-4.21678	0.000242486	0.0074783	eGRL_TREM2-WT/TYROBP vs eGRL_Control
FBgn0261285	Ppcs	PPCS	-0.306464	-4.20734	0.0002487	0.00762841	eGRL_TREM2-WT/TYROBP vs eGRL_Control
FBgn0039094	CG10184	NA	-0.314969	-4.20173	0.000252471	0.00764945	eGRL_TREM2-WT/TYROBP vs eGRL_Control
FBgn0085807	CR41590	NA	-3.16874	-4.20095	0.000253	0.00764945	eGRL_TREM2-WT/TYROBP vs eGRL_Control
FBgn0031263	CG2789	TSPO, TSPO2	0.387884	4.19812	0.000254922	0.00767939	eGRL_TREM2-WT/TYROBP vs eGRL_Control
FBgn0036781	CG13699	NA	-1.66397	-4.19614	0.000256281	0.00770407	eGRL_TREM2-WT/TYROBP vs eGRL_Control
FBgn0026403	Ndg	NID1, NID2	-0.26728	-4.19411	0.000257682	0.00771372	eGRL_TREM2-WT/TYROBP vs eGRL_Control
FBgn0037225	TwdlG	NA	-0.288536	-4.18825	0.000261758	0.00781934	eGRL_TREM2-WT/TYROBP vs eGRL_Control
FBgn0037288	CG14661	NA	-0.352449	-4.18321	0.000265314	0.00790902	eGRL_TREM2-WT/TYROBP vs eGRL_Control
FBgn0028963	Or49b	NA	0.563269	4.18045	0.000267285	0.00795118	eGRL_TREM2-WT/TYROBP vs eGRL_Control
FBgn0259151	CG42266	NA	0.661585	4.17285	0.00027278	0.00808316	eGRL_TREM2-WT/TYROBP vs eGRL_Control
FBgn0026754	Ugt37c1	UGT1A3, UGT3A1, UGT3A2	0.862604	4.17141	0.000273837	0.00808558	eGRL_TREM2-WT/TYROBP vs eGRL_Control
FBgn0014037	Su(Tpl)	ELL, ELL2, ELL3, MARVELD2, OCEL1	-0.264472	-4.17109	0.000274068	0.00808558	eGRL_TREM2-WT/TYROBP vs eGRL_Control
FBgn0262100	CG42853	NA	3.17524	4.1515	0.000288826	0.00845112	eGRL_TREM2-WT/TYROBP vs eGRL_Control
FBgn0034276	Sardh	DMGDH, SARDH	-0.487203	-4.14926	0.000290566	0.00848465	eGRL_TREM2-WT/TYROBP vs eGRL_Control
FBgn0032701	CG10341	NAF1	-0.315931	-4.14464	0.00029418	0.00857265	eGRL_TREM2-WT/TYROBP vs eGRL_Control
FBgn0261529	ms(2)34Fe	NA	1.37967	4.13925	0.000298447	0.00866165	eGRL_TREM2-WT/TYROBP vs eGRL_Control
FBgn0039527	CG5639	NA	-0.408285	-4.1373	0.000300013	0.00867477	eGRL_TREM2-WT/TYROBP vs eGRL_Control
FBgn0053970	CG33970	NA	-0.314007	-4.13585	0.000301179	0.00867477	eGRL_TREM2-WT/TYROBP vs eGRL_Control
FBgn0036677	CG13023	NA	-0.593918	-4.13566	0.00030133	0.00867477	eGRL_TREM2-WT/TYROBP vs eGRL_Control
FBgn0262987	CG43295	C5orf45	1.5013	4.13301	0.000303473	0.00871586	eGRL_TREM2-WT/TYROBP vs eGRL_Control
FBgn0027621	Pfrx	PFKFB1, PFKFB2, PFKFB3, PFKFB4	-0.320903	-4.11457	0.000318808	0.00908635	eGRL_TREM2-WT/TYROBP vs eGRL_Control
FBgn0040972	CG16978	NA	0.302479	4.11145	0.000321479	0.00914421	eGRL_TREM2-WT/TYROBP vs eGRL_Control
FBgn0050488	antr	NA	0.699881	4.10815	0.000324327	0.00919219	eGRL_TREM2-WT/TYROBP vs eGRL_Control
FBgn0002922	nau	MYF5, MYF6, MYOD1, MYOG	-1.39835	-4.10781	0.000324621	0.00919219	eGRL_TREM2-WT/TYROBP vs eGRL_Control
FBgn0010383	Cyp18a1	CYP2B6, CYP2C18, CYP2C19, CYP2C8, CYP2C9, CYP2D6, CYP2J2, CYP2R1, CYP2U1	0.304127	4.10506	0.000327019	0.00921161	eGRL_TREM2-WT/TYROBP vs eGRL_Control
FBgn0032414	CG17211	NA	-0.26663	-4.09895	0.000332401	0.00928837	eGRL_TREM2-WT/TYROBP vs eGRL_Control
FBgn0037662	CG11997	NA	-0.487484	-4.09571	0.000335285	0.00932182	eGRL_TREM2-WT/TYROBP vs eGRL_Control
FBgn0034300	CG5098	RAI1, TCF20	-0.354188	-4.09448	0.000336394	0.00932182	eGRL_TREM2-WT/TYROBP vs eGRL_Control
FBgn0020378	Sp1	SP1, SP3, SP4, SP5, SP6, SP7, SP8, SP9	-0.735565	-4.09323	0.000337515	0.00932182	eGRL_TREM2-WT/TYROBP vs eGRL_Control
FBgn0263132	Cht6	CHIA, CHIT1, OVGP1	-0.395136	-4.0876	0.00034263	0.00942399	eGRL_TREM2-WT/TYROBP vs eGRL_Control
FBgn0033170	sPLA2	PLA2G3	-0.309412	-4.08493	0.000345084	0.00945317	eGRL_TREM2-WT/TYROBP vs eGRL_Control
FBgn0086906	sls	MYBPC3	-0.391808	-4.07138	0.000357792	0.00971277	eGRL_TREM2-WT/TYROBP vs eGRL_Control
FBgn0005664	Cry	NA	-0.339057	-4.06994	0.000359165	0.00973153	eGRL_TREM2-WT/TYROBP vs eGRL_Control
FBgn0058298	CG40298	NA	-0.441931	-4.04249	0.000386451	0.0102596	eGRL_TREM2-WT/TYROBP vs eGRL_Control
FBgn0001234	Hsromega	NA	-0.358035	-4.04238	0.000386557	0.0102596	eGRL_TREM2-WT/TYROBP vs eGRL_Control
FBgn0038838	TotB	NA	2.83628	4.03469	0.000394567	0.0103797	eGRL_TREM2-WT/TYROBP vs eGRL_Control
FBgn0001230	Hsp68	HSPA1A, HSPA1B, HSPA1L, HSPA2, HSPA5, HSPA6, HSPA8	-0.280768	-4.03068	0.000398797	0.010411	eGRL_TREM2-WT/TYROBP vs eGRL_Control
FBgn0035982	CG4461	HSPB3	-0.459576	-4.02893	0.000400663	0.010411	eGRL_TREM2-WT/TYROBP vs eGRL_Control
FBgn0011582	Dop1R1	ADRA1A, DRD1, DRD5, HRH2, HTR5A	-0.265305	-4.02861	0.00040101	0.010411	eGRL_TREM2-WT/TYROBP vs eGRL_Control
FBgn0265356	tn	TRIM2, TRIM3	-0.266478	-4.02674	0.000403007	0.0104438	eGRL_TREM2-WT/TYROBP vs eGRL_Control
FBgn0038868	CG5862	DDRGK1	-0.361143	-4.01416	0.000416738	0.0107412	eGRL_TREM2-WT/TYROBP vs eGRL_Control
FBgn0037291	CG14662	NA	-1.09514	-4.01286	0.000418185	0.010759	eGRL_TREM2-WT/TYROBP vs eGRL_Control
FBgn0032405	CG14946	DHRS3, HSD17B11	-0.43805	-4.0059	0.000426003	0.0109208	eGRL_TREM2-WT/TYROBP vs eGRL_Control
FBgn0011660	Pms2	PMS2	0.314267	4.0032	0.000429074	0.0109623	eGRL_TREM2-WT/TYROBP vs eGRL_Control
FBgn0051380	CG31380	NA	-0.607318	-4.00181	0.000430665	0.0109812	eGRL_TREM2-WT/TYROBP vs eGRL_Control
FBgn0004045	Yp1	NA	-2.30906	-3.99508	0.00043845	0.0111201	eGRL_TREM2-WT/TYROBP vs eGRL_Control
FBgn0037429	Osi19	NA	-2.70216	-3.99431	0.000439346	0.0111231	eGRL_TREM2-WT/TYROBP vs eGRL_Control
FBgn0033928	Arc2	NA	0.481138	3.99263	0.000441318	0.0111532	eGRL_TREM2-WT/TYROBP vs eGRL_Control
FBgn0265991	Zasp52	LDB3, PDLIM1, PDLIM3, PDLIM5, PDLIM7	-0.551011	-3.98753	0.000447339	0.0112854	eGRL_TREM2-WT/TYROBP vs eGRL_Control
FBgn0004606	zfh1	ZEB1, ZEB2	-0.493256	-3.98387	0.000451719	0.0113758	eGRL_TREM2-WT/TYROBP vs eGRL_Control
FBgn0005391	Yp2	NA	-2.41599	-3.96202	0.00047873	0.0118123	eGRL_TREM2-WT/TYROBP vs eGRL_Control
FBgn0052461	CG32461	NA	1.8439	3.96117	0.000479805	0.0118123	eGRL_TREM2-WT/TYROBP vs eGRL_Control
FBgn0052512	CG32512	TMEM205	-0.335318	-3.95466	0.000488174	0.0119415	eGRL_TREM2-WT/TYROBP vs eGRL_Control
FBgn0050163	Cpr60D	NA	0.438414	3.9521	0.000491503	0.0119764	eGRL_TREM2-WT/TYROBP vs eGRL_Control
FBgn0266990	CR45441	NA	3.44323	3.94048	0.000506903	0.0122887	eGRL_TREM2-WT/TYROBP vs eGRL_Control
FBgn0038098	CG7381	NA	-0.29869	-3.93905	0.000508833	0.0123146	eGRL_TREM2-WT/TYROBP vs eGRL_Control
FBgn0085317	CG34288	NA	-1.36628	-3.93457	0.000514913	0.0124407	eGRL_TREM2-WT/TYROBP vs eGRL_Control
FBgn0262617	CG43143	NUAK1, NUAK2	-0.27226	-3.93236	0.000517946	0.0124928	eGRL_TREM2-WT/TYROBP vs eGRL_Control
FBgn0035385	FMRFaR	NA	-0.291152	-3.92976	0.000521529	0.0125369	eGRL_TREM2-WT/TYROBP vs eGRL_Control
FBgn0032869	CG17470	NA	1.34846	3.92297	0.000530995	0.0126791	eGRL_TREM2-WT/TYROBP vs eGRL_Control
FBgn0263006	Ca-P60A	ATP2A1, ATP2A2, ATP2A3	-0.309248	-3.91418	0.000543521	0.0128563	eGRL_TREM2-WT/TYROBP vs eGRL_Control
FBgn0037726	CG9492	DNAH5, DNAH8	-1.2973	-3.91355	0.000544423	0.0128563	eGRL_TREM2-WT/TYROBP vs eGRL_Control
FBgn0032805	CG10337	NA	0.619431	3.91335	0.00054472	0.0128563	eGRL_TREM2-WT/TYROBP vs eGRL_Control
FBgn0266168	CR44874	NA	-1.91275	-3.91246	0.000546005	0.0128654	eGRL_TREM2-WT/TYROBP vs eGRL_Control
FBgn0031688	Cyp28d2	TBXAS1	0.390945	3.90762	0.000553045	0.0129884	eGRL_TREM2-WT/TYROBP vs eGRL_Control
FBgn0052447	CG32447	NA	-0.332852	-3.89446	0.000572663	0.0133158	eGRL_TREM2-WT/TYROBP vs eGRL_Control
FBgn0000061	al	ALX1, ALX3, ALX4, ARX	-1.78119	-3.8939	0.000573514	0.0133158	eGRL_TREM2-WT/TYROBP vs eGRL_Control
FBgn0050181	ppk3	NA	-0.73587	-3.88549	0.00058644	0.0135718	eGRL_TREM2-WT/TYROBP vs eGRL_Control
FBgn0038654	CG14298	NA	0.263046	3.87717	0.000599481	0.0138287	eGRL_TREM2-WT/TYROBP vs eGRL_Control
FBgn0052219	CG32219	NA	-0.584082	-3.87648	0.000600583	0.0138318	eGRL_TREM2-WT/TYROBP vs eGRL_Control
FBgn0266982	CR45433	NA	1.62533	3.86403	0.000620682	0.0141577	eGRL_TREM2-WT/TYROBP vs eGRL_Control
FBgn0034943	Fmo-1	FMO1, FMO2, FMO3, FMO4, FMO5	-0.273434	-3.83995	0.000661466	0.0148507	eGRL_TREM2-WT/TYROBP vs eGRL_Control
FBgn0263109	CG43366	NA	-0.929493	-3.8335	0.000672828	0.0150585	eGRL_TREM2-WT/TYROBP vs eGRL_Control
FBgn0086782	amn	NA	-0.320011	-3.83179	0.000675873	0.015103	eGRL_TREM2-WT/TYROBP vs eGRL_Control
FBgn0029851	CG14445	NA	-1.16111	-3.83013	0.000678836	0.0151219	eGRL_TREM2-WT/TYROBP vs eGRL_Control
FBgn0031775	CG9150	DHRS11	-0.547079	-3.82667	0.000685059	0.0152313	eGRL_TREM2-WT/TYROBP vs eGRL_Control
FBgn0263392	Tet	TET1, TET2, TET3	-0.272973	-3.82569	0.000686843	0.0152313	eGRL_TREM2-WT/TYROBP vs eGRL_Control
FBgn0051664	CG31664	NA	-0.298083	-3.8241	0.000689727	0.0152692	eGRL_TREM2-WT/TYROBP vs eGRL_Control
FBgn0036646	CR18217	NA	0.27386	3.82277	0.000692147	0.0152776	eGRL_TREM2-WT/TYROBP vs eGRL_Control
FBgn0035806	PGRP-SD	PGLYRP1, PGLYRP2, PGLYRP3, PGLYRP4	-0.382532	-3.82272	0.000692249	0.0152776	eGRL_TREM2-WT/TYROBP vs eGRL_Control
FBgn0037399	Or83c	NA	-2.95287	-3.81321	0.000709819	0.015588	eGRL_TREM2-WT/TYROBP vs eGRL_Control
FBgn0030244	CG2157	NA	-0.594586	-3.8124	0.00071135	0.015588	eGRL_TREM2-WT/TYROBP vs eGRL_Control
FBgn0250827	whip	NA	-0.65611	-3.81217	0.000711773	0.015588	eGRL_TREM2-WT/TYROBP vs eGRL_Control
FBgn0036278	CrzR	GNRHR	-0.268268	-3.81017	0.000715544	0.0156466	eGRL_TREM2-WT/TYROBP vs eGRL_Control
FBgn0003886	alphaTub85E	TUBA1A, TUBA1B, TUBA1C, TUBA3C, TUBA3D, TUBA3E, TUBA4A, TUBA8, TUBAL3	-1.56236	-3.80904	0.00071767	0.0156691	eGRL_TREM2-WT/TYROBP vs eGRL_Control
FBgn0041711	yellow-e	NA	-0.269728	-3.80662	0.000722269	0.0157455	eGRL_TREM2-WT/TYROBP vs eGRL_Control
FBgn0022710	Ac13E	ADCY9	-0.305255	-3.80195	0.000731213	0.015848	eGRL_TREM2-WT/TYROBP vs eGRL_Control
FBgn0265738	CR44545	NA	2.50139	3.79919	0.000736548	0.0159351	eGRL_TREM2-WT/TYROBP vs eGRL_Control
FBgn0041713	yellow-c	NA	-0.284097	-3.79177	0.000751091	0.0162006	eGRL_TREM2-WT/TYROBP vs eGRL_Control
FBgn0259711	CG42365	NA	0.309169	3.79042	0.000753763	0.0162338	eGRL_TREM2-WT/TYROBP vs eGRL_Control
FBgn0053513	Nmdar2	GRIN2A, GRIN2B, GRIN2C, GRIN2D	-0.340722	-3.7873	0.000759986	0.0163431	eGRL_TREM2-WT/TYROBP vs eGRL_Control
FBgn0266097	CR44834	NA	-0.608632	-3.7851	0.000764393	0.0164132	eGRL_TREM2-WT/TYROBP vs eGRL_Control
FBgn0030841	CG8568	NA	-0.43159	-3.78403	0.000766554	0.0164349	eGRL_TREM2-WT/TYROBP vs eGRL_Control
FBgn0038018	Tim17a1	TIMM17A, TIMM17B	2.16655	3.77929	0.000776168	0.0165664	eGRL_TREM2-WT/TYROBP vs eGRL_Control
FBgn0033705	CG13168	IQCD	-0.420004	-3.77216	0.000790885	0.016801	eGRL_TREM2-WT/TYROBP vs eGRL_Control
FBgn0035859	CG13678	NA	-2.21719	-3.77066	0.000794	0.016801	eGRL_TREM2-WT/TYROBP vs eGRL_Control
FBgn0003149	Prm	MYH2, MYH3, MYH4, MYH7, MYH8	-0.35845	-3.76733	0.000800981	0.0169073	eGRL_TREM2-WT/TYROBP vs eGRL_Control
FBgn0003339	Scr	HOXA5, HOXB4, HOXB5, HOXC5, HOXD4	-0.699678	-3.76601	0.000803787	0.0169073	eGRL_TREM2-WT/TYROBP vs eGRL_Control
FBgn0263026	CG43321	NA	2.9778	3.76063	0.000815233	0.0170929	eGRL_TREM2-WT/TYROBP vs eGRL_Control
FBgn0085224	CG34195	METTL2A, METTL2B, METTL6, METTL8	0.340476	3.76008	0.000816401	0.0170929	eGRL_TREM2-WT/TYROBP vs eGRL_Control
FBgn0051683	CG31683	LCAT, PLA2G15	1.50413	3.75371	0.000830198	0.0173027	eGRL_TREM2-WT/TYROBP vs eGRL_Control
FBgn0038983	CG5326	ELOVL1, ELOVL7	-0.302456	-3.7481	0.000842517	0.0174605	eGRL_TREM2-WT/TYROBP vs eGRL_Control
FBgn0040732	CG16926	NA	0.47323	3.74115	0.000858043	0.0177565	eGRL_TREM2-WT/TYROBP vs eGRL_Control
FBgn0000179	bi	TBX1, TBX15, TBX18, TBX2, TBX3	-0.291484	-3.7339	0.000874541	0.0180542	eGRL_TREM2-WT/TYROBP vs eGRL_Control
FBgn0020258	ppk	ASIC1, ASIC2	0.680867	3.73372	0.000874955	0.0180542	eGRL_TREM2-WT/TYROBP vs eGRL_Control
FBgn0259112	CR42254	NA	0.398367	3.7272	0.000890054	0.0182602	eGRL_TREM2-WT/TYROBP vs eGRL_Control
FBgn0264449	CG43867	PLEKHH1, PLEKHH2	-0.267523	-3.72159	0.000903254	0.0184514	eGRL_TREM2-WT/TYROBP vs eGRL_Control
FBgn0052212	CG32212	NA	2.03719	3.71718	0.000913757	0.0186127	eGRL_TREM2-WT/TYROBP vs eGRL_Control
FBgn0265081	CR44192	NA	2.98856	3.71496	0.000919103	0.0186684	eGRL_TREM2-WT/TYROBP vs eGRL_Control
FBgn0029877	CG17717	MARCH2, MARCH3, MARCH8	-0.841901	-3.71263	0.000924716	0.0187291	eGRL_TREM2-WT/TYROBP vs eGRL_Control
FBgn0037166	CG11426	PPAP2A, PPAP2B, PPAP2C	0.370297	3.70798	0.000936064	0.018872	eGRL_TREM2-WT/TYROBP vs eGRL_Control
FBgn0266160	CR44866	NA	-2.09465	-3.70484	0.000943806	0.0189811	eGRL_TREM2-WT/TYROBP vs eGRL_Control
FBgn0051139	CG31139	KDELC1, POGLUT1	2.75576	3.70314	0.000948024	0.0190392	eGRL_TREM2-WT/TYROBP vs eGRL_Control
FBgn0261836	Msp300	SYNE1	-0.267712	-3.69103	0.000978566	0.0195426	eGRL_TREM2-WT/TYROBP vs eGRL_Control
FBgn0030223	CG2111	ANPEP, LVRN, TRHDE	-0.65172	-3.6902	0.000980682	0.0195575	eGRL_TREM2-WT/TYROBP vs eGRL_Control
FBgn0039387	MCO3	NA	-2.22335	-3.68951	0.000982472	0.0195658	eGRL_TREM2-WT/TYROBP vs eGRL_Control
FBgn0010038	GstD2	NA	0.659415	3.68239	0.00100094	0.0198598	eGRL_TREM2-WT/TYROBP vs eGRL_Control
FBgn0265687	CR44494	NA	-1.40081	-3.6808	0.00100513	0.019906	eGRL_TREM2-WT/TYROBP vs eGRL_Control
FBgn0003255	rk	LGR4, LGR5, LGR6	0.317974	3.67739	0.00101413	0.0200189	eGRL_TREM2-WT/TYROBP vs eGRL_Control
FBgn0037548	CG7900	FAAH2	-0.289287	-3.67084	0.00103166	0.0202072	eGRL_TREM2-WT/TYROBP vs eGRL_Control
FBgn0040257	Ugt86Dc	UGT1A3, UGT1A6, UGT2A2, UGT2A3, UGT2B10, UGT2B11, UGT2B15, UGT2B17, UGT2B28, UGT2B4, UGT2B7, UGT3A1, UGT3A2, UGT8	0.620185	3.65763	0.00106791	0.0206902	eGRL_TREM2-WT/TYROBP vs eGRL_Control
FBgn0046258	CG12880	NA	-0.631652	-3.65567	0.00107337	0.0207396	eGRL_TREM2-WT/TYROBP vs eGRL_Control
FBgn0023540	CG3630	ABRA	-0.466073	-3.64831	0.00109421	0.0210004	eGRL_TREM2-WT/TYROBP vs eGRL_Control
FBgn0027556	CG4928	UNC93A, UNC93B1	-0.40646	-3.64593	0.00110102	0.0210744	eGRL_TREM2-WT/TYROBP vs eGRL_Control
FBgn0024984	CG3457	NA	1.88085	3.64396	0.0011067	0.0211485	eGRL_TREM2-WT/TYROBP vs eGRL_Control
FBgn0031562	CG3604	AMBP, SPINT3, SPINT4, TFPI2	0.316654	3.64356	0.00110785	0.0211485	eGRL_TREM2-WT/TYROBP vs eGRL_Control
FBgn0039481	Cpr97Eb	NA	-0.434741	-3.64189	0.00111271	0.0211845	eGRL_TREM2-WT/TYROBP vs eGRL_Control
FBgn0039817	CG15553	SLC46A1, SLC46A3	-0.432685	-3.62342	0.00116763	0.0218361	eGRL_TREM2-WT/TYROBP vs eGRL_Control
FBgn0261805	CG42751	NA	0.423889	3.62334	0.00116788	0.0218361	eGRL_TREM2-WT/TYROBP vs eGRL_Control
FBgn0032010	CG8086	ODF3, ODF3B, ODF3L2	-0.327637	-3.6233	0.001168	0.0218361	eGRL_TREM2-WT/TYROBP vs eGRL_Control
FBgn0010482	l(2)01289	NA	-0.28232	-3.6207	0.00117594	0.0219494	eGRL_TREM2-WT/TYROBP vs eGRL_Control
FBgn0040507	ACXD	ADCY2, ADCY4, ADCY7	0.393428	3.61927	0.00118033	0.0219739	eGRL_TREM2-WT/TYROBP vs eGRL_Control
FBgn0028920	CG8997	NA	0.619124	3.61099	0.00120608	0.0223657	eGRL_TREM2-WT/TYROBP vs eGRL_Control
FBgn0027783	SMC2	SMC2	0.395587	3.60571	0.00122277	0.0226425	eGRL_TREM2-WT/TYROBP vs eGRL_Control
FBgn0033359	CG8213	NA	-0.636737	-3.6051	0.0012247	0.0226425	eGRL_TREM2-WT/TYROBP vs eGRL_Control
FBgn0262003	CG42821	NA	-0.660057	-3.60477	0.00122576	0.0226425	eGRL_TREM2-WT/TYROBP vs eGRL_Control
FBgn0051728	CG31728	NA	-0.973082	-3.59983	0.00124161	0.0228761	eGRL_TREM2-WT/TYROBP vs eGRL_Control
FBgn0039510	CG3339	DNAH11, DNAH17, DNAH9	-0.748808	-3.59772	0.00124845	0.0229193	eGRL_TREM2-WT/TYROBP vs eGRL_Control
FBgn0028516	ZnT35C	SLC30A2, SLC30A3, SLC30A4, SLC30A8	-0.935387	-3.585	0.00129046	0.0235031	eGRL_TREM2-WT/TYROBP vs eGRL_Control
FBgn0033353	CG13749	NA	1.16782	3.58109	0.00130366	0.0236831	eGRL_TREM2-WT/TYROBP vs eGRL_Control
FBgn0069969	CG40498	NA	-0.265196	-3.58012	0.00130695	0.0237128	eGRL_TREM2-WT/TYROBP vs eGRL_Control
FBgn0052194	CR32194	NA	0.447801	3.5686	0.00134665	0.0243712	eGRL_TREM2-WT/TYROBP vs eGRL_Control
FBgn0051115	CG31115	MTAP	-0.457274	-3.56771	0.00134977	0.0243966	eGRL_TREM2-WT/TYROBP vs eGRL_Control
FBgn0039131	CG12268	FAR1, FAR2	0.28477	3.56643	0.00135425	0.0244467	eGRL_TREM2-WT/TYROBP vs eGRL_Control
FBgn0050263	stum	C1orf95	-0.384399	-3.56359	0.00136427	0.0245655	eGRL_TREM2-WT/TYROBP vs eGRL_Control
FBgn0037165	CG11437	PPAP2A, PPAP2B, PPAP2C	0.667654	3.55785	0.00138474	0.0249027	eGRL_TREM2-WT/TYROBP vs eGRL_Control
FBgn0038337	CG6125	SLC26A11	0.291329	3.55652	0.00138956	0.0249265	eGRL_TREM2-WT/TYROBP vs eGRL_Control
FBgn0034880	ItgalphaPS5	ITGA1, ITGA4, ITGA9	2.3227	3.55014	0.00141272	0.0252439	eGRL_TREM2-WT/TYROBP vs eGRL_Control
FBgn0013308	Odc2	AZIN1, AZIN2, ODC1	0.305246	3.5497	0.00141432	0.0252439	eGRL_TREM2-WT/TYROBP vs eGRL_Control
FBgn0030377	CG1924	CANX, CLGN	-0.647624	-3.54743	0.00142268	0.0253298	eGRL_TREM2-WT/TYROBP vs eGRL_Control
FBgn0030040	CG15347	NA	0.287877	3.54604	0.00142783	0.0253331	eGRL_TREM2-WT/TYROBP vs eGRL_Control
FBgn0035555	CG13720	NA	-2.49493	-3.5437	0.0014365	0.0253545	eGRL_TREM2-WT/TYROBP vs eGRL_Control
FBgn0266651	CR45158	NA	-0.74788	-3.54223	0.00144201	0.0254204	eGRL_TREM2-WT/TYROBP vs eGRL_Control
FBgn0266008	CR44781	NA	-2.39553	-3.53839	0.00145644	0.0256114	eGRL_TREM2-WT/TYROBP vs eGRL_Control
FBgn0039939	CG11231	NA	-0.676721	-3.53646	0.00146371	0.0256761	eGRL_TREM2-WT/TYROBP vs eGRL_Control
FBgn0039518	CG13978	PIGN	1.68283	3.53444	0.00147139	0.0257476	eGRL_TREM2-WT/TYROBP vs eGRL_Control
FBgn0266932	CR45383	NA	-2.37617	-3.5241	0.00151132	0.0262005	eGRL_TREM2-WT/TYROBP vs eGRL_Control
FBgn0267189	CR45629	NA	1.13935	3.52347	0.00151379	0.0262005	eGRL_TREM2-WT/TYROBP vs eGRL_Control
FBgn0051374	sals	NA	-0.275976	-3.52109	0.00152316	0.0263308	eGRL_TREM2-WT/TYROBP vs eGRL_Control
FBgn0265045	Strn-Mlck	MYLK	-0.293921	-3.51691	0.0015397	0.0265461	eGRL_TREM2-WT/TYROBP vs eGRL_Control
FBgn0264834	CR44042	NA	-0.691915	-3.51545	0.00154554	0.0265889	eGRL_TREM2-WT/TYROBP vs eGRL_Control
FBgn0039864	CG11550	NA	-0.650922	-3.51172	0.00156053	0.0267501	eGRL_TREM2-WT/TYROBP vs eGRL_Control
FBgn0043884	mask	ANKHD1, ANKHD1-EIF4EBP3, ANKRD17	-0.281246	-3.50996	0.00156766	0.02684	eGRL_TREM2-WT/TYROBP vs eGRL_Control
FBgn0261341	verm	NA	-0.397608	-3.50614	0.00158322	0.0270449	eGRL_TREM2-WT/TYROBP vs eGRL_Control
FBgn0029765	CG16756	LALBA, LYZ, LYZL1, LYZL2, LYZL4, LYZL6, SPACA3, SPACA5, SPACA5B	0.313751	3.50609	0.00158341	0.0270449	eGRL_TREM2-WT/TYROBP vs eGRL_Control
FBgn0266042	CR44807	NA	-0.615233	-3.50232	0.00159891	0.0272431	eGRL_TREM2-WT/TYROBP vs eGRL_Control
FBgn0266769	CR45234	NA	-2.62206	-3.50124	0.0016034	0.0272431	eGRL_TREM2-WT/TYROBP vs eGRL_Control
FBgn0051921	CG31921	NA	-0.544933	-3.48607	0.00166745	0.0279783	eGRL_TREM2-WT/TYROBP vs eGRL_Control
FBgn0038761	CG17190	NA	-0.371172	-3.48349	0.0016786	0.0280968	eGRL_TREM2-WT/TYROBP vs eGRL_Control
FBgn0085285	CG34256	NA	0.306902	3.47846	0.00170052	0.0283238	eGRL_TREM2-WT/TYROBP vs eGRL_Control
FBgn0034558	Cib2	CIB2, CIB3	0.89767	3.47823	0.00170153	0.0283238	eGRL_TREM2-WT/TYROBP vs eGRL_Control
FBgn0052026	CG32026	IDH3A	-0.457895	-3.46708	0.00175114	0.0288071	eGRL_TREM2-WT/TYROBP vs eGRL_Control
FBgn0085212	CG34183	RPAP2	0.326666	3.45624	0.00180074	0.0294534	eGRL_TREM2-WT/TYROBP vs eGRL_Control
FBgn0035279	Cpr62Ba	NA	0.665051	3.45191	0.00182096	0.029682	eGRL_TREM2-WT/TYROBP vs eGRL_Control
FBgn0053971	Ir62a	NA	-0.298214	-3.4445	0.00185602	0.0300818	eGRL_TREM2-WT/TYROBP vs eGRL_Control
FBgn0034290	CG5773	NA	0.26653	3.44017	0.00187678	0.0302467	eGRL_TREM2-WT/TYROBP vs eGRL_Control
FBgn0034870	CG13559	CDIP1, LITAF	-0.386192	-3.42803	0.00193628	0.0309957	eGRL_TREM2-WT/TYROBP vs eGRL_Control
FBgn0040688	CG12483	NA	-0.885268	-3.42631	0.00194486	0.0310634	eGRL_TREM2-WT/TYROBP vs eGRL_Control
FBgn0052590	CG32590	BORCS8	0.300526	3.4225	0.00196398	0.0312639	eGRL_TREM2-WT/TYROBP vs eGRL_Control
FBgn0069913	CG4681	TEX9	0.984642	3.42082	0.00197247	0.031364	eGRL_TREM2-WT/TYROBP vs eGRL_Control
FBgn0034540	Lrt	RTN4RL2	-0.277673	-3.42006	0.0019763	0.03139	eGRL_TREM2-WT/TYROBP vs eGRL_Control
FBgn0036815	HipHop	NA	0.410276	3.4135	0.00200988	0.0318172	eGRL_TREM2-WT/TYROBP vs eGRL_Control
FBgn0003227	rec	MCM8	-0.426241	-3.41183	0.00201851	0.0318478	eGRL_TREM2-WT/TYROBP vs eGRL_Control
FBgn0030204	Or9a	NA	-1.74171	-3.40715	0.0020429	0.0321261	eGRL_TREM2-WT/TYROBP vs eGRL_Control
FBgn0030001	cyr	NA	-0.294207	-3.40619	0.0020479	0.0321693	eGRL_TREM2-WT/TYROBP vs eGRL_Control
FBgn0034314	nopo	TRAIP	0.369027	3.40503	0.002054	0.0321944	eGRL_TREM2-WT/TYROBP vs eGRL_Control
FBgn0013949	Ela	NA	-0.374174	-3.40207	0.0020697	0.0324048	eGRL_TREM2-WT/TYROBP vs eGRL_Control
FBgn0040849	Ir41a	NA	0.589439	3.40064	0.00207729	0.032488	eGRL_TREM2-WT/TYROBP vs eGRL_Control
FBgn0051029	CG31029	NA	0.617829	3.39996	0.0020809	0.032509	eGRL_TREM2-WT/TYROBP vs eGRL_Control
FBgn0262887	CR43242	NA	0.277045	3.3955	0.00210482	0.0328417	eGRL_TREM2-WT/TYROBP vs eGRL_Control
FBgn0035248	CG13919	TMEM60	0.367065	3.39445	0.00211047	0.032863	eGRL_TREM2-WT/TYROBP vs eGRL_Control
FBgn0261803	CG42749	NA	-0.928932	-3.39057	0.00213159	0.0331088	eGRL_TREM2-WT/TYROBP vs eGRL_Control
FBgn0034660	lox2	LOX, LOXL1, LOXL2, LOXL3, LOXL4	-0.280102	-3.38985	0.00213553	0.0331088	eGRL_TREM2-WT/TYROBP vs eGRL_Control
FBgn0052600	dpr8	NA	-0.27193	-3.38867	0.00214198	0.0331591	eGRL_TREM2-WT/TYROBP vs eGRL_Control
FBgn0004227	nonA	NONO, PSPC1, SFPQ	-0.336097	-3.38782	0.00214663	0.0331728	eGRL_TREM2-WT/TYROBP vs eGRL_Control
FBgn0032228	CG5367	NA	1.32209	3.37602	0.00221244	0.0338175	eGRL_TREM2-WT/TYROBP vs eGRL_Control
FBgn0030479	Rbp1-like	SRSF3, SRSF7	-0.282993	-3.37593	0.00221296	0.0338175	eGRL_TREM2-WT/TYROBP vs eGRL_Control
FBgn0020300	gk	NA	-0.341906	-3.3758	0.00221372	0.0338175	eGRL_TREM2-WT/TYROBP vs eGRL_Control
FBgn0260642	Antp	HOXA5, HOXA6, HOXA7, HOXB5, HOXB6, HOXB7, HOXB8, HOXC5, HOXC6, HOXC8, HOXD8	-0.702147	-3.3744	0.00222164	0.0338919	eGRL_TREM2-WT/TYROBP vs eGRL_Control
FBgn0267570	CR45910	NA	-0.282389	-3.37216	0.0022344	0.0339776	eGRL_TREM2-WT/TYROBP vs eGRL_Control
FBgn0039795	Spn100A	NA	-2.10089	-3.36652	0.00226688	0.0343781	eGRL_TREM2-WT/TYROBP vs eGRL_Control
FBgn0035815	Snmp2	CD36, SCARB1, SCARB2	-0.298914	-3.35496	0.00233481	0.0352419	eGRL_TREM2-WT/TYROBP vs eGRL_Control
FBgn0039051	CG17109	ACY1	-0.329275	-3.35248	0.00234964	0.0353521	eGRL_TREM2-WT/TYROBP vs eGRL_Control
FBgn0264517	CR43916	NA	-1.62725	-3.34704	0.00238247	0.035697	eGRL_TREM2-WT/TYROBP vs eGRL_Control
FBgn0033429	CG12929	TMEM234	0.309273	3.34012	0.00242491	0.0362399	eGRL_TREM2-WT/TYROBP vs eGRL_Control
FBgn0051658	Nnf1b	NA	1.16256	3.33987	0.00242647	0.0362399	eGRL_TREM2-WT/TYROBP vs eGRL_Control
FBgn0001216	Hsc70-1	HSPA1A, HSPA1B, HSPA1L, HSPA2, HSPA5, HSPA6, HSPA8	-0.57394	-3.33564	0.00245275	0.0364872	eGRL_TREM2-WT/TYROBP vs eGRL_Control
FBgn0035434	Drsl5	NA	-0.370686	-3.33477	0.0024582	0.0364872	eGRL_TREM2-WT/TYROBP vs eGRL_Control
FBgn0050362	boly	NA	-0.596553	-3.32665	0.00250961	0.0370576	eGRL_TREM2-WT/TYROBP vs eGRL_Control
FBgn0030310	PGRP-SA	PGLYRP1, PGLYRP2, PGLYRP3, PGLYRP4	0.363409	3.31433	0.00258955	0.0378466	eGRL_TREM2-WT/TYROBP vs eGRL_Control
FBgn0030562	CG9400	PI16	-0.302869	-3.29933	0.00269016	0.0389583	eGRL_TREM2-WT/TYROBP vs eGRL_Control
FBgn0051578	tRNA:CR31578	NA	-2.76996	-3.29758	0.00270219	0.0390928	eGRL_TREM2-WT/TYROBP vs eGRL_Control
FBgn0033307	CG14752	NA	-1.8195	-3.29683	0.00270736	0.039128	eGRL_TREM2-WT/TYROBP vs eGRL_Control
FBgn0085223	CG34194	SPTSSA, SPTSSB	1.85305	3.29446	0.00272365	0.0393236	eGRL_TREM2-WT/TYROBP vs eGRL_Control
FBgn0039739	RpS28a	RPS28	-2.50097	-3.29339	0.00273106	0.0393907	eGRL_TREM2-WT/TYROBP vs eGRL_Control
FBgn0267757	CR46088	NA	-0.712227	-3.28799	0.00276881	0.0398949	eGRL_TREM2-WT/TYROBP vs eGRL_Control
FBgn0024912	agt	MGMT	0.27769	3.28687	0.00277663	0.0399673	eGRL_TREM2-WT/TYROBP vs eGRL_Control
FBgn0033061	CG14590	NA	0.293262	3.27985	0.00282659	0.040523	eGRL_TREM2-WT/TYROBP vs eGRL_Control
FBgn0035917	Zasp66	LDB3, PDLIM1, PDLIM3, PDLIM7	-0.364632	-3.27689	0.00284788	0.040636	eGRL_TREM2-WT/TYROBP vs eGRL_Control
FBgn0038181	CG9297	SRL	-0.3763	-3.27356	0.00287202	0.0408151	eGRL_TREM2-WT/TYROBP vs eGRL_Control
FBgn0085766	CR40679	NA	-0.963547	-3.27137	0.00288795	0.0409098	eGRL_TREM2-WT/TYROBP vs eGRL_Control
FBgn0033936	CG17386	LARP6	-0.32895	-3.26674	0.00292205	0.0412699	eGRL_TREM2-WT/TYROBP vs eGRL_Control
FBgn0005666	bt	OBSCN, TTN	-0.347182	-3.25916	0.0029787	0.0419996	eGRL_TREM2-WT/TYROBP vs eGRL_Control
FBgn0035208	CG9184	NA	1.35882	3.2564	0.00299956	0.0421978	eGRL_TREM2-WT/TYROBP vs eGRL_Control
FBgn0016034	mael	MAEL	-0.605382	-3.25121	0.00303919	0.0425139	eGRL_TREM2-WT/TYROBP vs eGRL_Control
FBgn0035398	Cht7	CHI3L1, CHI3L2, CHIA, CHIT1, OVGP1	-0.486643	-3.25036	0.00304574	0.042554	eGRL_TREM2-WT/TYROBP vs eGRL_Control
FBgn0003888	betaTub60D	TUBB, TUBB2A, TUBB2B, TUBB3, TUBB4A, TUBB4B, TUBB6	-0.388275	-3.24765	0.00306664	0.0426373	eGRL_TREM2-WT/TYROBP vs eGRL_Control
FBgn0030628	CG9114	NA	0.438922	3.24419	0.00309361	0.0428871	eGRL_TREM2-WT/TYROBP vs eGRL_Control
FBgn0033651	Ir48c	NA	-0.36463	-3.24151	0.00311466	0.043015	eGRL_TREM2-WT/TYROBP vs eGRL_Control
FBgn0014949	btn	MEOX1, MEOX2	-1.33763	-3.24148	0.00311489	0.043015	eGRL_TREM2-WT/TYROBP vs eGRL_Control
FBgn0052645	CG32645	NA	-1.06234	-3.24095	0.00311906	0.043015	eGRL_TREM2-WT/TYROBP vs eGRL_Control
FBgn0267399	CR45761	NA	-0.553165	-3.23777	0.00314417	0.0432463	eGRL_TREM2-WT/TYROBP vs eGRL_Control
FBgn0030029	CG15343	NA	0.347984	3.23433	0.00317162	0.0435458	eGRL_TREM2-WT/TYROBP vs eGRL_Control
FBgn0041183	Tep1	C3, C4A, CD109	-0.749561	-3.22626	0.00323686	0.0443136	eGRL_TREM2-WT/TYROBP vs eGRL_Control
FBgn0263113	CG43370	CC2D2A	0.627566	3.2253	0.00324477	0.0443794	eGRL_TREM2-WT/TYROBP vs eGRL_Control
FBgn0065047	snoRNA:U3:54Ab	NA	1.23127	3.22414	0.00325423	0.0444662	eGRL_TREM2-WT/TYROBP vs eGRL_Control
FBgn0085330	CG34301	NA	0.889943	3.22078	0.00328197	0.0448023	eGRL_TREM2-WT/TYROBP vs eGRL_Control
FBgn0262029	d	NA	-0.512363	-3.22003	0.00328813	0.0448435	eGRL_TREM2-WT/TYROBP vs eGRL_Control
FBgn0085753	28SrRNA-Psi:CR40596	NA	-0.93697	-3.21866	0.00329955	0.0448707	eGRL_TREM2-WT/TYROBP vs eGRL_Control
FBgn0051288	CG31288	NA	0.383397	3.21545	0.00332633	0.0451489	eGRL_TREM2-WT/TYROBP vs eGRL_Control
FBgn0039666	Diedel	NA	2.08333	3.21434	0.00333561	0.0452319	eGRL_TREM2-WT/TYROBP vs eGRL_Control
FBgn0266431	CG45061	NA	1.48873	3.21225	0.00335323	0.0454277	eGRL_TREM2-WT/TYROBP vs eGRL_Control
FBgn0035429	CG12017	NA	-2.64337	-3.20931	0.00337821	0.0457228	eGRL_TREM2-WT/TYROBP vs eGRL_Control
FBgn0040735	CG16836	NA	0.305294	3.20598	0.00340663	0.0459332	eGRL_TREM2-WT/TYROBP vs eGRL_Control
FBgn0053301	CG33301	NA	-0.53319	-3.20488	0.00341608	0.0460171	eGRL_TREM2-WT/TYROBP vs eGRL_Control
FBgn0031701	TotM	NA	1.94371	3.19797	0.00347601	0.0467349	eGRL_TREM2-WT/TYROBP vs eGRL_Control
FBgn0054057	CG34057	C1GALT1	0.422063	3.19755	0.00347967	0.0467349	eGRL_TREM2-WT/TYROBP vs eGRL_Control
FBgn0267631	CR45969	NA	-0.607742	-3.19377	0.00351291	0.0470551	eGRL_TREM2-WT/TYROBP vs eGRL_Control
FBgn0038005	Cyp313a5	NA	1.50572	3.19224	0.00352646	0.0471734	eGRL_TREM2-WT/TYROBP vs eGRL_Control
FBgn0037420	CG15597	NA	-2.52151	-3.18744	0.00356924	0.0474979	eGRL_TREM2-WT/TYROBP vs eGRL_Control
FBgn0037151	CG7130	NA	0.315402	3.18448	0.00359587	0.0477188	eGRL_TREM2-WT/TYROBP vs eGRL_Control
FBgn0039078	CG4374	NA	-0.347138	-3.17904	0.00364539	0.0482415	eGRL_TREM2-WT/TYROBP vs eGRL_Control
FBgn0083978	CG17672	NA	-1.67751	-3.17753	0.00365921	0.0483347	eGRL_TREM2-WT/TYROBP vs eGRL_Control
FBgn0051538	CG31538	NA	-0.265	-3.17538	0.00367898	0.0485131	eGRL_TREM2-WT/TYROBP vs eGRL_Control
FBgn0039752	CG15530	BAD	1.13481	3.17533	0.00367951	0.0485131	eGRL_TREM2-WT/TYROBP vs eGRL_Control
FBgn0036656	CG13026	NA	0.533638	3.17279	0.00370303	0.0486941	eGRL_TREM2-WT/TYROBP vs eGRL_Control
FBgn0029747	CG5062	CFAP45	-0.739703	-3.17274	0.00370347	0.0486941	eGRL_TREM2-WT/TYROBP vs eGRL_Control
FBgn0038201	PK1-R	GHSR, NMUR1, NMUR2	-0.655325	-3.16855	0.00374261	0.0490282	eGRL_TREM2-WT/TYROBP vs eGRL_Control
FBgn0051439	Muc96D	NA	-1.65921	-3.16606	0.00376604	0.0492448	eGRL_TREM2-WT/TYROBP vs eGRL_Control
FBgn0264720	CR43988	NA	-1.07437	-3.16461	0.00377977	0.0493034	eGRL_TREM2-WT/TYROBP vs eGRL_Control
FBgn0004034	y	NA	5.21981	76.1746	1.83044e-33	2.61368e-29	eGRL_TREM2-R47H/TYROBP vs eGRL_Control
FBgn0013278	Hsp70Bb	HSPA1A, HSPA1B, HSPA1L, HSPA2, HSPA5, HSPA6, HSPA8	4.15221	58.3426	2.63121e-30	1.87855e-26	eGRL_TREM2-R47H/TYROBP vs eGRL_Control
FBgn0039707	CG15510	NA	6.60293	21.9479	6.2047e-19	2.95323e-15	eGRL_TREM2-R47H/TYROBP vs eGRL_Control
FBgn0260969	CG42592	NA	5.15757	20.0895	6.12148e-18	1.84902e-14	eGRL_TREM2-R47H/TYROBP vs eGRL_Control
FBgn0052091	CG32091	ABCG1	-0.947526	-20.0457	6.4746e-18	1.84902e-14	eGRL_TREM2-R47H/TYROBP vs eGRL_Control
FBgn0039298	to	NA	-3.50167	-19.8678	8.1434e-18	1.93799e-14	eGRL_TREM2-R47H/TYROBP vs eGRL_Control
FBgn0031367	c-cup	NENF	4.57977	19.0494	2.39398e-17	4.88339e-14	eGRL_TREM2-R47H/TYROBP vs eGRL_Control
FBgn0013813	Dhc98D	DNAH10	-0.855931	-16.9084	4.91317e-16	8.76939e-13	eGRL_TREM2-R47H/TYROBP vs eGRL_Control
FBgn0033395	Cyp4p2	CYP4A11, CYP4A22, CYP4B1, CYP4F11, CYP4F12, CYP4F2, CYP4F3, CYP4F8, CYP4V2, CYP4X1	1.03813	15.692	3.16281e-15	5.01797e-12	eGRL_TREM2-R47H/TYROBP vs eGRL_Control
FBgn0033158	CG12164	NA	-4.28274	-14.5414	2.056e-14	2.93576e-11	eGRL_TREM2-R47H/TYROBP vs eGRL_Control
FBgn0032789	CG13083	NA	1.50858	13.9773	5.37225e-14	6.97367e-11	eGRL_TREM2-R47H/TYROBP vs eGRL_Control
FBgn0000473	Cyp6a2	CYP3A4, CYP3A43, CYP3A5, CYP3A7, TBXAS1	0.689665	13.5926	1.05207e-13	1.25188e-10	eGRL_TREM2-R47H/TYROBP vs eGRL_Control
FBgn0085244	CG34215	NA	1.16588	13.3384	1.65318e-13	1.81583e-10	eGRL_TREM2-R47H/TYROBP vs eGRL_Control
FBgn0050295	Ipk1	IPPK	0.972146	13.1729	2.22664e-13	2.27101e-10	eGRL_TREM2-R47H/TYROBP vs eGRL_Control
FBgn0031479	Prx6005	PRDX6	0.768269	12.8988	3.66811e-13	3.4918e-10	eGRL_TREM2-R47H/TYROBP vs eGRL_Control
FBgn0039371	CG4960	REEP5, REEP6	3.81651	12.4519	8.41931e-13	7.51371e-10	eGRL_TREM2-R47H/TYROBP vs eGRL_Control
FBgn0032143	CG4017	CPA1, CPA2, CPA3, CPA4, CPA5, CPA6, CPB1, CPB2, CPO	-3.81532	-12.3141	1.09245e-12	9.17597e-10	eGRL_TREM2-R47H/TYROBP vs eGRL_Control
FBgn0039299	CG11854	NA	-3.98777	-11.9018	2.41087e-12	1.91158e-09	eGRL_TREM2-R47H/TYROBP vs eGRL_Control
FBgn0028468	rtet	MFSD10	0.871616	11.8743	2.54359e-12	1.91158e-09	eGRL_TREM2-R47H/TYROBP vs eGRL_Control
FBgn0036619	Cpr72Ec	NA	-1.22891	-11.8295	2.77576e-12	1.98176e-09	eGRL_TREM2-R47H/TYROBP vs eGRL_Control
FBgn0041180	Tep4	C3, C4A, CD109	0.736111	11.699	3.58421e-12	2.43709e-09	eGRL_TREM2-R47H/TYROBP vs eGRL_Control
FBgn0085792	CR41509	NA	4.50964	11.2543	8.69024e-12	5.64036e-09	eGRL_TREM2-R47H/TYROBP vs eGRL_Control
FBgn0043783	CG32444	GALM	0.881107	10.7351	2.51754e-11	1.56058e-08	eGRL_TREM2-R47H/TYROBP vs eGRL_Control
FBgn0264429	CR43847	NA	5.03448	10.7154	2.62301e-11	1.56058e-08	eGRL_TREM2-R47H/TYROBP vs eGRL_Control
FBgn0033302	Cyp6a14	CYP3A4, CYP3A43, CYP3A5, CYP3A7, TBXAS1	0.808251	10.674	2.85957e-11	1.61068e-08	eGRL_TREM2-R47H/TYROBP vs eGRL_Control
FBgn0034761	CG4250	LITAF	-0.978506	-10.6619	2.93282e-11	1.61068e-08	eGRL_TREM2-R47H/TYROBP vs eGRL_Control
FBgn0051093	CG31093	NA	4.47775	10.5012	4.10911e-11	2.17311e-08	eGRL_TREM2-R47H/TYROBP vs eGRL_Control
FBgn0267679	CR46015	NA	4.37779	10.435	4.72596e-11	2.41007e-08	eGRL_TREM2-R47H/TYROBP vs eGRL_Control
FBgn0036320	CG10943	NA	-5.38349	-10.2635	6.80809e-11	3.35216e-08	eGRL_TREM2-R47H/TYROBP vs eGRL_Control
FBgn0019643	Dat	NA	-0.489038	-10.1249	9.16809e-11	4.34347e-08	eGRL_TREM2-R47H/TYROBP vs eGRL_Control
FBgn0052029	Cpr66D	NA	-1.76867	-10.1078	9.51116e-11	4.34347e-08	eGRL_TREM2-R47H/TYROBP vs eGRL_Control
FBgn0034538	CG16799	LALBA, LYZ, LYZL1, LYZL2, LYZL4, LYZL6, SPACA3, SPACA5B	0.682505	10.0966	9.74604e-11	4.34347e-08	eGRL_TREM2-R47H/TYROBP vs eGRL_Control
FBgn0031478	CG8814	ACBD4, ACBD5	0.392504	10.0829	1.00381e-10	4.34347e-08	eGRL_TREM2-R47H/TYROBP vs eGRL_Control
FBgn0034662	CG13492	NA	3.0863	10.0094	1.17707e-10	4.86042e-08	eGRL_TREM2-R47H/TYROBP vs eGRL_Control
FBgn0034157	resilin	NA	-1.94177	-10.0038	1.19136e-10	4.86042e-08	eGRL_TREM2-R47H/TYROBP vs eGRL_Control
FBgn0037406	Osi1	NA	-5.10054	-9.97845	1.25891e-10	4.86157e-08	eGRL_TREM2-R47H/TYROBP vs eGRL_Control
FBgn0032535	Ance-2	ACE	-4.4056	-9.97814	1.25974e-10	4.86157e-08	eGRL_TREM2-R47H/TYROBP vs eGRL_Control
FBgn0034629	Acox57D-d	ACOX1, ACOX2	0.562308	9.91863	1.43414e-10	5.38896e-08	eGRL_TREM2-R47H/TYROBP vs eGRL_Control
FBgn0031268	cold	NA	0.502818	9.88382	1.54744e-10	5.66562e-08	eGRL_TREM2-R47H/TYROBP vs eGRL_Control
FBgn0002939	ninaD	SCARB1	0.70281	9.61415	2.80399e-10	1.00095e-07	eGRL_TREM2-R47H/TYROBP vs eGRL_Control
FBgn0051950	CG31950	NAA38	0.983171	9.58395	2.99872e-10	1.04436e-07	eGRL_TREM2-R47H/TYROBP vs eGRL_Control
FBgn0000422	Ddc	DDC	0.335073	9.35439	5.0156e-10	1.70519e-07	eGRL_TREM2-R47H/TYROBP vs eGRL_Control
FBgn0032788	CG13084	NA	1.35117	9.26471	6.14327e-10	2.03999e-07	eGRL_TREM2-R47H/TYROBP vs eGRL_Control
FBgn0000092	CG2650	NA	-2.17549	-9.10806	8.77711e-10	2.84837e-07	eGRL_TREM2-R47H/TYROBP vs eGRL_Control
FBgn0033065	Cyp6w1	CYP3A4, CYP3A5, TBXAS1	-0.472453	-8.97313	1.19658e-09	3.79689e-07	eGRL_TREM2-R47H/TYROBP vs eGRL_Control
FBgn0028952	Kebab	NA	-2.42016	-8.86966	1.5201e-09	4.71858e-07	eGRL_TREM2-R47H/TYROBP vs eGRL_Control
FBgn0039685	Obp99b	NA	1.00166	8.80175	1.77995e-09	5.36741e-07	eGRL_TREM2-R47H/TYROBP vs eGRL_Control
FBgn0035943	CG5653	NA	-1.232	-8.79591	1.8043e-09	5.36741e-07	eGRL_TREM2-R47H/TYROBP vs eGRL_Control
FBgn0040256	Ugt86Dd	UGT1A1, UGT1A10, UGT1A3, UGT1A7, UGT2A2, UGT2A3, UGT2B11, UGT2B15, UGT2B17, UGT2B28	-0.870174	-8.76797	1.92576e-09	5.61182e-07	eGRL_TREM2-R47H/TYROBP vs eGRL_Control
FBgn0034756	Cyp6d2	NA	1.04895	8.7113	2.19837e-09	6.2781e-07	eGRL_TREM2-R47H/TYROBP vs eGRL_Control
FBgn0026602	Ady43A	ADK	-0.545306	-8.70093	2.25242e-09	6.30633e-07	eGRL_TREM2-R47H/TYROBP vs eGRL_Control
FBgn0266836	CR45298	NA	-2.42906	-8.60501	2.8214e-09	7.74744e-07	eGRL_TREM2-R47H/TYROBP vs eGRL_Control
FBgn0010039	GstD3	NA	0.883936	8.55942	3.14155e-09	8.40286e-07	eGRL_TREM2-R47H/TYROBP vs eGRL_Control
FBgn0003227	rec	MCM8	1.06331	8.55084	3.2058e-09	8.40286e-07	eGRL_TREM2-R47H/TYROBP vs eGRL_Control
FBgn0033366	Ance-4	NA	-0.422525	-8.54679	3.23662e-09	8.40286e-07	eGRL_TREM2-R47H/TYROBP vs eGRL_Control
FBgn0032614	CG13284	HSD17B12, HSDL1	0.364244	8.49585	3.65109e-09	9.30963e-07	eGRL_TREM2-R47H/TYROBP vs eGRL_Control
FBgn0052207	CR32207	NA	1.17932	8.48658	3.73217e-09	9.34941e-07	eGRL_TREM2-R47H/TYROBP vs eGRL_Control
FBgn0034856	yellow-d2	NA	-0.998121	-8.4525	4.04642e-09	9.96187e-07	eGRL_TREM2-R47H/TYROBP vs eGRL_Control
FBgn0051436	CG31436	NA	0.51541	8.44189	4.14971e-09	1.0043e-06	eGRL_TREM2-R47H/TYROBP vs eGRL_Control
FBgn0004880	scrt	SCRT1, SCRT2	-0.613703	-8.42148	4.35603e-09	1.03666e-06	eGRL_TREM2-R47H/TYROBP vs eGRL_Control
FBgn0035791	CG8539	CPA1, CPA2, CPA3, CPA4, CPA5, CPA6, CPB1, CPB2, CPO	0.722998	8.34791	5.19099e-09	1.21055e-06	eGRL_TREM2-R47H/TYROBP vs eGRL_Control
FBgn0035766	eco	ESCO1, ESCO2	-0.676273	-8.34268	5.25626e-09	1.21055e-06	eGRL_TREM2-R47H/TYROBP vs eGRL_Control
FBgn0036595	CG13046	NA	2.61173	8.27785	6.13844e-09	1.39128e-06	eGRL_TREM2-R47H/TYROBP vs eGRL_Control
FBgn0033603	Cpr47Ef	NA	-1.14871	-8.25723	6.44969e-09	1.43899e-06	eGRL_TREM2-R47H/TYROBP vs eGRL_Control
FBgn0260995	CG42596	NA	0.681417	8.2185	7.07881e-09	1.55505e-06	eGRL_TREM2-R47H/TYROBP vs eGRL_Control
FBgn0002905	mus308	HELQ, POLQ	0.499955	8.06914	1.01535e-08	2.1967e-06	eGRL_TREM2-R47H/TYROBP vs eGRL_Control
FBgn0032790	CG10194	NUDT19	0.506049	8.03638	1.09938e-08	2.343e-06	eGRL_TREM2-R47H/TYROBP vs eGRL_Control
FBgn0267347	squ	NA	0.920801	7.81434	1.89141e-08	3.96784e-06	eGRL_TREM2-R47H/TYROBP vs eGRL_Control
FBgn0010620	Sip1	PDZD3, SLC9A3R1, SLC9A3R2	-0.466468	-7.8088	1.91737e-08	3.96784e-06	eGRL_TREM2-R47H/TYROBP vs eGRL_Control
FBgn0035510	Cpr64Aa	NA	-1.69167	-7.70282	2.4899e-08	5.07904e-06	eGRL_TREM2-R47H/TYROBP vs eGRL_Control
FBgn0015268	Nap1	NAP1L1, NAP1L2, NAP1L3, NAP1L4, NAP1L6	0.741482	7.64933	2.84242e-08	5.64557e-06	eGRL_TREM2-R47H/TYROBP vs eGRL_Control
FBgn0038734	CG11453	NA	1.3161	7.64873	2.84671e-08	5.64557e-06	eGRL_TREM2-R47H/TYROBP vs eGRL_Control
FBgn0051676	CG31676	NA	-0.463222	-7.59352	3.26487e-08	6.38618e-06	eGRL_TREM2-R47H/TYROBP vs eGRL_Control
FBgn0038394	CG10264	NA	-2.91285	-7.48456	4.28379e-08	8.26597e-06	eGRL_TREM2-R47H/TYROBP vs eGRL_Control
FBgn0085356	CG34327	NA	-1.08132	-7.45897	4.56695e-08	8.69486e-06	eGRL_TREM2-R47H/TYROBP vs eGRL_Control
FBgn0263321	CG43402	NA	0.767568	7.44504	4.72909e-08	8.8668e-06	eGRL_TREM2-R47H/TYROBP vs eGRL_Control
FBgn0039369	CG17195	ZDHHC24	4.60312	7.44064	4.78145e-08	8.8668e-06	eGRL_TREM2-R47H/TYROBP vs eGRL_Control
FBgn0037683	CG18473	PTER	1.27811	7.40827	5.18578e-08	9.4933e-06	eGRL_TREM2-R47H/TYROBP vs eGRL_Control
FBgn0040524	CG11052	ACYP1, ACYP2	1.38886	7.32926	6.32531e-08	1.14328e-05	eGRL_TREM2-R47H/TYROBP vs eGRL_Control
FBgn0005664	Cry	NA	-0.62151	-7.29926	6.82209e-08	1.21751e-05	eGRL_TREM2-R47H/TYROBP vs eGRL_Control
FBgn0259192	CG42296	NA	-4.64158	-7.29439	6.90654e-08	1.21751e-05	eGRL_TREM2-R47H/TYROBP vs eGRL_Control
FBgn0036679	CG13022	NA	-1.44358	-7.25368	7.65439e-08	1.33289e-05	eGRL_TREM2-R47H/TYROBP vs eGRL_Control
FBgn0028473	Non1	GTPBP4	-0.307683	-7.23604	8.00374e-08	1.37693e-05	eGRL_TREM2-R47H/TYROBP vs eGRL_Control
FBgn0028963	Or49b	NA	0.973845	7.2229	8.27424e-08	1.40652e-05	eGRL_TREM2-R47H/TYROBP vs eGRL_Control
FBgn0033397	Cyp4p3	CYP4A11, CYP4A22, CYP4B1, CYP4F11, CYP4F12, CYP4F2, CYP4F8, CYP4V2, CYP4X1	0.42995	7.19938	8.78231e-08	1.47532e-05	eGRL_TREM2-R47H/TYROBP vs eGRL_Control
FBgn0033205	CG2064	RDH11, RDH12, RDH13, RDH14	0.460792	7.15334	9.87065e-08	1.63887e-05	eGRL_TREM2-R47H/TYROBP vs eGRL_Control
FBgn0040972	CG16978	NA	0.533786	7.14863	9.9895e-08	1.63954e-05	eGRL_TREM2-R47H/TYROBP vs eGRL_Control
FBgn0036290	CG10638	AKR1A1, AKR1B1, AKR1B10, AKR1C1, AKR1C2, AKR1C3, AKR1C4, AKR1D1, AKR1E2	0.302555	7.14292	1.01356e-07	1.64461e-05	eGRL_TREM2-R47H/TYROBP vs eGRL_Control
FBgn0261808	cu	NOCT	0.30928	7.06717	1.22914e-07	1.97201e-05	eGRL_TREM2-R47H/TYROBP vs eGRL_Control
FBgn0031389	CG4259	NA	0.528992	7.03291	1.34145e-07	2.11286e-05	eGRL_TREM2-R47H/TYROBP vs eGRL_Control
FBgn0265048	cv-d	NA	-0.362889	-7.03144	1.34652e-07	2.11286e-05	eGRL_TREM2-R47H/TYROBP vs eGRL_Control
FBgn0263623	CR43632	NA	4.34724	7.02038	1.3851e-07	2.14976e-05	eGRL_TREM2-R47H/TYROBP vs eGRL_Control
FBgn0026314	Ugt35b	UGT1A3, UGT1A6, UGT2A2, UGT2A3, UGT2B10, UGT2B11, UGT2B15, UGT2B17, UGT2B28, UGT2B4, UGT2B7, UGT3A1, UGT3A2, UGT8	-0.446467	-6.96443	1.59833e-07	2.45404e-05	eGRL_TREM2-R47H/TYROBP vs eGRL_Control
FBgn0050285	CG30285	NA	0.464496	6.95062	1.65591e-07	2.5154e-05	eGRL_TREM2-R47H/TYROBP vs eGRL_Control
FBgn0037832	Desi	NA	1.94476	6.92477	1.76947e-07	2.6596e-05	eGRL_TREM2-R47H/TYROBP vs eGRL_Control
FBgn0051036	CG31036	NA	-0.437289	-6.8444	2.17568e-07	3.23609e-05	eGRL_TREM2-R47H/TYROBP vs eGRL_Control
FBgn0016123	Aph-4	ALPI, ALPL, ALPP, ALPPL2	-0.332168	-6.82203	2.30484e-07	3.39287e-05	eGRL_TREM2-R47H/TYROBP vs eGRL_Control
FBgn0028542	NimB4	NA	-0.488866	-6.79393	2.47815e-07	3.57921e-05	eGRL_TREM2-R47H/TYROBP vs eGRL_Control
FBgn0267189	CR45629	NA	2.14235	6.79121	2.49557e-07	3.57921e-05	eGRL_TREM2-R47H/TYROBP vs eGRL_Control
FBgn0036713	Mip	NA	0.292265	6.7895	2.50662e-07	3.57921e-05	eGRL_TREM2-R47H/TYROBP vs eGRL_Control
FBgn0031805	CG9505	NA	-0.585384	-6.73143	2.91271e-07	4.11787e-05	eGRL_TREM2-R47H/TYROBP vs eGRL_Control
FBgn0260944	Rbp1	SRSF3, SRSF7	0.375277	6.71564	3.03423e-07	4.24763e-05	eGRL_TREM2-R47H/TYROBP vs eGRL_Control
FBgn0010038	GstD2	NA	1.20843	6.66645	3.447e-07	4.77862e-05	eGRL_TREM2-R47H/TYROBP vs eGRL_Control
FBgn0034279	CG18635	XKR4, XKR6, XKR7	-2.06025	-6.64264	3.66683e-07	5.01629e-05	eGRL_TREM2-R47H/TYROBP vs eGRL_Control
FBgn0259713	CG42367	NA	-1.13252	-6.64035	3.68871e-07	5.01629e-05	eGRL_TREM2-R47H/TYROBP vs eGRL_Control
FBgn0036597	CG4962	NA	-0.779462	-6.58734	4.23405e-07	5.70359e-05	eGRL_TREM2-R47H/TYROBP vs eGRL_Control
FBgn0031417	CG3597	DHDH	-0.320087	-6.57175	4.40955e-07	5.88448e-05	eGRL_TREM2-R47H/TYROBP vs eGRL_Control
FBgn0039536	unc80	UNC80	-0.424456	-6.54148	4.77168e-07	6.30878e-05	eGRL_TREM2-R47H/TYROBP vs eGRL_Control
FBgn0020270	mre11	MRE11A	-0.420332	-6.48747	5.4945e-07	7.19779e-05	eGRL_TREM2-R47H/TYROBP vs eGRL_Control
FBgn0036337	AdenoK	ADK	-0.342048	-6.47346	5.69942e-07	7.39836e-05	eGRL_TREM2-R47H/TYROBP vs eGRL_Control
FBgn0050148	CG30148	NA	-0.613387	-6.46478	5.83033e-07	7.50011e-05	eGRL_TREM2-R47H/TYROBP vs eGRL_Control
FBgn0028396	TotA	NA	1.51888	6.45006	6.0594e-07	7.72519e-05	eGRL_TREM2-R47H/TYROBP vs eGRL_Control
FBgn0261380	mRpL37	MRPL37	0.428512	6.4395	6.22922e-07	7.80646e-05	eGRL_TREM2-R47H/TYROBP vs eGRL_Control
FBgn0016977	spen	SPEN	0.309846	6.4393	6.23248e-07	7.80646e-05	eGRL_TREM2-R47H/TYROBP vs eGRL_Control
FBgn0034436	CG11961	ERMP1	0.313857	6.40059	6.89803e-07	8.53378e-05	eGRL_TREM2-R47H/TYROBP vs eGRL_Control
FBgn0035725	Mis12	MIS12	0.620491	6.39868	6.93269e-07	8.53378e-05	eGRL_TREM2-R47H/TYROBP vs eGRL_Control
FBgn0034628	Acox57D-p	ACOX1, ACOX2	0.27388	6.39404	7.01753e-07	8.56439e-05	eGRL_TREM2-R47H/TYROBP vs eGRL_Control
FBgn0003520	stau	STAU1, STAU2	-0.269839	-6.37175	7.44047e-07	9.0036e-05	eGRL_TREM2-R47H/TYROBP vs eGRL_Control
FBgn0086348	se	GSTO1, GSTO2	-0.555446	-6.33614	8.17007e-07	9.8034e-05	eGRL_TREM2-R47H/TYROBP vs eGRL_Control
FBgn0038525	CG14329	NA	-1.25629	-6.32787	8.34964e-07	9.93538e-05	eGRL_TREM2-R47H/TYROBP vs eGRL_Control
FBgn0261928	CG42795	TBC1D30	-0.518171	-6.32454	8.42316e-07	9.94002e-05	eGRL_TREM2-R47H/TYROBP vs eGRL_Control
FBgn0261584	CG42694	NA	-0.744774	-6.31524	8.63183e-07	0.000101028	eGRL_TREM2-R47H/TYROBP vs eGRL_Control
FBgn0024957	Irp-1B	ACO1, IREB2	-0.285389	-6.22769	1.08718e-06	0.00012621	eGRL_TREM2-R47H/TYROBP vs eGRL_Control
FBgn0036138	CG14143	NA	2.20317	6.20705	1.14807e-06	0.000130426	eGRL_TREM2-R47H/TYROBP vs eGRL_Control
FBgn0000299	Cg25C	COL16A1, COL24A1, COL4A1, COL4A2, COL4A3, COL4A4, COL4A5, COL4A6, COL7A1	-0.405048	-6.20455	1.15566e-06	0.000130426	eGRL_TREM2-R47H/TYROBP vs eGRL_Control
FBgn0263624	CR43633	NA	3.46269	6.20368	1.15831e-06	0.000130426	eGRL_TREM2-R47H/TYROBP vs eGRL_Control
FBgn0031942	CG7203	NA	-0.49259	-6.20312	1.16003e-06	0.000130426	eGRL_TREM2-R47H/TYROBP vs eGRL_Control
FBgn0036910	Cyp305a1	CYP2J2, CYP2U1	-0.321898	-6.16241	1.29182e-06	0.000144109	eGRL_TREM2-R47H/TYROBP vs eGRL_Control
FBgn0047205	CR32385	NA	-0.655842	-6.11931	1.44795e-06	0.000159348	eGRL_TREM2-R47H/TYROBP vs eGRL_Control
FBgn0051313	CG31313	NA	-0.325476	-6.11858	1.45074e-06	0.000159348	eGRL_TREM2-R47H/TYROBP vs eGRL_Control
FBgn0039321	CG10550	NA	-0.276728	-6.10111	1.51946e-06	0.000165621	eGRL_TREM2-R47H/TYROBP vs eGRL_Control
FBgn0050101	CG30101	NA	-0.954826	-6.09681	1.53691e-06	0.000166254	eGRL_TREM2-R47H/TYROBP vs eGRL_Control
FBgn0038865	CG10824	NA	0.333229	6.0006	1.98412e-06	0.000209861	eGRL_TREM2-R47H/TYROBP vs eGRL_Control
FBgn0263780	CG17684	DPP10, DPP4, DPP6, FAP	0.428435	5.98313	2.07847e-06	0.000217861	eGRL_TREM2-R47H/TYROBP vs eGRL_Control
FBgn0040900	CG17777	NA	-0.547291	-5.98101	2.09027e-06	0.000217861	eGRL_TREM2-R47H/TYROBP vs eGRL_Control
FBgn0035709	eIF4E-4	EIF4E, EIF4E1B	-1.16222	-5.94709	2.28774e-06	0.000236715	eGRL_TREM2-R47H/TYROBP vs eGRL_Control
FBgn0034588	CG9394	GPCPD1	0.267375	5.94364	2.30883e-06	0.000237179	eGRL_TREM2-R47H/TYROBP vs eGRL_Control
FBgn0259896	NimC1	NA	-0.755156	-5.93436	2.36662e-06	0.000241378	eGRL_TREM2-R47H/TYROBP vs eGRL_Control
FBgn0033775	Cyp9h1	CYP3A4, CYP3A43, CYP3A5, CYP3A7, TBXAS1	0.309595	5.90444	2.56308e-06	0.000259562	eGRL_TREM2-R47H/TYROBP vs eGRL_Control
FBgn0034480	CG16898	NA	0.860732	5.87038	2.80683e-06	0.000281345	eGRL_TREM2-R47H/TYROBP vs eGRL_Control
FBgn0262730	CG14446	TMEM132A, TMEM132B, TMEM132C, TMEM132D, TMEM132E	-0.377727	-5.8682	2.82322e-06	0.000281345	eGRL_TREM2-R47H/TYROBP vs eGRL_Control
FBgn0034417	CG15117	GUSB	-0.289236	-5.86634	2.83729e-06	0.000281345	eGRL_TREM2-R47H/TYROBP vs eGRL_Control
FBgn0000459	disco	BNC1, BNC2	-0.374035	-5.83648	3.07279e-06	0.000302596	eGRL_TREM2-R47H/TYROBP vs eGRL_Control
FBgn0050151	CG30151	NA	-0.393315	-5.79206	3.46015e-06	0.000338408	eGRL_TREM2-R47H/TYROBP vs eGRL_Control
FBgn0085485	CG34456	NA	-0.859792	-5.7615	3.75492e-06	0.000364738	eGRL_TREM2-R47H/TYROBP vs eGRL_Control
FBgn0039368	CG17196	ZDHHC24	3.32394	5.74454	3.92939e-06	0.000379107	eGRL_TREM2-R47H/TYROBP vs eGRL_Control
FBgn0265296	Dscam2	DSCAM, DSCAML1	-0.373771	-5.69216	4.52138e-06	0.000430406	eGRL_TREM2-R47H/TYROBP vs eGRL_Control
FBgn0010052	Jhe	NA	-0.672956	-5.681	4.65877e-06	0.000440547	eGRL_TREM2-R47H/TYROBP vs eGRL_Control
FBgn0040735	CG16836	NA	0.548678	5.67499	4.73445e-06	0.000441851	eGRL_TREM2-R47H/TYROBP vs eGRL_Control
FBgn0053301	CG33301	NA	-0.971098	-5.66728	4.83336e-06	0.000448153	eGRL_TREM2-R47H/TYROBP vs eGRL_Control
FBgn0031327	CG5397	NA	-0.343482	-5.63037	5.33658e-06	0.00049162	eGRL_TREM2-R47H/TYROBP vs eGRL_Control
FBgn0037826	CG14689	PPP1R36	3.94241	5.62621	5.39651e-06	0.000493954	eGRL_TREM2-R47H/TYROBP vs eGRL_Control
FBgn0043791	CG8147	ALPI, ALPL, ALPP, ALPPL2	-0.820438	-5.58898	5.96417e-06	0.000542435	eGRL_TREM2-R47H/TYROBP vs eGRL_Control
FBgn0025390	Mur2B	NA	-0.686362	-5.54906	6.63979e-06	0.000599316	eGRL_TREM2-R47H/TYROBP vs eGRL_Control
FBgn0051612	CG31612	ZNF407	0.475536	5.54718	6.67353e-06	0.000599316	eGRL_TREM2-R47H/TYROBP vs eGRL_Control
FBgn0001257	ImpL2	NA	-0.416475	-5.54478	6.71665e-06	0.000599419	eGRL_TREM2-R47H/TYROBP vs eGRL_Control
FBgn0033204	CG2065	RDH11, RDH12, RDH13, RDH14	-0.604608	-5.5213	7.15458e-06	0.000634536	eGRL_TREM2-R47H/TYROBP vs eGRL_Control
FBgn0034943	Fmo-1	FMO1, FMO2, FMO3, FMO4, FMO5	-0.400392	-5.51776	7.2232e-06	0.000636667	eGRL_TREM2-R47H/TYROBP vs eGRL_Control
FBgn0002921	Atpalpha	ATP12A, ATP1A1, ATP1A2, ATP1A3, ATP1A4, ATP4A	-0.280477	-5.50214	7.53329e-06	0.000655986	eGRL_TREM2-R47H/TYROBP vs eGRL_Control
FBgn0038034	Cyp9f3Psi	NA	-0.46171	-5.50209	7.53426e-06	0.000655986	eGRL_TREM2-R47H/TYROBP vs eGRL_Control
FBgn0003507	srp	GATA4, GATA5, GATA6	-0.370656	-5.47442	8.11706e-06	0.000693234	eGRL_TREM2-R47H/TYROBP vs eGRL_Control
FBgn0012037	Ance	ACE, ACE2	-0.29333	-5.4729	8.15026e-06	0.000693234	eGRL_TREM2-R47H/TYROBP vs eGRL_Control
FBgn0011280	Obp19d	NA	-0.340078	-5.47161	8.1788e-06	0.000693234	eGRL_TREM2-R47H/TYROBP vs eGRL_Control
FBgn0038820	CG4000	NA	-0.612874	-5.47043	8.20481e-06	0.000693234	eGRL_TREM2-R47H/TYROBP vs eGRL_Control
FBgn0085447	sif	TIAM1, TIAM2	-0.359924	-5.45242	8.61259e-06	0.000720917	eGRL_TREM2-R47H/TYROBP vs eGRL_Control
FBgn0039370	CG4956	ZDHHC24	3.49174	5.45134	8.63776e-06	0.000720917	eGRL_TREM2-R47H/TYROBP vs eGRL_Control
FBgn0001978	stc	NFX1	-0.300181	-5.44834	8.70776e-06	0.000720917	eGRL_TREM2-R47H/TYROBP vs eGRL_Control
FBgn0040364	CG11378	NA	-0.31627	-5.44721	8.73441e-06	0.000720917	eGRL_TREM2-R47H/TYROBP vs eGRL_Control
FBgn0038819	Cpr92F	NA	-1.22058	-5.42684	9.22727e-06	0.000751701	eGRL_TREM2-R47H/TYROBP vs eGRL_Control
FBgn0262593	Shab	KCNB1, KCNB2, KCNF1, KCNG1, KCNG3, KCNG4, KCNS3, KCNV1, KCNV2	-0.45292	-5.41094	9.63124e-06	0.00077415	eGRL_TREM2-R47H/TYROBP vs eGRL_Control
FBgn0041188	Atx2	ATXN2, ATXN2L	-0.365928	-5.41021	9.65045e-06	0.00077415	eGRL_TREM2-R47H/TYROBP vs eGRL_Control
FBgn0262483	Rbp	BZRAP1, RIMBP2, RIMBP3, RIMBP3B, RIMBP3C	-0.34903	-5.40688	9.73739e-06	0.000776761	eGRL_TREM2-R47H/TYROBP vs eGRL_Control
FBgn0263622	CR43631	NA	3.20454	5.39893	9.94846e-06	0.000789189	eGRL_TREM2-R47H/TYROBP vs eGRL_Control
FBgn0034159	CG15615	NA	-1.65611	-5.39595	1.00287e-05	0.000791162	eGRL_TREM2-R47H/TYROBP vs eGRL_Control
FBgn0085732	CR40190	NA	-0.49348	-5.39059	1.01746e-05	0.000798256	eGRL_TREM2-R47H/TYROBP vs eGRL_Control
FBgn0027600	obst-B	NA	-1.10281	-5.38597	1.03023e-05	0.000803864	eGRL_TREM2-R47H/TYROBP vs eGRL_Control
FBgn0051973	Cda5	NA	-0.414806	-5.35071	1.13305e-05	0.00087928	eGRL_TREM2-R47H/TYROBP vs eGRL_Control
FBgn0004919	gol	RNF128, RNF130, RNF133, RNF148, RNF149, RNF150	0.282729	5.3391	1.16912e-05	0.000900922	eGRL_TREM2-R47H/TYROBP vs eGRL_Control
FBgn0085828	CR42195	NA	-2.82437	-5.3377	1.17355e-05	0.000900922	eGRL_TREM2-R47H/TYROBP vs eGRL_Control
FBgn0037684	CG8129	SRR	0.39158	5.33473	1.18299e-05	0.000903312	eGRL_TREM2-R47H/TYROBP vs eGRL_Control
FBgn0015714	Cyp6a17	CYP3A4, CYP3A43, CYP3A5, CYP3A7, CYP4F2, CYP4F3, TBXAS1	0.41963	5.31502	1.24763e-05	0.000945782	eGRL_TREM2-R47H/TYROBP vs eGRL_Control
FBgn0042098	CG18735	PRSS33	-4.20097	-5.31348	1.25285e-05	0.000945782	eGRL_TREM2-R47H/TYROBP vs eGRL_Control
FBgn0041622	Or69a	NA	-3.85761	-5.31181	1.25848e-05	0.000945782	eGRL_TREM2-R47H/TYROBP vs eGRL_Control
FBgn0028899	CG31817	NA	0.551653	5.28926	1.3375e-05	0.000999906	eGRL_TREM2-R47H/TYROBP vs eGRL_Control
FBgn0037228	CG1092	NA	-0.320733	-5.28394	1.35688e-05	0.00100388	eGRL_TREM2-R47H/TYROBP vs eGRL_Control
FBgn0051028	CG31028	NA	0.577159	5.28061	1.36912e-05	0.00100772	eGRL_TREM2-R47H/TYROBP vs eGRL_Control
FBgn0032728	Tango6	TANGO6	0.330635	5.26602	1.42418e-05	0.00103754	eGRL_TREM2-R47H/TYROBP vs eGRL_Control
FBgn0031275	GABA-B-R3	GPR156	-0.281365	-5.26377	1.43285e-05	0.00103856	eGRL_TREM2-R47H/TYROBP vs eGRL_Control
FBgn0028490	CG31705	NA	-0.284178	-5.24814	1.49468e-05	0.00107716	eGRL_TREM2-R47H/TYROBP vs eGRL_Control
FBgn0035481	CG12605	SCRT1, SCRT2	-0.33247	-5.24653	1.50119e-05	0.00107716	eGRL_TREM2-R47H/TYROBP vs eGRL_Control
FBgn0025455	CycT	CCNT1, CCNT2	-0.447184	-5.23899	1.53209e-05	0.00109383	eGRL_TREM2-R47H/TYROBP vs eGRL_Control
FBgn0264386	Ca-alpha1T	CACNA1G, CACNA1H, CACNA1I	-0.424874	-5.22433	1.594e-05	0.00112122	eGRL_TREM2-R47H/TYROBP vs eGRL_Control
FBgn0039633	CG11873	GLTSCR1, GLTSCR1L	-0.453415	-5.18572	1.76942e-05	0.00122954	eGRL_TREM2-R47H/TYROBP vs eGRL_Control
FBgn0250824	CG33655	NA	1.44289	5.1848	1.77383e-05	0.00122954	eGRL_TREM2-R47H/TYROBP vs eGRL_Control
FBgn0263746	CR43671	NA	-1.73022	-5.17988	1.79755e-05	0.00123996	eGRL_TREM2-R47H/TYROBP vs eGRL_Control
FBgn0250831	BG642167	NA	3.49734	5.15461	1.9247e-05	0.0013087	eGRL_TREM2-R47H/TYROBP vs eGRL_Control
FBgn0041337	Cyp309a2	NA	0.431816	5.14735	1.96289e-05	0.00132642	eGRL_TREM2-R47H/TYROBP vs eGRL_Control
FBgn0264077	Cnx14D	CANX, CLGN	-0.858397	-5.14426	1.97936e-05	0.00132642	eGRL_TREM2-R47H/TYROBP vs eGRL_Control
FBgn0266073	CR44826	NA	1.11573	5.14342	1.98386e-05	0.00132642	eGRL_TREM2-R47H/TYROBP vs eGRL_Control
FBgn0031775	CG9150	DHRS11	-0.750872	-5.14146	1.99444e-05	0.00132642	eGRL_TREM2-R47H/TYROBP vs eGRL_Control
FBgn0046876	Obp83ef	NA	-0.399016	-5.14044	1.99991e-05	0.00132642	eGRL_TREM2-R47H/TYROBP vs eGRL_Control
FBgn0267348	LanB2	LAMA1, LAMA2, LAMA3, LAMA4, LAMA5, LAMC1, LAMC2, LAMC3	-0.284519	-5.13923	2.00648e-05	0.00132642	eGRL_TREM2-R47H/TYROBP vs eGRL_Control
FBgn0011286	RyR	RYR1, RYR2, RYR3	-0.476025	-5.13568	2.02584e-05	0.00132886	eGRL_TREM2-R47H/TYROBP vs eGRL_Control
FBgn0033159	Dscam1	DSCAM, DSCAML1	-0.340369	-5.13514	2.02879e-05	0.00132886	eGRL_TREM2-R47H/TYROBP vs eGRL_Control
FBgn0000210	br	NA	-0.470689	-5.12768	2.07019e-05	0.00134365	eGRL_TREM2-R47H/TYROBP vs eGRL_Control
FBgn0029877	CG17717	MARCH2, MARCH3, MARCH8	-1.18511	-5.11791	2.12564e-05	0.00137339	eGRL_TREM2-R47H/TYROBP vs eGRL_Control
FBgn0053516	dpr3	NA	0.315059	5.0935	2.27078e-05	0.00145401	eGRL_TREM2-R47H/TYROBP vs eGRL_Control
FBgn0085446	CG34417	SMTN, SMTNL1	-0.346356	-5.03652	2.64947e-05	0.00167986	eGRL_TREM2-R47H/TYROBP vs eGRL_Control
FBgn0261386	Gpa2	GPHA2	0.884643	5.03522	2.65879e-05	0.00167986	eGRL_TREM2-R47H/TYROBP vs eGRL_Control
FBgn0004047	Yp3	NA	-1.32171	-5.01914	2.7771e-05	0.00174611	eGRL_TREM2-R47H/TYROBP vs eGRL_Control
FBgn0052447	CG32447	NA	-0.435446	-5.01768	2.7881e-05	0.00174611	eGRL_TREM2-R47H/TYROBP vs eGRL_Control
FBgn0262127	kibra	WWC1, WWC2, WWC3	-0.474909	-4.99755	2.94428e-05	0.00182176	eGRL_TREM2-R47H/TYROBP vs eGRL_Control
FBgn0052194	CR32194	NA	0.637287	4.99621	2.95494e-05	0.00182176	eGRL_TREM2-R47H/TYROBP vs eGRL_Control
FBgn0022702	Cht2	NA	-0.341203	-4.99559	2.95993e-05	0.00182176	eGRL_TREM2-R47H/TYROBP vs eGRL_Control
FBgn0020279	lig	UBAP2, UBAP2L	-0.275528	-4.99097	2.99713e-05	0.00183674	eGRL_TREM2-R47H/TYROBP vs eGRL_Control
FBgn0044812	TotC	NA	1.85581	4.98697	3.02978e-05	0.00184881	eGRL_TREM2-R47H/TYROBP vs eGRL_Control
FBgn0263112	Mitf	MITF, TFE3, TFEB, TFEC	0.33472	4.97822	3.10246e-05	0.00187712	eGRL_TREM2-R47H/TYROBP vs eGRL_Control
FBgn0259246	brp	ERC1, ERC2	-0.321989	-4.97031	3.16961e-05	0.00189687	eGRL_TREM2-R47H/TYROBP vs eGRL_Control
FBgn0010246	Myo61F	MYO1A, MYO1B, MYO1C, MYO1D, MYO1E, MYO1G, MYO1H	-0.356255	-4.96999	3.17234e-05	0.00189687	eGRL_TREM2-R47H/TYROBP vs eGRL_Control
FBgn0086677	jeb	NA	-0.635157	-4.96102	3.2503e-05	0.00193379	eGRL_TREM2-R47H/TYROBP vs eGRL_Control
FBgn0267429	CG45782	NA	0.304263	4.95414	3.31147e-05	0.00196201	eGRL_TREM2-R47H/TYROBP vs eGRL_Control
FBgn0051108	CG31108	TTLL5	0.285069	4.95066	3.34282e-05	0.00196388	eGRL_TREM2-R47H/TYROBP vs eGRL_Control
FBgn0039684	Obp99d	NA	0.90263	4.95016	3.34739e-05	0.00196388	eGRL_TREM2-R47H/TYROBP vs eGRL_Control
FBgn0000535	eag	KCNH1, KCNH5	-0.36454	-4.94922	3.35589e-05	0.00196388	eGRL_TREM2-R47H/TYROBP vs eGRL_Control
FBgn0058160	CG40160	TPSAB1	0.268604	4.94589	3.38632e-05	0.00196691	eGRL_TREM2-R47H/TYROBP vs eGRL_Control
FBgn0033207	CG12826	NA	1.11156	4.94564	3.3886e-05	0.00196691	eGRL_TREM2-R47H/TYROBP vs eGRL_Control
FBgn0050488	antr	NA	0.849471	4.94293	3.41352e-05	0.00197335	eGRL_TREM2-R47H/TYROBP vs eGRL_Control
FBgn0037521	CG2993	NA	-0.418304	-4.94014	3.43941e-05	0.0019778	eGRL_TREM2-R47H/TYROBP vs eGRL_Control
FBgn0262617	CG43143	NUAK1, NUAK2	-0.347735	-4.93844	3.45528e-05	0.0019778	eGRL_TREM2-R47H/TYROBP vs eGRL_Control
FBgn0039328	CHKov2	NA	0.431747	4.93733	3.46566e-05	0.0019778	eGRL_TREM2-R47H/TYROBP vs eGRL_Control
FBgn0035159	CG13896	NA	0.597648	4.92284	3.60434e-05	0.00202623	eGRL_TREM2-R47H/TYROBP vs eGRL_Control
FBgn0050089	CG30089	NA	-0.413049	-4.91296	3.70214e-05	0.00207305	eGRL_TREM2-R47H/TYROBP vs eGRL_Control
FBgn0028953	CG14478	NA	-0.339458	-4.90828	3.74932e-05	0.00207368	eGRL_TREM2-R47H/TYROBP vs eGRL_Control
FBgn0026238	gus	SPSB1, SPSB2, SPSB4	0.318892	4.90805	3.75171e-05	0.00207368	eGRL_TREM2-R47H/TYROBP vs eGRL_Control
FBgn0027621	Pfrx	PFKFB1, PFKFB2, PFKFB3, PFKFB4	-0.388961	-4.9071	3.76135e-05	0.00207368	eGRL_TREM2-R47H/TYROBP vs eGRL_Control
FBgn0010241	Mdr50	ABCB1, ABCB11, ABCB4, ABCB5	-0.960598	-4.89675	3.86827e-05	0.00212442	eGRL_TREM2-R47H/TYROBP vs eGRL_Control
FBgn0022710	Ac13E	ADCY9	-0.399456	-4.89055	3.93373e-05	0.0021521	eGRL_TREM2-R47H/TYROBP vs eGRL_Control
FBgn0267635	CR45973	NA	0.548883	4.87754	4.07481e-05	0.00222077	eGRL_TREM2-R47H/TYROBP vs eGRL_Control
FBgn0001098	Gdh	GLUD1, GLUD2	-0.299728	-4.87356	4.11894e-05	0.00222994	eGRL_TREM2-R47H/TYROBP vs eGRL_Control
FBgn0038301	CG6654	NA	0.307102	4.87321	4.12286e-05	0.00222994	eGRL_TREM2-R47H/TYROBP vs eGRL_Control
FBgn0010247	Parp	PARP1	0.356611	4.86524	4.21283e-05	0.00226147	eGRL_TREM2-R47H/TYROBP vs eGRL_Control
FBgn0264086	CG43755	NA	-0.531212	-4.85042	4.38532e-05	0.00233649	eGRL_TREM2-R47H/TYROBP vs eGRL_Control
FBgn0015570	alpha-Est2	NA	0.341018	4.84191	4.4875e-05	0.00238003	eGRL_TREM2-R47H/TYROBP vs eGRL_Control
FBgn0013303	Nca	HPCA, HPCAL1, HPCAL4, NCALD, NCS1, VSNL1	0.302309	4.84085	4.50038e-05	0.00238003	eGRL_TREM2-R47H/TYROBP vs eGRL_Control
FBgn0010575	sbb	ZNF608, ZNF609	-0.35629	-4.83758	4.54043e-05	0.00238961	eGRL_TREM2-R47H/TYROBP vs eGRL_Control
FBgn0054054	CG34054	NA	0.566428	4.83574	4.56307e-05	0.00238961	eGRL_TREM2-R47H/TYROBP vs eGRL_Control
FBgn0051374	sals	NA	-0.386148	-4.83529	4.5687e-05	0.00238961	eGRL_TREM2-R47H/TYROBP vs eGRL_Control
FBgn0003046	Pcp	NA	0.691602	4.83151	4.61576e-05	0.00240542	eGRL_TREM2-R47H/TYROBP vs eGRL_Control
FBgn0037662	CG11997	NA	-0.584689	-4.82011	4.76045e-05	0.00245395	eGRL_TREM2-R47H/TYROBP vs eGRL_Control
FBgn0266005	CR44779	NA	-0.511312	-4.80992	4.89351e-05	0.00251347	eGRL_TREM2-R47H/TYROBP vs eGRL_Control
FBgn0029708	CG3556	NA	-0.312188	-4.80443	4.96685e-05	0.00254183	eGRL_TREM2-R47H/TYROBP vs eGRL_Control
FBgn0034612	CG10505	ABCC1, ABCC10, ABCC2, ABCC3, ABCC4, ABCC6, ABCC8, ABCC9	-0.950248	-4.80313	4.98433e-05	0.00254183	eGRL_TREM2-R47H/TYROBP vs eGRL_Control
FBgn0267212	CR45652	NA	3.10695	4.79517	5.09291e-05	0.00258796	eGRL_TREM2-R47H/TYROBP vs eGRL_Control
FBgn0261934	dikar	CECR2	-0.278608	-4.79099	5.15097e-05	0.00260818	eGRL_TREM2-R47H/TYROBP vs eGRL_Control
FBgn0086655	jing	AEBP2	-0.339854	-4.78448	5.24248e-05	0.00264514	eGRL_TREM2-R47H/TYROBP vs eGRL_Control
FBgn0052529	Hers	BAHD1	-0.289956	-4.77886	5.32295e-05	0.00265969	eGRL_TREM2-R47H/TYROBP vs eGRL_Control
FBgn0040717	Nplp4	NA	-1.25467	-4.77885	5.32309e-05	0.00265969	eGRL_TREM2-R47H/TYROBP vs eGRL_Control
FBgn0026756	Ugt37a1	UGT1A3	-1.40664	-4.77856	5.32721e-05	0.00265969	eGRL_TREM2-R47H/TYROBP vs eGRL_Control
FBgn0034618	CG9485	AGL	-0.273028	-4.77383	5.39581e-05	0.00267523	eGRL_TREM2-R47H/TYROBP vs eGRL_Control
FBgn0039648	CG14515	NA	-1.89514	-4.7696	5.45807e-05	0.00269674	eGRL_TREM2-R47H/TYROBP vs eGRL_Control
FBgn0036819	Dysb	DBNDD2, DTNBP1	0.360923	4.75735	5.64206e-05	0.00277245	eGRL_TREM2-R47H/TYROBP vs eGRL_Control
FBgn0265191	Glycogenin	GYG1, GYG2	-0.484107	-4.75682	5.65014e-05	0.00277245	eGRL_TREM2-R47H/TYROBP vs eGRL_Control
FBgn0037429	Osi19	NA	-3.3123	-4.75407	5.69228e-05	0.00278024	eGRL_TREM2-R47H/TYROBP vs eGRL_Control
FBgn0015035	Cyp4e3	CYP3A4, CYP3A5, CYP4A11, CYP4A22, CYP4B1, CYP4F11, CYP4F12, CYP4F2, CYP4F8, CYP4V2, CYP4X1	0.621243	4.75325	5.70496e-05	0.00278024	eGRL_TREM2-R47H/TYROBP vs eGRL_Control
FBgn0263625	CR43634	NA	3.79669	4.75194	5.72527e-05	0.00278065	eGRL_TREM2-R47H/TYROBP vs eGRL_Control
FBgn0037174	CG14457	NA	-1.31724	-4.74645	5.81095e-05	0.0028127	eGRL_TREM2-R47H/TYROBP vs eGRL_Control
FBgn0033303	Cyp6a15Psi	NA	0.9562	4.73944	5.92234e-05	0.00285693	eGRL_TREM2-R47H/TYROBP vs eGRL_Control
FBgn0010473	tutl	IGSF9, IGSF9B	-0.303214	-4.7367	5.96645e-05	0.00286852	eGRL_TREM2-R47H/TYROBP vs eGRL_Control
FBgn0053547	Rim	RIMS1, RIMS2, RIMS3, RIMS4	-0.287298	-4.73163	6.04885e-05	0.0028934	eGRL_TREM2-R47H/TYROBP vs eGRL_Control
FBgn0003118	pnt	ETS1, ETS2	-0.288709	-4.72856	6.09926e-05	0.0028934	eGRL_TREM2-R47H/TYROBP vs eGRL_Control
FBgn0033340	CG13751	NA	0.319995	4.72144	6.21799e-05	0.00292226	eGRL_TREM2-R47H/TYROBP vs eGRL_Control
FBgn0052212	CG32212	NA	2.59736	4.72123	6.22149e-05	0.00292226	eGRL_TREM2-R47H/TYROBP vs eGRL_Control
FBgn0050428	CG30428	NA	0.312957	4.71822	6.27242e-05	0.00293652	eGRL_TREM2-R47H/TYROBP vs eGRL_Control
FBgn0034622	CG15666	BBS9	-0.507629	-4.69836	6.61876e-05	0.00308783	eGRL_TREM2-R47H/TYROBP vs eGRL_Control
FBgn0032285	CG17108	NA	-0.751372	-4.69724	6.63886e-05	0.00308783	eGRL_TREM2-R47H/TYROBP vs eGRL_Control
FBgn0039958	CG12567	NA	0.278783	4.68932	6.78265e-05	0.00314446	eGRL_TREM2-R47H/TYROBP vs eGRL_Control
FBgn0036646	CR18217	NA	0.34149	4.6858	6.84746e-05	0.003164	eGRL_TREM2-R47H/TYROBP vs eGRL_Control
FBgn0031559	CG3513	EPPIN-WFDC6	0.481506	4.68463	6.86911e-05	0.003164	eGRL_TREM2-R47H/TYROBP vs eGRL_Control
FBgn0002174	l(2)tid	DNAJA3	-0.296138	-4.6829	6.9014e-05	0.00316865	eGRL_TREM2-R47H/TYROBP vs eGRL_Control
FBgn0010383	Cyp18a1	CYP2B6, CYP2C18, CYP2C19, CYP2C8, CYP2C9, CYP2D6, CYP2J2, CYP2R1, CYP2U1	0.351971	4.67879	6.97858e-05	0.00319382	eGRL_TREM2-R47H/TYROBP vs eGRL_Control
FBgn0259230	lectin-22C	CLEC3A	-3.43281	-4.67733	7.00615e-05	0.00319484	eGRL_TREM2-R47H/TYROBP vs eGRL_Control
FBgn0051997	CG31997	NA	0.309316	4.67631	7.02556e-05	0.00319484	eGRL_TREM2-R47H/TYROBP vs eGRL_Control
FBgn0266805	CR45267	NA	0.439579	4.67025	7.14163e-05	0.00322259	eGRL_TREM2-R47H/TYROBP vs eGRL_Control
FBgn0036677	CG13023	NA	-0.683937	-4.6696	7.15429e-05	0.00322259	eGRL_TREM2-R47H/TYROBP vs eGRL_Control
FBgn0033354	FANCI	FANCI	0.497904	4.66797	7.18583e-05	0.00322662	eGRL_TREM2-R47H/TYROBP vs eGRL_Control
FBgn0029761	SK	KCNN1, KCNN2, KCNN3, KCNN4	-0.280821	-4.66328	7.27774e-05	0.00325764	eGRL_TREM2-R47H/TYROBP vs eGRL_Control
FBgn0053513	Nmdar2	GRIN2A, GRIN2B, GRIN2C, GRIN2D	-0.426829	-4.66154	7.31195e-05	0.00326273	eGRL_TREM2-R47H/TYROBP vs eGRL_Control
FBgn0038113	CG11668	NA	0.310002	4.65813	7.37972e-05	0.00328071	eGRL_TREM2-R47H/TYROBP vs eGRL_Control
FBgn0031918	CG6055	NA	-1.40952	-4.65449	7.45269e-05	0.00328071	eGRL_TREM2-R47H/TYROBP vs eGRL_Control
FBgn0261617	nej	CREBBP, EP300	-0.392471	-4.64812	7.58222e-05	0.00330081	eGRL_TREM2-R47H/TYROBP vs eGRL_Control
FBgn0034796	CG3700	NA	-0.328767	-4.64545	7.63724e-05	0.00331466	eGRL_TREM2-R47H/TYROBP vs eGRL_Control
FBgn0036680	Cpr73D	NA	-0.623595	-4.63576	7.84009e-05	0.0033708	eGRL_TREM2-R47H/TYROBP vs eGRL_Control
FBgn0033453	CG1667	TMEM173	-0.628602	-4.63343	7.88966e-05	0.0033708	eGRL_TREM2-R47H/TYROBP vs eGRL_Control
FBgn0041232	CG32395	NA	-1.18863	-4.63172	7.92618e-05	0.0033708	eGRL_TREM2-R47H/TYROBP vs eGRL_Control
FBgn0032200	CG5676	FUNDC1, FUNDC2	0.294992	4.63115	7.93847e-05	0.0033708	eGRL_TREM2-R47H/TYROBP vs eGRL_Control
FBgn0039593	CG9989	NA	0.487719	4.63035	7.95547e-05	0.0033708	eGRL_TREM2-R47H/TYROBP vs eGRL_Control
FBgn0264449	CG43867	PLEKHH1, PLEKHH2	-0.338006	-4.62543	8.06201e-05	0.00337817	eGRL_TREM2-R47H/TYROBP vs eGRL_Control
FBgn0264794	CR44024	NA	0.343731	4.62474	8.07708e-05	0.00337817	eGRL_TREM2-R47H/TYROBP vs eGRL_Control
FBgn0025709	CG8083	SLC28A1, SLC28A2, SLC28A3	0.699932	4.6241	8.09114e-05	0.00337817	eGRL_TREM2-R47H/TYROBP vs eGRL_Control
FBgn0013949	Ela	NA	-0.517237	-4.61828	8.21953e-05	0.00342177	eGRL_TREM2-R47H/TYROBP vs eGRL_Control
FBgn0038366	CG4576	NA	0.443578	4.61516	8.28903e-05	0.00344067	eGRL_TREM2-R47H/TYROBP vs eGRL_Control
FBgn0265810	CR44599	NA	1.16221	4.60769	8.45817e-05	0.0035007	eGRL_TREM2-R47H/TYROBP vs eGRL_Control
FBgn0027932	Akap200	NA	-0.291314	-4.59835	8.67452e-05	0.00356955	eGRL_TREM2-R47H/TYROBP vs eGRL_Control
FBgn0264255	para	SCN10A, SCN11A, SCN1A, SCN2A, SCN3A, SCN4A, SCN5A, SCN7A, SCN8A, SCN9A	-0.272314	-4.59429	8.77016e-05	0.00359854	eGRL_TREM2-R47H/TYROBP vs eGRL_Control
FBgn0014454	Acp1	NA	-1.51816	-4.59264	8.80937e-05	0.00360427	eGRL_TREM2-R47H/TYROBP vs eGRL_Control
FBgn0038838	TotB	NA	3.2702	4.58752	8.93213e-05	0.00363367	eGRL_TREM2-R47H/TYROBP vs eGRL_Control
FBgn0038799	CG4288	SLC17A5, SLC17A6, SLC17A7, SLC17A8	-0.312765	-4.5855	8.98111e-05	0.0036356	eGRL_TREM2-R47H/TYROBP vs eGRL_Control
FBgn0052681	CG32681	NA	-0.301196	-4.58449	9.00562e-05	0.0036356	eGRL_TREM2-R47H/TYROBP vs eGRL_Control
FBgn0259216	RhoGAP102A	ARHGAP36, ARHGAP6	0.364934	4.58372	9.02449e-05	0.0036356	eGRL_TREM2-R47H/TYROBP vs eGRL_Control
FBgn0003888	betaTub60D	TUBB, TUBB2A, TUBB2B, TUBB3, TUBB4A, TUBB4B, TUBB6	-0.558424	-4.57387	9.26783e-05	0.00371729	eGRL_TREM2-R47H/TYROBP vs eGRL_Control
FBgn0005391	Yp2	NA	-2.98319	-4.5676	9.42627e-05	0.00375099	eGRL_TREM2-R47H/TYROBP vs eGRL_Control
FBgn0010113	hdc	HECA	-0.479765	-4.56654	9.45338e-05	0.00375099	eGRL_TREM2-R47H/TYROBP vs eGRL_Control
FBgn0058196	Maf1	MAF1	0.288242	4.56632	9.45888e-05	0.00375099	eGRL_TREM2-R47H/TYROBP vs eGRL_Control
FBgn0033403	CG13739	NA	-0.308246	-4.56537	9.4832e-05	0.00375099	eGRL_TREM2-R47H/TYROBP vs eGRL_Control
FBgn0051999	CG31999	EFEMP1, EFEMP2, FBLN1, FBLN2, FBLN5, FBLN7	0.273146	4.56052	9.60841e-05	0.00378215	eGRL_TREM2-R47H/TYROBP vs eGRL_Control
FBgn0051103	CG31103	SV2A	-0.284719	-4.55665	9.70926e-05	0.00380875	eGRL_TREM2-R47H/TYROBP vs eGRL_Control
FBgn0085430	CG34401	ZSWIM4, ZSWIM5, ZSWIM6, ZSWIM8	-0.306828	-4.55125	9.85198e-05	0.00384711	eGRL_TREM2-R47H/TYROBP vs eGRL_Control
FBgn0040005	CG17883	TBC1D20	0.307368	4.54948	9.89924e-05	0.00385153	eGRL_TREM2-R47H/TYROBP vs eGRL_Control
FBgn0040257	Ugt86Dc	UGT1A3, UGT1A6, UGT2A2, UGT2A3, UGT2B10, UGT2B11, UGT2B15, UGT2B17, UGT2B28, UGT2B4, UGT2B7, UGT3A1, UGT3A2, UGT8	0.77978	4.53316	0.000103453	0.00401414	eGRL_TREM2-R47H/TYROBP vs eGRL_Control
FBgn0046692	Stlk	STRADA, STRADB	0.357463	4.52946	0.000104492	0.00404349	eGRL_TREM2-R47H/TYROBP vs eGRL_Control
FBgn0043884	mask	ANKHD1, ANKHD1-EIF4EBP3, ANKRD17	-0.368322	-4.52696	0.0001052	0.00404979	eGRL_TREM2-R47H/TYROBP vs eGRL_Control
FBgn0040093	lectin-46Ca	NA	-0.312084	-4.52688	0.000105223	0.00404979	eGRL_TREM2-R47H/TYROBP vs eGRL_Control
FBgn0035189	CG9119	C11orf54	-0.329879	-4.52323	0.000106266	0.00407897	eGRL_TREM2-R47H/TYROBP vs eGRL_Control
FBgn0027492	wdb	PPP2R5A, PPP2R5B, PPP2R5C, PPP2R5D, PPP2R5E	-0.268894	-4.51824	0.000107707	0.00411215	eGRL_TREM2-R47H/TYROBP vs eGRL_Control
FBgn0001297	kay	FOS, FOSB, FOSL1, FOSL2	-0.280103	-4.51637	0.000108252	0.00412196	eGRL_TREM2-R47H/TYROBP vs eGRL_Control
FBgn0053988	Mid1	NA	-0.342553	-4.5114	0.000109716	0.00415552	eGRL_TREM2-R47H/TYROBP vs eGRL_Control
FBgn0039073	CG4408	CPA1, CPA2, CPA3, CPA4, CPA5, CPA6, CPB1, CPB2, CPO	-0.424591	-4.50595	0.00011134	0.00419477	eGRL_TREM2-R47H/TYROBP vs eGRL_Control
FBgn0033153	Gadd45	GADD45A, GADD45B, GADD45G	-0.518524	-4.49578	0.000114439	0.00430019	eGRL_TREM2-R47H/TYROBP vs eGRL_Control
FBgn0032494	CG5945	NA	-0.310713	-4.47235	0.000121911	0.00455699	eGRL_TREM2-R47H/TYROBP vs eGRL_Control
FBgn0037827	CG4073	NA	2.45664	4.46658	0.000123823	0.00461638	eGRL_TREM2-R47H/TYROBP vs eGRL_Control
FBgn0041582	tamo	SPATA2, SPATA2L	-0.276979	-4.45299	0.000128446	0.00476383	eGRL_TREM2-R47H/TYROBP vs eGRL_Control
FBgn0264075	tgo	ARNT, ARNT2	-0.283756	-4.45153	0.000128952	0.00477022	eGRL_TREM2-R47H/TYROBP vs eGRL_Control
FBgn0263132	Cht6	CHIA, CHIT1, OVGP1	-0.43744	-4.44714	0.00013049	0.00481463	eGRL_TREM2-R47H/TYROBP vs eGRL_Control
FBgn0037485	CG14606	NA	-2.28541	-4.445	0.000131243	0.00482993	eGRL_TREM2-R47H/TYROBP vs eGRL_Control
FBgn0032507	CG9377	NA	0.494613	4.4418	0.000132382	0.00484689	eGRL_TREM2-R47H/TYROBP vs eGRL_Control
FBgn0004045	Yp1	NA	-2.71569	-4.43831	0.000133632	0.00487035	eGRL_TREM2-R47H/TYROBP vs eGRL_Control
FBgn0043534	Obp57b	NA	0.33469	4.43599	0.000134471	0.00487825	eGRL_TREM2-R47H/TYROBP vs eGRL_Control
FBgn0030223	CG2111	ANPEP, LVRN, TRHDE	-0.798137	-4.42646	0.000137972	0.00498758	eGRL_TREM2-R47H/TYROBP vs eGRL_Control
FBgn0058263	MFS17	NA	0.28666	4.42495	0.000138533	0.00499026	eGRL_TREM2-R47H/TYROBP vs eGRL_Control
FBgn0039537	CG5590	HSDL2	-0.269303	-4.42339	0.000139117	0.00499026	eGRL_TREM2-R47H/TYROBP vs eGRL_Control
FBgn0035550	CG11349	NA	1.98786	4.42211	0.000139598	0.00499026	eGRL_TREM2-R47H/TYROBP vs eGRL_Control
FBgn0038238	CG14854	NA	0.84814	4.41882	0.000140843	0.00499508	eGRL_TREM2-R47H/TYROBP vs eGRL_Control
FBgn0032701	CG10341	NAF1	-0.343066	-4.41847	0.000140977	0.00499508	eGRL_TREM2-R47H/TYROBP vs eGRL_Control
FBgn0067905	IM14	NA	0.666986	4.41493	0.000142329	0.00503047	eGRL_TREM2-R47H/TYROBP vs eGRL_Control
FBgn0029170	TwdlT	NA	-1.11387	-4.41277	0.000143157	0.00504725	eGRL_TREM2-R47H/TYROBP vs eGRL_Control
FBgn0043535	Obp57a	NA	0.375726	4.40083	0.000147838	0.00517396	eGRL_TREM2-R47H/TYROBP vs eGRL_Control
FBgn0035817	CG7409	CRYAA, CRYAB, HSPB1, HSPB2, HSPB3, HSPB6, HSPB8	0.38597	4.39699	0.000149376	0.00521503	eGRL_TREM2-R47H/TYROBP vs eGRL_Control
FBgn0063368	Gpb5	CGB, CGB1, CGB2, CGB7, CGB8, GPHB5, TSHB	0.336377	4.38552	0.000154063	0.00535248	eGRL_TREM2-R47H/TYROBP vs eGRL_Control
FBgn0039939	CG11231	NA	-0.856936	-4.38245	0.000155344	0.00537202	eGRL_TREM2-R47H/TYROBP vs eGRL_Control
FBgn0039311	CG10513	NA	0.28425	4.37984	0.000156439	0.00538264	eGRL_TREM2-R47H/TYROBP vs eGRL_Control
FBgn0050163	Cpr60D	NA	0.49377	4.37138	0.000160045	0.00548345	eGRL_TREM2-R47H/TYROBP vs eGRL_Control
FBgn0058470	CG40470	NA	0.347411	4.37117	0.000160137	0.00548345	eGRL_TREM2-R47H/TYROBP vs eGRL_Control
FBgn0259112	CR42254	NA	0.474742	4.36903	0.000161061	0.0055019	eGRL_TREM2-R47H/TYROBP vs eGRL_Control
FBgn0036547	CG17032	NA	-0.308392	-4.36515	0.000162751	0.00554634	eGRL_TREM2-R47H/TYROBP vs eGRL_Control
FBgn0250827	whip	NA	-0.76598	-4.35955	0.000165225	0.0055887	eGRL_TREM2-R47H/TYROBP vs eGRL_Control
FBgn0051391	CG31391	PPP1R36	1.73016	4.35511	0.00016721	0.00563111	eGRL_TREM2-R47H/TYROBP vs eGRL_Control
FBgn0029864	CG15894	NA	-0.280739	-4.35325	0.000168049	0.00564607	eGRL_TREM2-R47H/TYROBP vs eGRL_Control
FBgn0001254	ImpE2	NA	-1.75209	-4.34518	0.000171742	0.0057431	eGRL_TREM2-R47H/TYROBP vs eGRL_Control
FBgn0259229	CG42329	NA	0.290772	4.34287	0.000172812	0.00576538	eGRL_TREM2-R47H/TYROBP vs eGRL_Control
FBgn0261529	ms(2)34Fe	NA	1.46099	4.33664	0.000175732	0.005822	eGRL_TREM2-R47H/TYROBP vs eGRL_Control
FBgn0030587	CG9522	CHDH	-0.459948	-4.33362	0.000177164	0.00585584	eGRL_TREM2-R47H/TYROBP vs eGRL_Control
FBgn0050104	NT5E-2	NT5E	-0.281644	-4.3317	0.000178085	0.0058692	eGRL_TREM2-R47H/TYROBP vs eGRL_Control
FBgn0086782	amn	NA	-0.368202	-4.3275	0.000180108	0.0059121	eGRL_TREM2-R47H/TYROBP vs eGRL_Control
FBgn0035430	CG12009	NA	-2.59353	-4.31613	0.000185698	0.00604005	eGRL_TREM2-R47H/TYROBP vs eGRL_Control
FBgn0040732	CG16926	NA	0.554516	4.31389	0.000186821	0.00606275	eGRL_TREM2-R47H/TYROBP vs eGRL_Control
FBgn0266446	CG45076	NA	-0.275008	-4.30546	0.000191103	0.00617365	eGRL_TREM2-R47H/TYROBP vs eGRL_Control
FBgn0053971	Ir62a	NA	-0.37926	-4.29653	0.000195745	0.00628678	eGRL_TREM2-R47H/TYROBP vs eGRL_Control
FBgn0267155	CR45595	NA	-2.51139	-4.29521	0.000196445	0.00628931	eGRL_TREM2-R47H/TYROBP vs eGRL_Control
FBgn0039959	CG17514	GCN1	0.319124	4.29162	0.000198347	0.00632186	eGRL_TREM2-R47H/TYROBP vs eGRL_Control
FBgn0034564	CG9344	LSM6	0.427658	4.28242	0.000203315	0.00645358	eGRL_TREM2-R47H/TYROBP vs eGRL_Control
FBgn0040009	CG17490	NA	0.30104	4.28229	0.000203383	0.00645358	eGRL_TREM2-R47H/TYROBP vs eGRL_Control
FBgn0031201	CG12446	NA	-0.898291	-4.26938	0.000210559	0.00663702	eGRL_TREM2-R47H/TYROBP vs eGRL_Control
FBgn0000588	esc	EED	-0.447353	-4.25183	0.000220722	0.0069268	eGRL_TREM2-R47H/TYROBP vs eGRL_Control
FBgn0267230	CR45670	NA	-0.818433	-4.25062	0.000221437	0.00693056	eGRL_TREM2-R47H/TYROBP vs eGRL_Control
FBgn0035831	CG8038	POP4	0.53217	4.24999	0.000221813	0.00693056	eGRL_TREM2-R47H/TYROBP vs eGRL_Control
FBgn0035721	CG9948	NA	0.387466	4.24162	0.000226853	0.00705717	eGRL_TREM2-R47H/TYROBP vs eGRL_Control
FBgn0085382	CG34353	LSAMP	-0.310322	-4.22546	0.000236903	0.00733784	eGRL_TREM2-R47H/TYROBP vs eGRL_Control
FBgn0266102	CR44839	NA	-2.40621	-4.22318	0.00023836	0.00735108	eGRL_TREM2-R47H/TYROBP vs eGRL_Control
FBgn0036106	CG6409	NA	-0.360676	-4.21913	0.000240964	0.00741537	eGRL_TREM2-R47H/TYROBP vs eGRL_Control
FBgn0267137	CR45577	NA	0.696403	4.21632	0.000242783	0.00744816	eGRL_TREM2-R47H/TYROBP vs eGRL_Control
FBgn0050424	CG30424	NA	0.442294	4.21588	0.000243073	0.00744816	eGRL_TREM2-R47H/TYROBP vs eGRL_Control
FBgn0031698	Ncoa6	NCOA6	-0.294134	-4.21359	0.000244567	0.00747787	eGRL_TREM2-R47H/TYROBP vs eGRL_Control
FBgn0039099	GILT2	IFI30	-0.316476	-4.20747	0.000248613	0.00758535	eGRL_TREM2-R47H/TYROBP vs eGRL_Control
FBgn0053481	dpr7	NA	0.312846	4.18436	0.000264499	0.00800167	eGRL_TREM2-R47H/TYROBP vs eGRL_Control
FBgn0262904	CR43259	NA	0.489203	4.18312	0.000265379	0.00801131	eGRL_TREM2-R47H/TYROBP vs eGRL_Control
FBgn0038814	CG15923	TMEM67	0.568125	4.18101	0.000266884	0.00803735	eGRL_TREM2-R47H/TYROBP vs eGRL_Control
FBgn0265998	Doa	CLK1, CLK2, CLK3, CLK4	-0.26618	-4.17327	0.000272478	0.0081525	eGRL_TREM2-R47H/TYROBP vs eGRL_Control
FBgn0259151	CG42266	NA	0.673561	4.17267	0.000272911	0.0081525	eGRL_TREM2-R47H/TYROBP vs eGRL_Control
FBgn0033731	Cpr49Ah	NA	-1.08798	-4.17068	0.000274375	0.00816543	eGRL_TREM2-R47H/TYROBP vs eGRL_Control
FBgn0037636	CG9821	NA	-0.445799	-4.17052	0.000274488	0.00816543	eGRL_TREM2-R47H/TYROBP vs eGRL_Control
FBgn0039214	puf	USP34	-0.314575	-4.16741	0.000276786	0.00821668	eGRL_TREM2-R47H/TYROBP vs eGRL_Control
FBgn0031560	CG16713	EPPIN-WFDC6	0.421212	4.16653	0.000277438	0.00821894	eGRL_TREM2-R47H/TYROBP vs eGRL_Control
FBgn0052850	CG32850	RNF11	0.303381	4.16264	0.000280341	0.00827298	eGRL_TREM2-R47H/TYROBP vs eGRL_Control
FBgn0036222	CG5718	SDHA	-1.08142	-4.16163	0.000281099	0.00827298	eGRL_TREM2-R47H/TYROBP vs eGRL_Control
FBgn0261714	Cpn	NA	-0.405007	-4.16022	0.000282165	0.00827316	eGRL_TREM2-R47H/TYROBP vs eGRL_Control
FBgn0033286	CG2127	NA	-0.684502	-4.15611	0.000285285	0.00829526	eGRL_TREM2-R47H/TYROBP vs eGRL_Control
FBgn0261710	nocte	PRRC2A	-0.290867	-4.15447	0.000286542	0.00829526	eGRL_TREM2-R47H/TYROBP vs eGRL_Control
FBgn0259162	RunxB	RUNX1, RUNX2, RUNX3	0.312199	4.14053	0.000297431	0.00851094	eGRL_TREM2-R47H/TYROBP vs eGRL_Control
FBgn0032969	CG2528	PREP, PREPL	2.60058	4.13327	0.000303263	0.00862608	eGRL_TREM2-R47H/TYROBP vs eGRL_Control
FBgn0032010	CG8086	ODF3, ODF3B, ODF3L2	-0.379966	-4.13227	0.000304074	0.00863196	eGRL_TREM2-R47H/TYROBP vs eGRL_Control
FBgn0083945	CG34109	NA	-0.709884	-4.12461	0.000310369	0.00876211	eGRL_TREM2-R47H/TYROBP vs eGRL_Control
FBgn0033636	tou	BAZ2A, BAZ2B	-0.264807	-4.12445	0.0003105	0.00876211	eGRL_TREM2-R47H/TYROBP vs eGRL_Control
FBgn0050263	stum	C1orf95	-0.452784	-4.11421	0.00031912	0.00889985	eGRL_TREM2-R47H/TYROBP vs eGRL_Control
FBgn0053679	CG33679	NA	0.646641	4.11334	0.000319858	0.00890302	eGRL_TREM2-R47H/TYROBP vs eGRL_Control
FBgn0028525	c(2)M	NA	0.902499	4.1103	0.000322473	0.00894097	eGRL_TREM2-R47H/TYROBP vs eGRL_Control
FBgn0261955	kdn	CS	-0.278674	-4.10779	0.000324641	0.00897539	eGRL_TREM2-R47H/TYROBP vs eGRL_Control
FBgn0037165	CG11437	PPAP2A, PPAP2B, PPAP2C	-0.799107	-4.10741	0.000324972	0.00897539	eGRL_TREM2-R47H/TYROBP vs eGRL_Control
FBgn0052686	CG32686	NA	-0.338986	-4.10309	0.000328744	0.00906205	eGRL_TREM2-R47H/TYROBP vs eGRL_Control
FBgn0032819	CG10463	DUS3L	-0.29142	-4.10224	0.000329494	0.0090652	eGRL_TREM2-R47H/TYROBP vs eGRL_Control
FBgn0037801	CG3999	GLDC	-0.371313	-4.08854	0.00034177	0.00933103	eGRL_TREM2-R47H/TYROBP vs eGRL_Control
FBgn0266347	nAChRalpha4	CHRNA1, CHRNA2, CHRNA3, CHRNA4, CHRNA5, CHRNA6, CHRNA9, CHRNB1, CHRNB2, CHRNB3, CHRNB4	0.291223	4.07855	0.000351005	0.00954668	eGRL_TREM2-R47H/TYROBP vs eGRL_Control
FBgn0034470	Obp56d	NA	0.307457	4.06596	0.000362996	0.00976125	eGRL_TREM2-R47H/TYROBP vs eGRL_Control
FBgn0037128	CG14572	NA	-2.45439	-4.06434	0.000364574	0.00978526	eGRL_TREM2-R47H/TYROBP vs eGRL_Control
FBgn0085223	CG34194	SPTSSA, SPTSSB	2.29213	4.04878	0.000380018	0.0101658	eGRL_TREM2-R47H/TYROBP vs eGRL_Control
FBgn0031055	et	NA	-0.287607	-4.04611	0.000382732	0.0101959	eGRL_TREM2-R47H/TYROBP vs eGRL_Control
FBgn0028519	CG4500	ACSBG1, ACSBG2	0.89714	4.0395	0.000389543	0.0103389	eGRL_TREM2-R47H/TYROBP vs eGRL_Control
FBgn0051538	CG31538	NA	-0.343498	-4.03898	0.000390077	0.0103389	eGRL_TREM2-R47H/TYROBP vs eGRL_Control
FBgn0024985	CG11448	RILP, RILPL1, RILPL2	-0.293867	-4.03879	0.000390271	0.0103389	eGRL_TREM2-R47H/TYROBP vs eGRL_Control
FBgn0039924	PIP4K	PIP4K2A, PIP4K2B, PIP4K2C	0.291905	4.03153	0.000397901	0.0105021	eGRL_TREM2-R47H/TYROBP vs eGRL_Control
FBgn0267076	CR45520	NA	0.550672	4.02865	0.000400965	0.0105461	eGRL_TREM2-R47H/TYROBP vs eGRL_Control
FBgn0039257	tnc	NA	-0.35036	-4.02266	0.000407409	0.010682	eGRL_TREM2-R47H/TYROBP vs eGRL_Control
FBgn0051860	ZnT33D	SLC30A2, SLC30A3, SLC30A8	-0.442847	-4.02239	0.00040771	0.010682	eGRL_TREM2-R47H/TYROBP vs eGRL_Control
FBgn0002521	pho	YY1, YY2, ZFP42	0.312761	4.0179	0.00041261	0.0107414	eGRL_TREM2-R47H/TYROBP vs eGRL_Control
FBgn0004057	Zw	G6PD	-0.292651	-4.01787	0.000412638	0.0107414	eGRL_TREM2-R47H/TYROBP vs eGRL_Control
FBgn0261885	osa	ARID1A, ARID1B, ARID3A, ARID3B, ARID3C	-0.270747	-4.01407	0.00041684	0.0108219	eGRL_TREM2-R47H/TYROBP vs eGRL_Control
FBgn0011705	rost	NA	-0.32165	-4.00551	0.000426445	0.0110512	eGRL_TREM2-R47H/TYROBP vs eGRL_Control
FBgn0032946	nrv3	ATP1B1, ATP1B2, ATP1B3, ATP1B4, ATP4B	0.308798	4.00298	0.000429322	0.0110916	eGRL_TREM2-R47H/TYROBP vs eGRL_Control
FBgn0266915	CR45375	NA	1.12099	4.00258	0.00042978	0.0110916	eGRL_TREM2-R47H/TYROBP vs eGRL_Control
FBgn0033170	sPLA2	PLA2G3	-0.308197	-4.0021	0.000430334	0.0110916	eGRL_TREM2-R47H/TYROBP vs eGRL_Control
FBgn0040056	CG17698	CAMKK1, CAMKK2	0.309044	4.00044	0.000432242	0.0111207	eGRL_TREM2-R47H/TYROBP vs eGRL_Control
FBgn0264831	CR44039	NA	-2.10742	-3.9995	0.00043332	0.0111284	eGRL_TREM2-R47H/TYROBP vs eGRL_Control
FBgn0029765	CG16756	LALBA, LYZ, LYZL1, LYZL2, LYZL4, LYZL6, SPACA3, SPACA5, SPACA5B	0.363364	3.99643	0.000436877	0.0111682	eGRL_TREM2-R47H/TYROBP vs eGRL_Control
FBgn0031313	CG5080	NA	-0.276932	-3.99614	0.000437218	0.0111682	eGRL_TREM2-R47H/TYROBP vs eGRL_Control
FBgn0029831	CG5966	PNLIP, PNLIPRP1, PNLIPRP2, PNLIPRP3	0.448226	3.97623	0.000460988	0.011671	eGRL_TREM2-R47H/TYROBP vs eGRL_Control
FBgn0250821	CG14644	NPHS2, STOM, STOML3	-0.995293	-3.97288	0.000465112	0.0117249	eGRL_TREM2-R47H/TYROBP vs eGRL_Control
FBgn0003388	shd	CYP24A1	-0.422689	-3.9626	0.000477981	0.0119738	eGRL_TREM2-R47H/TYROBP vs eGRL_Control
FBgn0031522	CG3285	NA	-2.22	-3.95601	0.000486429	0.0120795	eGRL_TREM2-R47H/TYROBP vs eGRL_Control
FBgn0036590	CG13065	NA	-3.02607	-3.95419	0.000488784	0.0120959	eGRL_TREM2-R47H/TYROBP vs eGRL_Control
FBgn0052350	CG32350	VPS11	0.354154	3.95285	0.000490528	0.0121181	eGRL_TREM2-R47H/TYROBP vs eGRL_Control
FBgn0038020	GstD9	NA	0.294026	3.94422	0.000501897	0.0122926	eGRL_TREM2-R47H/TYROBP vs eGRL_Control
FBgn0051516	CG31516	NA	0.739181	3.94088	0.00050636	0.0123317	eGRL_TREM2-R47H/TYROBP vs eGRL_Control
FBgn0039795	Spn100A	NA	-2.51983	-3.94045	0.000506946	0.0123317	eGRL_TREM2-R47H/TYROBP vs eGRL_Control
FBgn0052017	CG32017	NA	0.347026	3.9292	0.000522302	0.012603	eGRL_TREM2-R47H/TYROBP vs eGRL_Control
FBgn0000659	fkh	FOXA1, FOXA2, FOXA3	-0.479275	-3.92833	0.000523509	0.012603	eGRL_TREM2-R47H/TYROBP vs eGRL_Control
FBgn0058298	CG40298	NA	0.421164	3.92777	0.000524281	0.012603	eGRL_TREM2-R47H/TYROBP vs eGRL_Control
FBgn0039927	CG11155	GRIK1, GRIK2, GRIK3, GRIK4, GRIK5	0.278953	3.92139	0.000533226	0.0126999	eGRL_TREM2-R47H/TYROBP vs eGRL_Control
FBgn0050181	ppk3	NA	-0.753737	-3.91984	0.000535424	0.0126999	eGRL_TREM2-R47H/TYROBP vs eGRL_Control
FBgn0004191	snRNA:U2:34ABa	NA	-0.766084	-3.91746	0.00053881	0.0127263	eGRL_TREM2-R47H/TYROBP vs eGRL_Control
FBgn0003380	Sh	KCNA1, KCNA10, KCNA2, KCNA3, KCNA4, KCNA5, KCNA6, KCNA7	-0.299929	-3.91689	0.000539636	0.0127263	eGRL_TREM2-R47H/TYROBP vs eGRL_Control
FBgn0050154	CG30154	NA	0.638554	3.91591	0.00054103	0.0127263	eGRL_TREM2-R47H/TYROBP vs eGRL_Control
FBgn0034300	CG5098	RAI1, TCF20	-0.344029	-3.90711	0.000553793	0.0129174	eGRL_TREM2-R47H/TYROBP vs eGRL_Control
FBgn0029747	CG5062	CFAP45	-0.93013	-3.90552	0.000556145	0.0129174	eGRL_TREM2-R47H/TYROBP vs eGRL_Control
FBgn0259861	Su(Ste):CR42430	NA	1.17319	3.90122	0.00056251	0.0129969	eGRL_TREM2-R47H/TYROBP vs eGRL_Control
FBgn0085479	CG34450	NA	-0.68599	-3.89978	0.000564652	0.0130162	eGRL_TREM2-R47H/TYROBP vs eGRL_Control
FBgn0040251	Ugt86Di	UGT1A3, UGT2A3, UGT2B11, UGT2B28	-0.544213	-3.89944	0.000565167	0.0130162	eGRL_TREM2-R47H/TYROBP vs eGRL_Control
FBgn0033000	CG14464	ARL14EP, ARL14EPL	0.329495	3.89655	0.000569504	0.0130949	eGRL_TREM2-R47H/TYROBP vs eGRL_Control
FBgn0032869	CG17470	NA	1.35749	3.89443	0.000572716	0.0131476	eGRL_TREM2-R47H/TYROBP vs eGRL_Control
FBgn0031377	CG15356	C11orf30	-0.268382	-3.89338	0.000574316	0.0131598	eGRL_TREM2-R47H/TYROBP vs eGRL_Control
FBgn0263392	Tet	TET1, TET2, TET3	-0.282064	-3.89287	0.000575092	0.0131598	eGRL_TREM2-R47H/TYROBP vs eGRL_Control
FBgn0037487	CG14608	NA	-0.573521	-3.89116	0.00057769	0.0131916	eGRL_TREM2-R47H/TYROBP vs eGRL_Control
FBgn0030417	CG15725	NA	-0.281762	-3.89075	0.000578326	0.0131916	eGRL_TREM2-R47H/TYROBP vs eGRL_Control
FBgn0040609	CG3348	NA	-0.527689	-3.88353	0.000589484	0.0133284	eGRL_TREM2-R47H/TYROBP vs eGRL_Control
FBgn0011288	Snap25	SNAP23, SNAP25	0.308424	3.8834	0.000589682	0.0133284	eGRL_TREM2-R47H/TYROBP vs eGRL_Control
FBgn0039387	MCO3	NA	-2.38913	-3.8811	0.000593278	0.0133616	eGRL_TREM2-R47H/TYROBP vs eGRL_Control
FBgn0050362	boly	NA	-0.710467	-3.88052	0.000594204	0.0133616	eGRL_TREM2-R47H/TYROBP vs eGRL_Control
FBgn0037944	CG6923	RNF111, RNF165	-0.325912	-3.87719	0.000599458	0.0134306	eGRL_TREM2-R47H/TYROBP vs eGRL_Control
FBgn0039376	CG14354	NA	1.60182	3.87679	0.000600092	0.0134306	eGRL_TREM2-R47H/TYROBP vs eGRL_Control
FBgn0034558	Cib2	CIB2, CIB3	1.0185	3.87114	0.000609133	0.013548	eGRL_TREM2-R47H/TYROBP vs eGRL_Control
FBgn0005670	Cyp4d1	CYP3A4, CYP3A5, CYP4A11, CYP4A22, CYP4B1, CYP4F11, CYP4F12, CYP4F2, CYP4V2, CYP4X1, CYP4Z1	-0.663233	-3.86258	0.000623067	0.0137721	eGRL_TREM2-R47H/TYROBP vs eGRL_Control
FBgn0051525	CG31525	NA	0.528449	3.85773	0.000631111	0.0139068	eGRL_TREM2-R47H/TYROBP vs eGRL_Control
FBgn0034276	Sardh	DMGDH, SARDH	-0.46029	-3.85039	0.000643472	0.0141356	eGRL_TREM2-R47H/TYROBP vs eGRL_Control
FBgn0053196	dp	MUC17	-0.291432	-3.8497	0.000644643	0.0141396	eGRL_TREM2-R47H/TYROBP vs eGRL_Control
FBgn0037167	CG11425	PPAP2A, PPAP2B, PPAP2C	-0.488199	-3.84459	0.000653414	0.014288	eGRL_TREM2-R47H/TYROBP vs eGRL_Control
FBgn0030674	CG8184	HUWE1	-0.27369	-3.84195	0.000657982	0.014355	eGRL_TREM2-R47H/TYROBP vs eGRL_Control
FBgn0035049	Mmp1	MMP14, MMP15, MMP16, MMP19, MMP24	-0.27967	-3.84108	0.000659492	0.014355	eGRL_TREM2-R47H/TYROBP vs eGRL_Control
FBgn0028887	CG3491	SBNO1, SBNO2	-0.401386	-3.83956	0.000662141	0.0143907	eGRL_TREM2-R47H/TYROBP vs eGRL_Control
FBgn0266774	CR45239	NA	-1.14392	-3.82842	0.000681913	0.0147296	eGRL_TREM2-R47H/TYROBP vs eGRL_Control
FBgn0000038	nAChRbeta1	CHRNA1, CHRNA4, CHRNB1, CHRNB2, CHRNB4, CHRNE	-0.275739	-3.81481	0.000706846	0.0152004	eGRL_TREM2-R47H/TYROBP vs eGRL_Control
FBgn0036044	Zasp67	NA	-0.40574	-3.8118	0.000712479	0.0152755	eGRL_TREM2-R47H/TYROBP vs eGRL_Control
FBgn0013675	mt:CoII	COX2	0.483409	3.80855	0.000718594	0.0153835	eGRL_TREM2-R47H/TYROBP vs eGRL_Control
FBgn0031132	CG15450	GPAT3, GPAT4	-0.524035	-3.80306	0.000729068	0.0155378	eGRL_TREM2-R47H/TYROBP vs eGRL_Control
FBgn0037921	CG6808	NA	0.321919	3.7977	0.000739437	0.0156886	eGRL_TREM2-R47H/TYROBP vs eGRL_Control
FBgn0034707	MED16	MED16	0.346018	3.79377	0.00074714	0.0157964	eGRL_TREM2-R47H/TYROBP vs eGRL_Control
FBgn0037164	CG11438	PPAP2A, PPAP2B, PPAP2C	-0.317766	-3.79284	0.000748973	0.0157964	eGRL_TREM2-R47H/TYROBP vs eGRL_Control
FBgn0000055	Adh	HPGD	0.299585	3.78832	0.00075795	0.0159158	eGRL_TREM2-R47H/TYROBP vs eGRL_Control
FBgn0030479	Rbp1-like	SRSF3, SRSF7	-0.322997	-3.78704	0.000760509	0.0159406	eGRL_TREM2-R47H/TYROBP vs eGRL_Control
FBgn0263330	CR43411	NA	-0.453121	-3.78314	0.000768349	0.0160633	eGRL_TREM2-R47H/TYROBP vs eGRL_Control
FBgn0036926	CG7646	GUCA1B, RCVRN	0.272992	3.7653	0.000805275	0.0166404	eGRL_TREM2-R47H/TYROBP vs eGRL_Control
FBgn0038402	Fer2	PTF1A	0.365478	3.76438	0.000807223	0.0166566	eGRL_TREM2-R47H/TYROBP vs eGRL_Control
FBgn0040104	lectin-24A	MBL2, SFTPA1, SFTPA2, SFTPD	1.17776	3.75936	0.000817951	0.0168051	eGRL_TREM2-R47H/TYROBP vs eGRL_Control
FBgn0030004	CG10958	DRC1	-0.306164	-3.7577	0.000821542	0.0168546	eGRL_TREM2-R47H/TYROBP vs eGRL_Control
FBgn0034880	ItgalphaPS5	ITGA1, ITGA4, ITGA9	2.49028	3.75245	0.000832938	0.0169423	eGRL_TREM2-R47H/TYROBP vs eGRL_Control
FBgn0026401	Nipped-B	NIPBL	0.266488	3.74714	0.000844643	0.0171246	eGRL_TREM2-R47H/TYROBP vs eGRL_Control
FBgn0038680	Cyp12a5	CYP24A1, CYP27A1, CYP27B1, CYP27C1	-0.296718	-3.74132	0.000857659	0.0173131	eGRL_TREM2-R47H/TYROBP vs eGRL_Control
FBgn0266983	CR45434	NA	-2.58919	-3.74057	0.000859362	0.0173131	eGRL_TREM2-R47H/TYROBP vs eGRL_Control
FBgn0044510	mRpS5	MRPS5	0.274684	3.74016	0.000860281	0.0173131	eGRL_TREM2-R47H/TYROBP vs eGRL_Control
FBgn0264501	CR43900	NA	0.479057	3.73607	0.000869569	0.0173724	eGRL_TREM2-R47H/TYROBP vs eGRL_Control
FBgn0039564	CG5527	MME	-0.272516	-3.73593	0.000869898	0.0173724	eGRL_TREM2-R47H/TYROBP vs eGRL_Control
FBgn0032726	CG10621	BHMT2, MTR	0.392872	3.7326	0.00087753	0.017452	eGRL_TREM2-R47H/TYROBP vs eGRL_Control
FBgn0001090	bnb	NA	-0.278514	-3.73119	0.000880783	0.0174919	eGRL_TREM2-R47H/TYROBP vs eGRL_Control
FBgn0038363	Acyp2	ACYP1, ACYP2	0.297962	3.72615	0.0008925	0.017651	eGRL_TREM2-R47H/TYROBP vs eGRL_Control
FBgn0040091	Ugt58Fa	UGT2B11	-0.28999	-3.725	0.000895196	0.0176798	eGRL_TREM2-R47H/TYROBP vs eGRL_Control
FBgn0085599	CG41284	NA	2.27322	3.72369	0.000898285	0.0177157	eGRL_TREM2-R47H/TYROBP vs eGRL_Control
FBgn0051439	Muc96D	NA	-1.99447	-3.72054	0.000905732	0.0177861	eGRL_TREM2-R47H/TYROBP vs eGRL_Control
FBgn0040827	CG13315	NA	0.326663	3.71901	0.000909373	0.0177876	eGRL_TREM2-R47H/TYROBP vs eGRL_Control
FBgn0033782	sug	GLI2, GLI3, GLIS1, GLIS2, GLIS3	0.268516	3.71649	0.000915424	0.0178353	eGRL_TREM2-R47H/TYROBP vs eGRL_Control
FBgn0037548	CG7900	FAAH2	0.295774	3.71643	0.000915559	0.0178353	eGRL_TREM2-R47H/TYROBP vs eGRL_Control
FBgn0039131	CG12268	FAR1, FAR2	0.301367	3.70682	0.000938912	0.0181663	eGRL_TREM2-R47H/TYROBP vs eGRL_Control
FBgn0085764	CR40668	NA	-1.91336	-3.69115	0.000978251	0.0186994	eGRL_TREM2-R47H/TYROBP vs eGRL_Control
FBgn0032668	CG17681	NA	0.646504	3.68626	0.000990851	0.0188695	eGRL_TREM2-R47H/TYROBP vs eGRL_Control
FBgn0053926	CG33926	NA	-0.451675	-3.68239	0.00100094	0.0189806	eGRL_TREM2-R47H/TYROBP vs eGRL_Control
FBgn0038180	Cht5	NA	-0.31548	-3.67843	0.00101136	0.0191307	eGRL_TREM2-R47H/TYROBP vs eGRL_Control
FBgn0053558	mim	MTSS1, MTSS1L	-0.286707	-3.67837	0.00101153	0.0191307	eGRL_TREM2-R47H/TYROBP vs eGRL_Control
FBgn0267673	CR46009	NA	-1.18781	-3.65269	0.00108178	0.0203128	eGRL_TREM2-R47H/TYROBP vs eGRL_Control
FBgn0036705	CG13723	NA	-2.69403	-3.6511	0.00108628	0.0203128	eGRL_TREM2-R47H/TYROBP vs eGRL_Control
FBgn0031432	Cyp309a1	NA	0.293294	3.64373	0.00110738	0.0205602	eGRL_TREM2-R47H/TYROBP vs eGRL_Control
FBgn0034511	GNBP-like3	NA	-0.687056	-3.6435	0.00110803	0.0205602	eGRL_TREM2-R47H/TYROBP vs eGRL_Control
FBgn0034262	swi2	NA	0.442825	3.64327	0.00110871	0.0205602	eGRL_TREM2-R47H/TYROBP vs eGRL_Control
FBgn0035043	CG4781	NA	-2.50105	-3.63521	0.00113227	0.0209156	eGRL_TREM2-R47H/TYROBP vs eGRL_Control
FBgn0053554	Nipped-A	TRRAP	0.263158	3.62311	0.00116858	0.0214665	eGRL_TREM2-R47H/TYROBP vs eGRL_Control
FBgn0263488	CR43603	NA	-0.612299	-3.62295	0.00116907	0.0214665	eGRL_TREM2-R47H/TYROBP vs eGRL_Control
FBgn0033137	Tsp42Ep	NA	-0.555015	-3.62283	0.00116942	0.0214665	eGRL_TREM2-R47H/TYROBP vs eGRL_Control
FBgn0054057	CG34057	C1GALT1	0.486274	3.62277	0.00116961	0.0214665	eGRL_TREM2-R47H/TYROBP vs eGRL_Control
FBgn0034327	CG14505	GSKIP	-0.586648	-3.61825	0.00118347	0.0216097	eGRL_TREM2-R47H/TYROBP vs eGRL_Control
FBgn0052694	CG32694	NA	-0.541475	-3.61638	0.00118926	0.0216876	eGRL_TREM2-R47H/TYROBP vs eGRL_Control
FBgn0024811	Crk	CRK, CRKL	0.266251	3.60995	0.00120933	0.0219974	eGRL_TREM2-R47H/TYROBP vs eGRL_Control
FBgn0031701	TotM	NA	2.22348	3.60463	0.00122619	0.0222475	eGRL_TREM2-R47H/TYROBP vs eGRL_Control
FBgn0052267	CG32267	NA	0.26702	3.58973	0.0012747	0.0229364	eGRL_TREM2-R47H/TYROBP vs eGRL_Control
FBgn0035944	CG5021	CDRT4, TVP23A, TVP23B, TVP23C, TVP23C-CDRT4	0.305786	3.58928	0.00127617	0.0229364	eGRL_TREM2-R47H/TYROBP vs eGRL_Control
FBgn0265153	CR44222	NA	-0.485922	-3.58602	0.00128704	0.0230297	eGRL_TREM2-R47H/TYROBP vs eGRL_Control
FBgn0051259	CG31259	TMEM135	-1.12485	-3.58162	0.00130184	0.0231782	eGRL_TREM2-R47H/TYROBP vs eGRL_Control
FBgn0063670	CG40228	ELOF1	0.297215	3.57	0.00134177	0.0236532	eGRL_TREM2-R47H/TYROBP vs eGRL_Control
FBgn0030377	CG1924	CANX, CLGN	-0.663714	-3.56904	0.00134511	0.0236604	eGRL_TREM2-R47H/TYROBP vs eGRL_Control
FBgn0264475	CR43883	NA	-0.479923	-3.56763	0.00135005	0.0236822	eGRL_TREM2-R47H/TYROBP vs eGRL_Control
FBgn0032193	CG5727	NA	0.366668	3.56444	0.00136127	0.0238206	eGRL_TREM2-R47H/TYROBP vs eGRL_Control
FBgn0031936	CG13794	NA	-0.28197	-3.54756	0.0014222	0.0245261	eGRL_TREM2-R47H/TYROBP vs eGRL_Control
FBgn0052121	CG32121	NA	-1.04387	-3.54022	0.00144953	0.0247623	eGRL_TREM2-R47H/TYROBP vs eGRL_Control
FBgn0085224	CG34195	METTL2A, METTL2B, METTL6, METTL8	0.326031	3.54016	0.00144977	0.0247623	eGRL_TREM2-R47H/TYROBP vs eGRL_Control
FBgn0039169	Spps	KLF10, SP1, SP2, SP3, SP4, SP5	-0.320127	-3.53966	0.00145165	0.0247648	eGRL_TREM2-R47H/TYROBP vs eGRL_Control
FBgn0051773	CG31773	FPGS	-0.682457	-3.53469	0.00147047	0.0250559	eGRL_TREM2-R47H/TYROBP vs eGRL_Control
FBgn0261356	CG42633	NA	1.29983	3.52949	0.00149038	0.0252445	eGRL_TREM2-R47H/TYROBP vs eGRL_Control
FBgn0022361	Pur-alpha	PURA, PURB, PURG	0.306894	3.52514	0.00150727	0.0254401	eGRL_TREM2-R47H/TYROBP vs eGRL_Control
FBgn0069923	CG41128	MINOS1	0.360901	3.52238	0.00151807	0.025562	eGRL_TREM2-R47H/TYROBP vs eGRL_Control
FBgn0265855	CR44644	NA	-0.606483	-3.52034	0.00152612	0.0256672	eGRL_TREM2-R47H/TYROBP vs eGRL_Control
FBgn0053233	CG33233	SV2A	-0.472363	-3.50688	0.00158017	0.026359	eGRL_TREM2-R47H/TYROBP vs eGRL_Control
FBgn0037144	CG7458	SLC22A4, SLC22A5	-0.305371	-3.50436	0.0015905	0.0265003	eGRL_TREM2-R47H/TYROBP vs eGRL_Control
FBgn0039324	CG10553	NA	0.273867	3.50155	0.0016021	0.0266624	eGRL_TREM2-R47H/TYROBP vs eGRL_Control
FBgn0262100	CG42853	NA	2.72668	3.49888	0.00161321	0.0267537	eGRL_TREM2-R47H/TYROBP vs eGRL_Control
FBgn0262987	CG43295	C5orf45	1.294	3.49482	0.0016302	0.0269417	eGRL_TREM2-R47H/TYROBP vs eGRL_Control
FBgn0266651	CR45158	NA	-0.750868	-3.49329	0.00163668	0.0269863	eGRL_TREM2-R47H/TYROBP vs eGRL_Control
FBgn0037414	Osi7	NA	-1.4848	-3.49016	0.00164995	0.0271424	eGRL_TREM2-R47H/TYROBP vs eGRL_Control
FBgn0029656	CG10793	KATNAL2	-0.615374	-3.48826	0.00165805	0.0272443	eGRL_TREM2-R47H/TYROBP vs eGRL_Control
FBgn0267515	28SrRNA-Psi:CR45855	NA	-1.06503	-3.48602	0.00166768	0.027371	eGRL_TREM2-R47H/TYROBP vs eGRL_Control
FBgn0259740	CG42394	NA	0.281168	3.484	0.00167639	0.0274824	eGRL_TREM2-R47H/TYROBP vs eGRL_Control
FBgn0036436	CG4914	TMPRSS3	-0.485507	-3.48164	0.00168663	0.0275554	eGRL_TREM2-R47H/TYROBP vs eGRL_Control
FBgn0082945	snoRNA:Me28S-A2634b	NA	1.79259	3.48101	0.00168938	0.0275687	eGRL_TREM2-R47H/TYROBP vs eGRL_Control
FBgn0085807	CR41590	NA	-2.62901	-3.47904	0.00169798	0.0276774	eGRL_TREM2-R47H/TYROBP vs eGRL_Control
FBgn0262116	CG40127	RNASEK	0.33201	3.47088	0.00173409	0.0281376	eGRL_TREM2-R47H/TYROBP vs eGRL_Control
FBgn0086368	tw	POMT2	0.297942	3.46852	0.00174468	0.0282452	eGRL_TREM2-R47H/TYROBP vs eGRL_Control
FBgn0030161	CG15249	NA	-1.8689	-3.46528	0.0017593	0.0283533	eGRL_TREM2-R47H/TYROBP vs eGRL_Control
FBgn0029587	CG14797	NA	-0.342328	-3.4631	0.00176922	0.028481	eGRL_TREM2-R47H/TYROBP vs eGRL_Control
FBgn0051658	Nnf1b	NA	1.22342	3.45805	0.00179235	0.0287415	eGRL_TREM2-R47H/TYROBP vs eGRL_Control
FBgn0039313	CG11892	NA	-0.347602	-3.45319	0.00181494	0.0289883	eGRL_TREM2-R47H/TYROBP vs eGRL_Control
FBgn0264462	CR43870	NA	0.312807	3.44911	0.00183409	0.0292287	eGRL_TREM2-R47H/TYROBP vs eGRL_Control
FBgn0037386	CG1208	SLC2A6, SLC2A8	0.297897	3.44817	0.00183853	0.0292668	eGRL_TREM2-R47H/TYROBP vs eGRL_Control
FBgn0033061	CG14590	NA	0.313306	3.44564	0.00185055	0.0293324	eGRL_TREM2-R47H/TYROBP vs eGRL_Control
FBgn0032266	CG18302	LIPA, LIPF, LIPJ, LIPK, LIPM, LIPN	0.289341	3.44443	0.00185632	0.0293862	eGRL_TREM2-R47H/TYROBP vs eGRL_Control
FBgn0033942	Cpr51A	NA	0.335474	3.44276	0.00186431	0.0294162	eGRL_TREM2-R47H/TYROBP vs eGRL_Control
FBgn0266329	CR44994	NA	1.04885	3.44182	0.00186885	0.0294162	eGRL_TREM2-R47H/TYROBP vs eGRL_Control
FBgn0033139	Tsp42Er	NA	0.492944	3.4279	0.00193692	0.0300949	eGRL_TREM2-R47H/TYROBP vs eGRL_Control
FBgn0265077	CR44188	NA	0.693459	3.4239	0.00195692	0.0302465	eGRL_TREM2-R47H/TYROBP vs eGRL_Control
FBgn0039889	Arl4	ARL4A, ARL4C, ARL4D	0.266791	3.42091	0.00197199	0.0304412	eGRL_TREM2-R47H/TYROBP vs eGRL_Control
FBgn0267276	CR45712	NA	-1.58662	-3.41296	0.00201266	0.0309018	eGRL_TREM2-R47H/TYROBP vs eGRL_Control
FBgn0040360	CG14626	NA	-1.33999	-3.40837	0.00203652	0.0311285	eGRL_TREM2-R47H/TYROBP vs eGRL_Control
FBgn0025644	CG14424	NA	-1.68955	-3.40682	0.00204461	0.0311912	eGRL_TREM2-R47H/TYROBP vs eGRL_Control
FBgn0034870	CG13559	CDIP1, LITAF	-0.389304	-3.39833	0.00208963	0.031676	eGRL_TREM2-R47H/TYROBP vs eGRL_Control
FBgn0261805	CG42751	NA	0.405186	3.39831	0.0020897	0.031676	eGRL_TREM2-R47H/TYROBP vs eGRL_Control
FBgn0263026	CG43321	NA	2.73883	3.39788	0.00209201	0.0316775	eGRL_TREM2-R47H/TYROBP vs eGRL_Control
FBgn0051809	CG31809	HSD17B12, HSDL1	0.531031	3.3948	0.00210859	0.0318273	eGRL_TREM2-R47H/TYROBP vs eGRL_Control
FBgn0052237	CG32237	NA	-1.2651	-3.39426	0.0021115	0.0318375	eGRL_TREM2-R47H/TYROBP vs eGRL_Control
FBgn0035094	CG9380	NA	0.405794	3.38914	0.0021394	0.0321534	eGRL_TREM2-R47H/TYROBP vs eGRL_Control
FBgn0038487	TwdlW	NA	-1.84805	-3.38905	0.00213989	0.0321534	eGRL_TREM2-R47H/TYROBP vs eGRL_Control
FBgn0004777	Ccp84Ag	NA	-1.39931	-3.38791	0.00214615	0.03219	eGRL_TREM2-R47H/TYROBP vs eGRL_Control
FBgn0052109	CG32109	AAGAB	0.327219	3.3832	0.0021722	0.0325124	eGRL_TREM2-R47H/TYROBP vs eGRL_Control
FBgn0032637	CG5050	NA	0.630318	3.38204	0.00217862	0.0325743	eGRL_TREM2-R47H/TYROBP vs eGRL_Control
FBgn0267655	CR45993	NA	-0.737805	-3.37778	0.00220251	0.0328627	eGRL_TREM2-R47H/TYROBP vs eGRL_Control
FBgn0030244	CG2157	NA	-0.535878	-3.37695	0.00220721	0.0328985	eGRL_TREM2-R47H/TYROBP vs eGRL_Control
FBgn0032487	Ski6	EXOSC4	0.28953	3.36474	0.00227719	0.0335217	eGRL_TREM2-R47H/TYROBP vs eGRL_Control
FBgn0259680	Pkcdelta	PRKCA, PRKCB, PRKCD, PRKCE, PRKCH, PRKCQ	-0.337361	-3.36281	0.00228847	0.0335823	eGRL_TREM2-R47H/TYROBP vs eGRL_Control
FBgn0037411	Osi3	NA	-0.67005	-3.35891	0.00231139	0.0336779	eGRL_TREM2-R47H/TYROBP vs eGRL_Control
FBgn0028430	He	NA	0.690511	3.35735	0.00232058	0.0337774	eGRL_TREM2-R47H/TYROBP vs eGRL_Control
FBgn0034330	CG18107	NA	0.40303	3.35384	0.00234148	0.0338739	eGRL_TREM2-R47H/TYROBP vs eGRL_Control
FBgn0004606	zfh1	ZEB1, ZEB2	-0.422295	-3.35345	0.00234382	0.0338739	eGRL_TREM2-R47H/TYROBP vs eGRL_Control
FBgn0030266	CG11122	NA	-0.277963	-3.34752	0.00237955	0.0340799	eGRL_TREM2-R47H/TYROBP vs eGRL_Control
FBgn0052811	CG32811	NA	-0.845938	-3.34616	0.00238785	0.0341644	eGRL_TREM2-R47H/TYROBP vs eGRL_Control
FBgn0028644	beat-Ic	NA	0.463111	3.34006	0.00242528	0.0345614	eGRL_TREM2-R47H/TYROBP vs eGRL_Control
FBgn0035555	CG13720	NA	-2.38498	-3.33851	0.0024349	0.0346345	eGRL_TREM2-R47H/TYROBP vs eGRL_Control
FBgn0039925	Kif3C	KIF17	0.297761	3.33845	0.00243526	0.0346345	eGRL_TREM2-R47H/TYROBP vs eGRL_Control
FBgn0027527	Osi6	NA	-2.09798	-3.33643	0.00244784	0.0347063	eGRL_TREM2-R47H/TYROBP vs eGRL_Control
FBgn0037162	CG11449	CFAP45	-0.856103	-3.33012	0.00248751	0.0349417	eGRL_TREM2-R47H/TYROBP vs eGRL_Control
FBgn0038917	CG6678	RCCD1	-0.474014	-3.32234	0.00253725	0.0353458	eGRL_TREM2-R47H/TYROBP vs eGRL_Control
FBgn0034329	IM1	NA	0.47635	3.32101	0.00254588	0.0354047	eGRL_TREM2-R47H/TYROBP vs eGRL_Control
FBgn0047178	CG32147	PGPEP1, PGPEP1L	0.326096	3.31688	0.00257278	0.0357361	eGRL_TREM2-R47H/TYROBP vs eGRL_Control
FBgn0259789	vfl	NA	-0.450506	-3.31314	0.00259741	0.0360432	eGRL_TREM2-R47H/TYROBP vs eGRL_Control
FBgn0036585	CG13071	NA	-0.397553	-3.31274	0.00260003	0.0360445	eGRL_TREM2-R47H/TYROBP vs eGRL_Control
FBgn0039920	CG11360	MEX3A, MEX3B, MEX3C, MEX3D	0.357433	3.31052	0.00261478	0.0361787	eGRL_TREM2-R47H/TYROBP vs eGRL_Control
FBgn0023540	CG3630	ABRA	-0.429788	-3.30821	0.00263016	0.0363211	eGRL_TREM2-R47H/TYROBP vs eGRL_Control
FBgn0031561	CG16712	WFIKKN1, WFIKKN2	0.333157	3.30744	0.00263533	0.0363223	eGRL_TREM2-R47H/TYROBP vs eGRL_Control
FBgn0041621	Or82a	NA	0.48639	3.30473	0.00265354	0.0364553	eGRL_TREM2-R47H/TYROBP vs eGRL_Control
FBgn0033467	CG15863	PDRG1	0.386744	3.28768	0.00277096	0.0376466	eGRL_TREM2-R47H/TYROBP vs eGRL_Control
FBgn0031107	HERC2	HERC1, HERC2	-0.273444	-3.27888	0.00283351	0.0383141	eGRL_TREM2-R47H/TYROBP vs eGRL_Control
FBgn0051205	CG31205	NA	0.30094	3.27731	0.0028448	0.0384304	eGRL_TREM2-R47H/TYROBP vs eGRL_Control
FBgn0038258	CG7362	PKLR, PKM	-0.360269	-3.27675	0.00284883	0.0384484	eGRL_TREM2-R47H/TYROBP vs eGRL_Control
FBgn0085217	CG34188	NA	-0.423265	-3.27316	0.00287488	0.0386234	eGRL_TREM2-R47H/TYROBP vs eGRL_Control
FBgn0267430	CG45783	NA	0.533647	3.2707	0.00289288	0.0388228	eGRL_TREM2-R47H/TYROBP vs eGRL_Control
FBgn0037562	CG11671	C19orf12	-1.25859	-3.26777	0.00291443	0.0389655	eGRL_TREM2-R47H/TYROBP vs eGRL_Control
FBgn0039136	CG5902	AMMECR1, AMMECR1L	-0.298873	-3.26596	0.00292782	0.039029	eGRL_TREM2-R47H/TYROBP vs eGRL_Control
FBgn0262366	CG43064	NA	-0.273309	-3.26514	0.00293394	0.039029	eGRL_TREM2-R47H/TYROBP vs eGRL_Control
FBgn0034062	CG8388	NA	-0.289779	-3.26489	0.00293574	0.039029	eGRL_TREM2-R47H/TYROBP vs eGRL_Control
FBgn0263042	CG43337	NA	-1.25961	-3.26181	0.00295874	0.0392274	eGRL_TREM2-R47H/TYROBP vs eGRL_Control
FBgn0014342	mia	TAF6, TAF6L	0.323962	3.26041	0.00296923	0.0392759	eGRL_TREM2-R47H/TYROBP vs eGRL_Control
FBgn0039481	Cpr97Eb	NA	-0.396308	-3.25836	0.00298467	0.0393883	eGRL_TREM2-R47H/TYROBP vs eGRL_Control
FBgn0266429	AstA-R1	GALR1, GALR2, KISS1R	0.285851	3.25411	0.00301698	0.0396782	eGRL_TREM2-R47H/TYROBP vs eGRL_Control
FBgn0264616	CR43956	NA	0.424386	3.25344	0.00302209	0.0396782	eGRL_TREM2-R47H/TYROBP vs eGRL_Control
FBgn0037667	CG16734	NA	0.342509	3.25094	0.00304126	0.0398405	eGRL_TREM2-R47H/TYROBP vs eGRL_Control
FBgn0040778	CG17977	NA	0.26591	3.24729	0.00306945	0.040095	eGRL_TREM2-R47H/TYROBP vs eGRL_Control
FBgn0034990	CG11406	LIPA, LIPF, LIPJ, LIPK, LIPM, LIPN	0.579353	3.24699	0.0030718	0.040095	eGRL_TREM2-R47H/TYROBP vs eGRL_Control
FBgn0036474	Or71a	NA	-0.329474	-3.2468	0.00307324	0.040095	eGRL_TREM2-R47H/TYROBP vs eGRL_Control
FBgn0035806	PGRP-SD	PGLYRP1, PGLYRP2, PGLYRP3, PGLYRP4	-0.330166	-3.24661	0.00307472	0.040095	eGRL_TREM2-R47H/TYROBP vs eGRL_Control
FBgn0039666	Diedel	NA	2.13843	3.24206	0.0031103	0.0403932	eGRL_TREM2-R47H/TYROBP vs eGRL_Control
FBgn0028979	tio	TSHZ1, TSHZ2, TSHZ3	-0.356449	-3.23853	0.00313818	0.0405562	eGRL_TREM2-R47H/TYROBP vs eGRL_Control
FBgn0038761	CG17190	NA	-0.3513	-3.23849	0.0031385	0.0405562	eGRL_TREM2-R47H/TYROBP vs eGRL_Control
FBgn0033367	PPO2	NA	-0.431261	-3.23528	0.00316405	0.040739	eGRL_TREM2-R47H/TYROBP vs eGRL_Control
FBgn0267234	CR45674	NA	1.3488	3.23317	0.00318091	0.0408689	eGRL_TREM2-R47H/TYROBP vs eGRL_Control
FBgn0039272	CG11836	F10	0.311536	3.23077	0.00320023	0.0409202	eGRL_TREM2-R47H/TYROBP vs eGRL_Control
FBgn0052846	CG32846	NA	-0.763559	-3.23075	0.00320041	0.0409202	eGRL_TREM2-R47H/TYROBP vs eGRL_Control
FBgn0037197	CG13239	NA	-2.06369	-3.21882	0.00329816	0.0418989	eGRL_TREM2-R47H/TYROBP vs eGRL_Control
FBgn0032331	CG14913	NA	-0.648894	-3.2156	0.00332506	0.0421283	eGRL_TREM2-R47H/TYROBP vs eGRL_Control
FBgn0265339	CR44293	NA	2.44317	3.20956	0.00337604	0.0424683	eGRL_TREM2-R47H/TYROBP vs eGRL_Control
FBgn0039642	CG11882	NA	0.265872	3.1984	0.00347228	0.0431887	eGRL_TREM2-R47H/TYROBP vs eGRL_Control
FBgn0050096	CG30096	NA	0.301548	3.18221	0.00361646	0.0445936	eGRL_TREM2-R47H/TYROBP vs eGRL_Control
FBgn0031418	CG3609	DHDH	-0.314046	-3.17493	0.00368315	0.0451347	eGRL_TREM2-R47H/TYROBP vs eGRL_Control
FBgn0032472	CG9928	NA	0.29508	3.17467	0.00368562	0.0451347	eGRL_TREM2-R47H/TYROBP vs eGRL_Control
FBgn0265536	CR44386	NA	-2.03774	-3.16892	0.00373919	0.0455562	eGRL_TREM2-R47H/TYROBP vs eGRL_Control
FBgn0267601	CR45939	NA	-0.617812	-3.1603	0.00382084	0.0463272	eGRL_TREM2-R47H/TYROBP vs eGRL_Control
FBgn0040718	CG15353	NA	-2.27275	-3.15532	0.00386878	0.0467759	eGRL_TREM2-R47H/TYROBP vs eGRL_Control
FBgn0039092	CG16723	NA	1.40468	3.15331	0.00388831	0.0468994	eGRL_TREM2-R47H/TYROBP vs eGRL_Control
FBgn0033353	CG13749	NA	1.04665	3.15013	0.00391945	0.047149	eGRL_TREM2-R47H/TYROBP vs eGRL_Control
FBgn0010774	Ref1	ALYREF	-0.267114	-3.14737	0.00394658	0.0472762	eGRL_TREM2-R47H/TYROBP vs eGRL_Control
FBgn0032095	Toll-4	NA	0.559498	3.14641	0.00395605	0.04735	eGRL_TREM2-R47H/TYROBP vs eGRL_Control
FBgn0031263	CG2789	TSPO, TSPO2	0.295932	3.14477	0.00397235	0.0474049	eGRL_TREM2-R47H/TYROBP vs eGRL_Control
FBgn0051279	CG31279	NA	2.39756	3.13246	0.00409648	0.0483894	eGRL_TREM2-R47H/TYROBP vs eGRL_Control
FBgn0039848	lox	LOX, LOXL1, LOXL2, LOXL3, LOXL4	0.584455	3.13152	0.00410616	0.0483894	eGRL_TREM2-R47H/TYROBP vs eGRL_Control
FBgn0051632	sens-2	GFI1, GFI1B	-0.629079	-3.12989	0.0041229	0.0484933	eGRL_TREM2-R47H/TYROBP vs eGRL_Control
FBgn0267470	CR45820	NA	-0.734415	-3.11802	0.00424684	0.0496647	eGRL_TREM2-R47H/TYROBP vs eGRL_Control
FBgn0039316	CG11893	NA	-1.81512	-21.7648	7.71354e-19	1.10142e-14	eGRL_TREM2-R47H/TYROBP vs eGRL_TREM2-WT/TYROBP
FBgn0053017	CG33017	GPATCH8	-4.68281	-19.1379	2.12642e-17	1.51816e-13	eGRL_TREM2-R47H/TYROBP vs eGRL_TREM2-WT/TYROBP
FBgn0039707	CG15510	NA	4.69198	18.6426	4.15343e-17	1.97689e-13	eGRL_TREM2-R47H/TYROBP vs eGRL_TREM2-WT/TYROBP
FBgn0260969	CG42592	NA	4.59892	16.2284	1.372e-15	4.89769e-12	eGRL_TREM2-R47H/TYROBP vs eGRL_TREM2-WT/TYROBP
FBgn0037832	Desi	NA	4.16342	15.1905	7.0534e-15	2.01431e-11	eGRL_TREM2-R47H/TYROBP vs eGRL_TREM2-WT/TYROBP
FBgn0031805	CG9505	NA	-1.105	-13.8254	6.99254e-14	1.66411e-10	eGRL_TREM2-R47H/TYROBP vs eGRL_TREM2-WT/TYROBP
FBgn0003227	rec	MCM8	1.48955	12.7453	4.86833e-13	9.9307e-10	eGRL_TREM2-R47H/TYROBP vs eGRL_TREM2-WT/TYROBP
FBgn0039371	CG4960	REEP5, REEP6	3.72432	12.3084	1.10418e-12	1.62043e-09	eGRL_TREM2-R47H/TYROBP vs eGRL_TREM2-WT/TYROBP
FBgn0034471	Obp56e	NA	2.96291	12.2948	1.13316e-12	1.62043e-09	eGRL_TREM2-R47H/TYROBP vs eGRL_TREM2-WT/TYROBP
FBgn0034468	Obp56a	NA	1.65324	12.294	1.13483e-12	1.62043e-09	eGRL_TREM2-R47H/TYROBP vs eGRL_TREM2-WT/TYROBP
FBgn0036597	CG4962	NA	1.33295	12.0806	1.70647e-12	2.21515e-09	eGRL_TREM2-R47H/TYROBP vs eGRL_TREM2-WT/TYROBP
FBgn0051300	CG31300	NA	0.743695	12.0217	1.91135e-12	2.27435e-09	eGRL_TREM2-R47H/TYROBP vs eGRL_TREM2-WT/TYROBP
FBgn0085792	CR41509	NA	4.60623	11.6002	4.35451e-12	4.78293e-09	eGRL_TREM2-R47H/TYROBP vs eGRL_TREM2-WT/TYROBP
FBgn0067779	dbr	NA	-0.515099	-11.5014	5.29757e-12	5.40314e-09	eGRL_TREM2-R47H/TYROBP vs eGRL_TREM2-WT/TYROBP
FBgn0040097	lectin-30A	NA	-3.83212	-11.4537	5.82488e-12	5.54489e-09	eGRL_TREM2-R47H/TYROBP vs eGRL_TREM2-WT/TYROBP
FBgn0264330	CG43789	NA	-1.42128	-10.8065	2.17085e-11	1.92553e-08	eGRL_TREM2-R47H/TYROBP vs eGRL_TREM2-WT/TYROBP
FBgn0052282	Drsl4	NA	1.26233	10.7802	2.29246e-11	1.92553e-08	eGRL_TREM2-R47H/TYROBP vs eGRL_TREM2-WT/TYROBP
FBgn0039415	CG6142	CHDH	-1.64005	-10.4074	5.01046e-11	3.97468e-08	eGRL_TREM2-R47H/TYROBP vs eGRL_TREM2-WT/TYROBP
FBgn0037975	CG3397	NA	0.976657	10.1974	7.84418e-11	5.89511e-08	eGRL_TREM2-R47H/TYROBP vs eGRL_TREM2-WT/TYROBP
FBgn0029766	CG15784	NA	-1.54381	-10.1113	9.44057e-11	6.74009e-08	eGRL_TREM2-R47H/TYROBP vs eGRL_TREM2-WT/TYROBP
FBgn0264429	CR43847	NA	4.66349	9.90683	1.47156e-10	1.00059e-07	eGRL_TREM2-R47H/TYROBP vs eGRL_TREM2-WT/TYROBP
FBgn0025621	CG16989	HEATR6	-0.316753	-9.71649	2.23524e-10	1.45077e-07	eGRL_TREM2-R47H/TYROBP vs eGRL_TREM2-WT/TYROBP
FBgn0023535	arg	ARG1, ARG2	-1.1466	-9.61266	2.81326e-10	1.74655e-07	eGRL_TREM2-R47H/TYROBP vs eGRL_TREM2-WT/TYROBP
FBgn0051093	CG31093	NA	4.08195	9.55447	3.2023e-10	1.90523e-07	eGRL_TREM2-R47H/TYROBP vs eGRL_TREM2-WT/TYROBP
FBgn0034436	CG11961	ERMP1	0.434812	9.46601	3.90242e-10	2.1455e-07	eGRL_TREM2-R47H/TYROBP vs eGRL_TREM2-WT/TYROBP
FBgn0002905	mus308	HELQ, POLQ	0.547842	9.46552	3.90665e-10	2.1455e-07	eGRL_TREM2-R47H/TYROBP vs eGRL_TREM2-WT/TYROBP
FBgn0034475	Obp56h	NA	1.47851	9.21846	6.82349e-10	3.60861e-07	eGRL_TREM2-R47H/TYROBP vs eGRL_TREM2-WT/TYROBP
FBgn0036138	CG14143	NA	3.1488	9.12667	8.41146e-10	4.28954e-07	eGRL_TREM2-R47H/TYROBP vs eGRL_TREM2-WT/TYROBP
FBgn0036320	CG10943	NA	-4.09627	-9.05163	9.98876e-10	4.91826e-07	eGRL_TREM2-R47H/TYROBP vs eGRL_TREM2-WT/TYROBP
FBgn0036836	CG11619	GPCPD1	-0.674055	-8.93082	1.31937e-09	6.27976e-07	eGRL_TREM2-R47H/TYROBP vs eGRL_TREM2-WT/TYROBP
FBgn0266581	pit	DDX18	-0.365807	-8.74559	2.02901e-09	9.34587e-07	eGRL_TREM2-R47H/TYROBP vs eGRL_TREM2-WT/TYROBP
FBgn0026314	Ugt35b	UGT1A3, UGT1A6, UGT2A2, UGT2A3, UGT2B10, UGT2B11, UGT2B15, UGT2B17, UGT2B28, UGT2B4, UGT2B7, UGT3A1, UGT3A2, UGT8	-0.524196	-8.72153	2.14642e-09	9.57773e-07	eGRL_TREM2-R47H/TYROBP vs eGRL_TREM2-WT/TYROBP
FBgn0039207	CG5789	ABCC1, ABCC10, ABCC2, ABCC3, ABCC4, ABCC6, ABCC8, ABCC9	-0.378571	-8.67431	2.3974e-09	1.03735e-06	eGRL_TREM2-R47H/TYROBP vs eGRL_TREM2-WT/TYROBP
FBgn0058298	CG40298	NA	0.863094	8.52975	3.36963e-09	1.41436e-06	eGRL_TREM2-R47H/TYROBP vs eGRL_TREM2-WT/TYROBP
FBgn0051436	CG31436	NA	0.486852	8.51773	3.4668e-09	1.41436e-06	eGRL_TREM2-R47H/TYROBP vs eGRL_TREM2-WT/TYROBP
FBgn0033926	Arc1	NA	-0.67472	-8.23721	6.76734e-09	2.68419e-06	eGRL_TREM2-R47H/TYROBP vs eGRL_TREM2-WT/TYROBP
FBgn0038083	CG5999	UGT1A3, UGT2B11, UGT2B28	-1.15388	-8.21839	7.0807e-09	2.73258e-06	eGRL_TREM2-R47H/TYROBP vs eGRL_TREM2-WT/TYROBP
FBgn0037165	CG11437	PPAP2A, PPAP2B, PPAP2C	-1.46676	-8.17169	7.92363e-09	2.97741e-06	eGRL_TREM2-R47H/TYROBP vs eGRL_TREM2-WT/TYROBP
FBgn0034001	mRpL41	MRPL41	-0.617895	-8.14308	8.49006e-09	3.10845e-06	eGRL_TREM2-R47H/TYROBP vs eGRL_TREM2-WT/TYROBP
FBgn0039678	Obp99a	NA	-1.1944	-7.99858	1.20523e-08	4.30238e-06	eGRL_TREM2-R47H/TYROBP vs eGRL_TREM2-WT/TYROBP
FBgn0039809	CG15547	NME5, NME9	-0.406121	-7.87179	1.64271e-08	5.64027e-06	eGRL_TREM2-R47H/TYROBP vs eGRL_TREM2-WT/TYROBP
FBgn0037548	CG7900	FAAH2	0.585061	7.86419	1.67357e-08	5.64027e-06	eGRL_TREM2-R47H/TYROBP vs eGRL_TREM2-WT/TYROBP
FBgn0038734	CG11453	NA	1.26525	7.85816	1.69852e-08	5.64027e-06	eGRL_TREM2-R47H/TYROBP vs eGRL_TREM2-WT/TYROBP
FBgn0263380	CR43432	NA	2.80998	7.75465	2.19084e-08	7.10978e-06	eGRL_TREM2-R47H/TYROBP vs eGRL_TREM2-WT/TYROBP
FBgn0037304	CG1113	NA	-0.713917	-7.65757	2.78495e-08	8.83696e-06	eGRL_TREM2-R47H/TYROBP vs eGRL_TREM2-WT/TYROBP
FBgn0031690	CG7742	TBC1D19	-0.901408	-7.62472	3.02133e-08	9.37861e-06	eGRL_TREM2-R47H/TYROBP vs eGRL_TREM2-WT/TYROBP
FBgn0015568	alpha-Est1	NA	-0.324956	-7.48395	4.29034e-08	1.30344e-05	eGRL_TREM2-R47H/TYROBP vs eGRL_TREM2-WT/TYROBP
FBgn0036896	wnd	MAP3K12, MAP3K13	-0.269687	-7.28168	7.13173e-08	2.12154e-05	eGRL_TREM2-R47H/TYROBP vs eGRL_TREM2-WT/TYROBP
FBgn0036659	CG9701	GBA3, KL, KLB, LCT, LCTL	0.450334	7.26294	7.47728e-08	2.17894e-05	eGRL_TREM2-R47H/TYROBP vs eGRL_TREM2-WT/TYROBP
FBgn0029006	Smurf	SMURF1, SMURF2	0.278946	7.19785	8.81652e-08	2.51782e-05	eGRL_TREM2-R47H/TYROBP vs eGRL_TREM2-WT/TYROBP
FBgn0044050	Ilp3	NA	-0.418043	-7.14613	1.00533e-07	2.81471e-05	eGRL_TREM2-R47H/TYROBP vs eGRL_TREM2-WT/TYROBP
FBgn0037683	CG18473	PTER	1.15228	7.11338	1.09262e-07	2.98071e-05	eGRL_TREM2-R47H/TYROBP vs eGRL_TREM2-WT/TYROBP
FBgn0040524	CG11052	ACYP1, ACYP2	1.26336	7.10847	1.10636e-07	2.98071e-05	eGRL_TREM2-R47H/TYROBP vs eGRL_TREM2-WT/TYROBP
FBgn0037166	CG11426	PPAP2A, PPAP2B, PPAP2C	-0.675891	-7.09645	1.14076e-07	3.01647e-05	eGRL_TREM2-R47H/TYROBP vs eGRL_TREM2-WT/TYROBP
FBgn0010039	GstD3	NA	0.685427	7.0849	1.17482e-07	3.05006e-05	eGRL_TREM2-R47H/TYROBP vs eGRL_TREM2-WT/TYROBP
FBgn0036757	Ir75a	NA	-0.759557	-7.06869	1.2244e-07	3.122e-05	eGRL_TREM2-R47H/TYROBP vs eGRL_TREM2-WT/TYROBP
FBgn0039685	Obp99b	NA	0.748861	7.00626	1.43603e-07	3.59737e-05	eGRL_TREM2-R47H/TYROBP vs eGRL_TREM2-WT/TYROBP
FBgn0039016	Dcr-1	DICER1	-0.280408	-6.9287	1.75172e-07	4.31256e-05	eGRL_TREM2-R47H/TYROBP vs eGRL_TREM2-WT/TYROBP
FBgn0264329	CG43788	NA	-0.923525	-6.91592	1.81015e-07	4.38087e-05	eGRL_TREM2-R47H/TYROBP vs eGRL_TREM2-WT/TYROBP
FBgn0034618	CG9485	AGL	-0.369584	-6.88497	1.95999e-07	4.66446e-05	eGRL_TREM2-R47H/TYROBP vs eGRL_TREM2-WT/TYROBP
FBgn0035476	CG12766	AKR1A1, AKR1B1, AKR1B10, AKR1C1, AKR1C2, AKR1C3, AKR1C4, AKR1D1, AKR1E2	-0.975661	-6.86095	2.08491e-07	4.88041e-05	eGRL_TREM2-R47H/TYROBP vs eGRL_TREM2-WT/TYROBP
FBgn0013278	Hsp70Bb	HSPA1A, HSPA1B, HSPA1L, HSPA2, HSPA5, HSPA6, HSPA8	-0.462961	-6.80523	2.40687e-07	5.4552e-05	eGRL_TREM2-R47H/TYROBP vs eGRL_TREM2-WT/TYROBP
FBgn0261380	mRpL37	MRPL37	0.422399	6.79367	2.47978e-07	5.53262e-05	eGRL_TREM2-R47H/TYROBP vs eGRL_TREM2-WT/TYROBP
FBgn0039152	Rootletin	CEP250, CROCC	-0.357764	-6.78463	2.53836e-07	5.5762e-05	eGRL_TREM2-R47H/TYROBP vs eGRL_TREM2-WT/TYROBP
FBgn0038097	CG14384	NA	-1.94937	-6.66975	3.41755e-07	7.39383e-05	eGRL_TREM2-R47H/TYROBP vs eGRL_TREM2-WT/TYROBP
FBgn0043783	CG32444	GALM	-0.511862	-6.64038	3.68842e-07	7.86074e-05	eGRL_TREM2-R47H/TYROBP vs eGRL_TREM2-WT/TYROBP
FBgn0065047	snoRNA:U3:54Ab	NA	-2.46451	-6.62531	3.83583e-07	8.05467e-05	eGRL_TREM2-R47H/TYROBP vs eGRL_TREM2-WT/TYROBP
FBgn0263622	CR43631	NA	3.74061	6.55155	4.648e-07	9.48126e-05	eGRL_TREM2-R47H/TYROBP vs eGRL_TREM2-WT/TYROBP
FBgn0052085	CG32085	FBXL16	-0.326861	-6.5174	5.08115e-07	0.000100769	eGRL_TREM2-R47H/TYROBP vs eGRL_TREM2-WT/TYROBP
FBgn0037485	CG14606	NA	-3.06002	-6.49909	5.33013e-07	0.000104259	eGRL_TREM2-R47H/TYROBP vs eGRL_TREM2-WT/TYROBP
FBgn0034756	Cyp6d2	NA	-0.731774	-6.4615	5.88058e-07	0.000113471	eGRL_TREM2-R47H/TYROBP vs eGRL_TREM2-WT/TYROBP
FBgn0085736	CG40472	NDUFB2	0.689492	6.44111	6.2031e-07	0.000118099	eGRL_TREM2-R47H/TYROBP vs eGRL_TREM2-WT/TYROBP
FBgn0036876	CG9451	ACP6	0.302755	6.42618	6.45037e-07	0.000121191	eGRL_TREM2-R47H/TYROBP vs eGRL_TREM2-WT/TYROBP
FBgn0037807	CG6293	SLC23A1, SLC23A2	0.582969	6.40623	6.79685e-07	0.000126042	eGRL_TREM2-R47H/TYROBP vs eGRL_TREM2-WT/TYROBP
FBgn0031301	CG14339	CFAP70	-2.50929	-6.39611	6.9795e-07	0.000126329	eGRL_TREM2-R47H/TYROBP vs eGRL_TREM2-WT/TYROBP
FBgn0262123	l(2)41Ab	CCDC40	0.565476	6.39558	6.9893e-07	0.000126329	eGRL_TREM2-R47H/TYROBP vs eGRL_TREM2-WT/TYROBP
FBgn0039370	CG4956	ZDHHC24	3.91541	6.37982	7.28442e-07	0.000130018	eGRL_TREM2-R47H/TYROBP vs eGRL_TREM2-WT/TYROBP
FBgn0033063	CG14589	NA	-0.531448	-6.32435	8.42741e-07	0.000147319	eGRL_TREM2-R47H/TYROBP vs eGRL_TREM2-WT/TYROBP
FBgn0037167	CG11425	PPAP2A, PPAP2B, PPAP2C	-0.742074	-6.32288	8.46007e-07	0.000147319	eGRL_TREM2-R47H/TYROBP vs eGRL_TREM2-WT/TYROBP
FBgn0040391	CG2854	TCAIM	-1.17418	-6.29059	9.2105e-07	0.000158454	eGRL_TREM2-R47H/TYROBP vs eGRL_TREM2-WT/TYROBP
FBgn0036178	CG14137	NA	-1.64456	-6.24494	1.0388e-06	0.000176583	eGRL_TREM2-R47H/TYROBP vs eGRL_TREM2-WT/TYROBP
FBgn0264835	CR44043	NA	0.800208	6.23625	1.06289e-06	0.000178552	eGRL_TREM2-R47H/TYROBP vs eGRL_TREM2-WT/TYROBP
FBgn0040507	ACXD	ADCY2, ADCY4, ADCY7	-0.644153	-6.22545	1.09362e-06	0.00018158	eGRL_TREM2-R47H/TYROBP vs eGRL_TREM2-WT/TYROBP
FBgn0263624	CR43633	NA	3.2654	6.08578	1.58251e-06	0.000259732	eGRL_TREM2-R47H/TYROBP vs eGRL_TREM2-WT/TYROBP
FBgn0029507	Tsp42Ed	CD63	-0.508795	-6.05792	1.70388e-06	0.000276475	eGRL_TREM2-R47H/TYROBP vs eGRL_TREM2-WT/TYROBP
FBgn0260944	Rbp1	SRSF3, SRSF7	0.315403	6.02703	1.84956e-06	0.00029674	eGRL_TREM2-R47H/TYROBP vs eGRL_TREM2-WT/TYROBP
FBgn0085285	CG34256	NA	-0.504126	-6.01026	1.93381e-06	0.000306809	eGRL_TREM2-R47H/TYROBP vs eGRL_TREM2-WT/TYROBP
FBgn0038914	fit	NA	-0.561039	-5.9961	2.00804e-06	0.000315086	eGRL_TREM2-R47H/TYROBP vs eGRL_TREM2-WT/TYROBP
FBgn0034470	Obp56d	NA	0.423846	5.96798	2.16399e-06	0.000335865	eGRL_TREM2-R47H/TYROBP vs eGRL_TREM2-WT/TYROBP
FBgn0266878	CR45339	NA	-1.15392	-5.92851	2.4038e-06	0.000369074	eGRL_TREM2-R47H/TYROBP vs eGRL_TREM2-WT/TYROBP
FBgn0027657	glob1	CYGB, MB	-0.284919	-5.89269	2.64468e-06	0.000401738	eGRL_TREM2-R47H/TYROBP vs eGRL_TREM2-WT/TYROBP
FBgn0052207	CR32207	NA	-0.780622	-5.88524	2.69774e-06	0.000405485	eGRL_TREM2-R47H/TYROBP vs eGRL_TREM2-WT/TYROBP
FBgn0004396	CrebA	CREB3L1, CREB3L2	0.288934	5.81963	3.21425e-06	0.000473158	eGRL_TREM2-R47H/TYROBP vs eGRL_TREM2-WT/TYROBP
FBgn0036194	CG11652	DPH1	0.34042	5.80829	3.31319e-06	0.000482746	eGRL_TREM2-R47H/TYROBP vs eGRL_TREM2-WT/TYROBP
FBgn0051100	CG31100	NA	0.292563	5.79978	3.38943e-06	0.000488865	eGRL_TREM2-R47H/TYROBP vs eGRL_TREM2-WT/TYROBP
FBgn0034454	CG15120	PACRG	0.890254	5.7807	3.5669e-06	0.000509317	eGRL_TREM2-R47H/TYROBP vs eGRL_TREM2-WT/TYROBP
FBgn0010246	Myo61F	MYO1A, MYO1B, MYO1C, MYO1D, MYO1E, MYO1G, MYO1H	-0.379499	-5.7642	3.72788e-06	0.000527034	eGRL_TREM2-R47H/TYROBP vs eGRL_TREM2-WT/TYROBP
FBgn0034140	CG8317	NA	-0.412799	-5.73196	4.06397e-06	0.000568916	eGRL_TREM2-R47H/TYROBP vs eGRL_TREM2-WT/TYROBP
FBgn0263321	CG43402	NA	-0.555391	-5.70516	4.36655e-06	0.00060534	eGRL_TREM2-R47H/TYROBP vs eGRL_TREM2-WT/TYROBP
FBgn0039821	CG15556	ADGRG2, ADGRG7	0.294388	5.70145	4.41017e-06	0.000605508	eGRL_TREM2-R47H/TYROBP vs eGRL_TREM2-WT/TYROBP
FBgn0035550	CG11349	NA	-2.43019	-5.68245	4.64059e-06	0.000631076	eGRL_TREM2-R47H/TYROBP vs eGRL_TREM2-WT/TYROBP
FBgn0038160	CG9759	NA	-0.827839	-5.66565	4.85446e-06	0.000653933	eGRL_TREM2-R47H/TYROBP vs eGRL_TREM2-WT/TYROBP
FBgn0027560	Tps1	NA	-0.27449	-5.61114	5.6195e-06	0.000749914	eGRL_TREM2-R47H/TYROBP vs eGRL_TREM2-WT/TYROBP
FBgn0086347	Myo31DF	MYO1A, MYO1B, MYO1C, MYO1D, MYO1E, MYO1F, MYO1G	-0.271869	-5.60636	5.69204e-06	0.000752561	eGRL_TREM2-R47H/TYROBP vs eGRL_TREM2-WT/TYROBP
FBgn0038095	Cyp304a1	NA	-1.72479	-5.54266	6.75506e-06	0.000876869	eGRL_TREM2-R47H/TYROBP vs eGRL_TREM2-WT/TYROBP
FBgn0037298	CG2604	SCCPDH	-0.287576	-5.53238	6.94445e-06	0.000893331	eGRL_TREM2-R47H/TYROBP vs eGRL_TREM2-WT/TYROBP
FBgn0046876	Obp83ef	NA	-0.395796	-5.50692	7.43695e-06	0.000939754	eGRL_TREM2-R47H/TYROBP vs eGRL_TREM2-WT/TYROBP
FBgn0037521	CG2993	NA	-0.435041	-5.47789	8.04155e-06	0.00100724	eGRL_TREM2-R47H/TYROBP vs eGRL_TREM2-WT/TYROBP
FBgn0261402	Ir75b	NA	-0.57481	-5.46225	8.38756e-06	0.00103247	eGRL_TREM2-R47H/TYROBP vs eGRL_TREM2-WT/TYROBP
FBgn0267679	CR46015	NA	2.17942	5.45171	8.629e-06	0.00105311	eGRL_TREM2-R47H/TYROBP vs eGRL_TREM2-WT/TYROBP
FBgn0038814	CG15923	TMEM67	0.687919	5.4214	9.36366e-06	0.00113308	eGRL_TREM2-R47H/TYROBP vs eGRL_TREM2-WT/TYROBP
FBgn0037126	CG14567	NA	0.311431	5.39589	1.00302e-05	0.00119351	eGRL_TREM2-R47H/TYROBP vs eGRL_TREM2-WT/TYROBP
FBgn0038795	CG4335	BBOX1, TMLHE	0.297361	5.38873	1.0226e-05	0.00120675	eGRL_TREM2-R47H/TYROBP vs eGRL_TREM2-WT/TYROBP
FBgn0035434	Drsl5	NA	0.569691	5.37879	1.05037e-05	0.00122937	eGRL_TREM2-R47H/TYROBP vs eGRL_TREM2-WT/TYROBP
FBgn0037518	CG2641	ARRDC2, ARRDC3, ARRDC4, TXNIP	-0.489501	-5.34289	1.15723e-05	0.00133258	eGRL_TREM2-R47H/TYROBP vs eGRL_TREM2-WT/TYROBP
FBgn0267212	CR45652	NA	3.29855	5.33371	1.18625e-05	0.00134881	eGRL_TREM2-R47H/TYROBP vs eGRL_TREM2-WT/TYROBP
FBgn0038680	Cyp12a5	CYP24A1, CYP27A1, CYP27B1, CYP27C1	-0.39328	-5.33247	1.19021e-05	0.00134881	eGRL_TREM2-R47H/TYROBP vs eGRL_TREM2-WT/TYROBP
FBgn0003388	shd	CYP24A1	-0.524469	-5.31941	1.23295e-05	0.00137614	eGRL_TREM2-R47H/TYROBP vs eGRL_TREM2-WT/TYROBP
FBgn0038344	CG5205	ASCC3, SNRNP200	-0.275994	-5.31921	1.2336e-05	0.00137614	eGRL_TREM2-R47H/TYROBP vs eGRL_TREM2-WT/TYROBP
FBgn0013811	Dhc62B	DNAH1, DNAH12, DNAH6	-0.61936	-5.29716	1.30928e-05	0.00143809	eGRL_TREM2-R47H/TYROBP vs eGRL_TREM2-WT/TYROBP
FBgn0260874	Ir76a	NA	0.310587	5.28428	1.35563e-05	0.00146644	eGRL_TREM2-R47H/TYROBP vs eGRL_TREM2-WT/TYROBP
FBgn0036806	Cyp12c1	CYP24A1, CYP27A1, CYP27B1, CYP27C1	-0.348696	-5.27454	1.39176e-05	0.00149421	eGRL_TREM2-R47H/TYROBP vs eGRL_TREM2-WT/TYROBP
FBgn0051516	CG31516	NA	0.980171	5.24326	1.51452e-05	0.00159893	eGRL_TREM2-R47H/TYROBP vs eGRL_TREM2-WT/TYROBP
FBgn0051205	CG31205	NA	0.450687	5.2289	1.57444e-05	0.00164098	eGRL_TREM2-R47H/TYROBP vs eGRL_TREM2-WT/TYROBP
FBgn0263083	CG43351	NA	0.513618	5.21467	1.6362e-05	0.00168471	eGRL_TREM2-R47H/TYROBP vs eGRL_TREM2-WT/TYROBP
FBgn0028542	NimB4	NA	-0.348746	-5.21381	1.63999e-05	0.00168471	eGRL_TREM2-R47H/TYROBP vs eGRL_TREM2-WT/TYROBP
FBgn0265077	CR44188	NA	0.981092	5.19611	1.72037e-05	0.00175465	eGRL_TREM2-R47H/TYROBP vs eGRL_TREM2-WT/TYROBP
FBgn0010241	Mdr50	ABCB1, ABCB11, ABCB4, ABCB5	-0.940247	-5.18168	1.78887e-05	0.00179257	eGRL_TREM2-R47H/TYROBP vs eGRL_TREM2-WT/TYROBP
FBgn0263623	CR43632	NA	3.10033	5.18037	1.79521e-05	0.00179257	eGRL_TREM2-R47H/TYROBP vs eGRL_TREM2-WT/TYROBP
FBgn0265068	CR44179	NA	-2.11457	-5.14995	1.94915e-05	0.00193277	eGRL_TREM2-R47H/TYROBP vs eGRL_TREM2-WT/TYROBP
FBgn0011693	Pdh	HPGD	-0.26662	-5.11461	2.14469e-05	0.00209753	eGRL_TREM2-R47H/TYROBP vs eGRL_TREM2-WT/TYROBP
FBgn0030040	CG15347	NA	-0.395064	-5.11083	2.16672e-05	0.00210467	eGRL_TREM2-R47H/TYROBP vs eGRL_TREM2-WT/TYROBP
FBgn0034629	Acox57D-d	ACOX1, ACOX2	0.26964	5.07425	2.3922e-05	0.00230799	eGRL_TREM2-R47H/TYROBP vs eGRL_TREM2-WT/TYROBP
FBgn0013683	mt:ND4L	ND4L	1.07746	5.04574	2.58416e-05	0.00247645	eGRL_TREM2-R47H/TYROBP vs eGRL_TREM2-WT/TYROBP
FBgn0051288	CG31288	NA	-0.57235	-5.03939	2.62897e-05	0.0025026	eGRL_TREM2-R47H/TYROBP vs eGRL_TREM2-WT/TYROBP
FBgn0265699	CR44506	NA	-0.708812	-5.03505	2.66001e-05	0.00251538	eGRL_TREM2-R47H/TYROBP vs eGRL_TREM2-WT/TYROBP
FBgn0043535	Obp57a	NA	0.400895	5.01222	2.82961e-05	0.00265815	eGRL_TREM2-R47H/TYROBP vs eGRL_TREM2-WT/TYROBP
FBgn0003719	tld	BMP1, TLL1, TLL2	-0.56744	-5.00956	2.85004e-05	0.00265985	eGRL_TREM2-R47H/TYROBP vs eGRL_TREM2-WT/TYROBP
FBgn0042627	v(2)k05816	FASN	-0.974922	-5.00339	2.89806e-05	0.00266977	eGRL_TREM2-R47H/TYROBP vs eGRL_TREM2-WT/TYROBP
FBgn0039368	CG17196	ZDHHC24	2.73107	4.9645	3.21988e-05	0.00292845	eGRL_TREM2-R47H/TYROBP vs eGRL_TREM2-WT/TYROBP
FBgn0033391	CG8026	SLC25A32	0.665263	4.9568	3.28773e-05	0.00293509	eGRL_TREM2-R47H/TYROBP vs eGRL_TREM2-WT/TYROBP
FBgn0005670	Cyp4d1	CYP3A4, CYP3A5, CYP4A11, CYP4A22, CYP4B1, CYP4F11, CYP4F12, CYP4F2, CYP4V2, CYP4X1, CYP4Z1	-0.787979	-4.95493	3.30439e-05	0.00293509	eGRL_TREM2-R47H/TYROBP vs eGRL_TREM2-WT/TYROBP
FBgn0038366	CG4576	NA	0.444552	4.95437	3.3094e-05	0.00293509	eGRL_TREM2-R47H/TYROBP vs eGRL_TREM2-WT/TYROBP
FBgn0039665	CG2310	NA	-0.437873	-4.93921	3.44807e-05	0.00302055	eGRL_TREM2-R47H/TYROBP vs eGRL_TREM2-WT/TYROBP
FBgn0262366	CG43064	NA	-0.381821	-4.92136	3.61885e-05	0.00311912	eGRL_TREM2-R47H/TYROBP vs eGRL_TREM2-WT/TYROBP
FBgn0037291	CG14662	NA	1.24011	4.92062	3.62613e-05	0.00311912	eGRL_TREM2-R47H/TYROBP vs eGRL_TREM2-WT/TYROBP
FBgn0085466	CG34437	NA	0.90252	4.91186	3.71318e-05	0.00317488	eGRL_TREM2-R47H/TYROBP vs eGRL_TREM2-WT/TYROBP
FBgn0030993	Mec2	STOM, STOML3	-0.690605	-4.90301	3.80325e-05	0.00321341	eGRL_TREM2-R47H/TYROBP vs eGRL_TREM2-WT/TYROBP
FBgn0000052	ade2	PFAS	-0.270744	-4.89733	3.86217e-05	0.00322707	eGRL_TREM2-R47H/TYROBP vs eGRL_TREM2-WT/TYROBP
FBgn0026565	CG1315	ASS1	0.281712	4.8971	3.86462e-05	0.00322707	eGRL_TREM2-R47H/TYROBP vs eGRL_TREM2-WT/TYROBP
FBgn0262838	CG43202	NA	0.736476	4.87921	4.05636e-05	0.00334802	eGRL_TREM2-R47H/TYROBP vs eGRL_TREM2-WT/TYROBP
FBgn0053542	upd3	NA	-2.04108	-4.87447	4.10886e-05	0.0033526	eGRL_TREM2-R47H/TYROBP vs eGRL_TREM2-WT/TYROBP
FBgn0265318	CR44291	NA	1.19302	4.84806	4.41342e-05	0.0035404	eGRL_TREM2-R47H/TYROBP vs eGRL_TREM2-WT/TYROBP
FBgn0086368	tw	POMT2	0.388902	4.8308	4.62457e-05	0.00366857	eGRL_TREM2-R47H/TYROBP vs eGRL_TREM2-WT/TYROBP
FBgn0039306	RIOK2	RIOK2	-0.332846	-4.82122	4.74606e-05	0.00372357	eGRL_TREM2-R47H/TYROBP vs eGRL_TREM2-WT/TYROBP
FBgn0033696	Cyp6g2	TBXAS1	-0.93163	-4.80676	4.93566e-05	0.00385116	eGRL_TREM2-R47H/TYROBP vs eGRL_TREM2-WT/TYROBP
FBgn0035817	CG7409	CRYAA, CRYAB, HSPB1, HSPB2, HSPB3, HSPB6, HSPB8	0.395279	4.80311	4.9847e-05	0.00386829	eGRL_TREM2-R47H/TYROBP vs eGRL_TREM2-WT/TYROBP
FBgn0032901	sky	TBC1D24	0.267538	4.78235	5.27281e-05	0.00406976	eGRL_TREM2-R47H/TYROBP vs eGRL_TREM2-WT/TYROBP
FBgn0033830	CG10814	BBOX1	-2.28359	-4.77783	5.33781e-05	0.00409505	eGRL_TREM2-R47H/TYROBP vs eGRL_TREM2-WT/TYROBP
FBgn0026403	Ndg	NID1, NID2	0.280402	4.77351	5.40047e-05	0.00409505	eGRL_TREM2-R47H/TYROBP vs eGRL_TREM2-WT/TYROBP
FBgn0037163	laza	PPAP2A, PPAP2B, PPAP2C, PPAPDC1B	-0.284246	-4.77216	5.4203e-05	0.00409505	eGRL_TREM2-R47H/TYROBP vs eGRL_TREM2-WT/TYROBP
FBgn0058263	MFS17	NA	0.288241	4.73792	5.94672e-05	0.00443945	eGRL_TREM2-R47H/TYROBP vs eGRL_TREM2-WT/TYROBP
FBgn0034329	IM1	NA	0.637614	4.73366	6.01566e-05	0.00445066	eGRL_TREM2-R47H/TYROBP vs eGRL_TREM2-WT/TYROBP
FBgn0039801	Npc2h	NPC2	-0.320942	-4.71076	6.40038e-05	0.00471088	eGRL_TREM2-R47H/TYROBP vs eGRL_TREM2-WT/TYROBP
FBgn0040093	lectin-46Ca	NA	-0.300582	-4.70032	6.5836e-05	0.00481324	eGRL_TREM2-R47H/TYROBP vs eGRL_TREM2-WT/TYROBP
FBgn0264516	CG43915	NA	3.01464	4.69902	6.60686e-05	0.00481324	eGRL_TREM2-R47H/TYROBP vs eGRL_TREM2-WT/TYROBP
FBgn0033705	CG13168	IQCD	0.485191	4.69565	6.6674e-05	0.00483268	eGRL_TREM2-R47H/TYROBP vs eGRL_TREM2-WT/TYROBP
FBgn0010222	Nmdmc	MTHFD1, MTHFD1L, MTHFD2, MTHFD2L	-0.865402	-4.69011	6.76819e-05	0.00485643	eGRL_TREM2-R47H/TYROBP vs eGRL_TREM2-WT/TYROBP
FBgn0037730	CG9444	SLC15A3	-0.362289	-4.67662	7.01967e-05	0.00498758	eGRL_TREM2-R47H/TYROBP vs eGRL_TREM2-WT/TYROBP
FBgn0031055	et	NA	-0.308567	-4.67656	7.02083e-05	0.00498758	eGRL_TREM2-R47H/TYROBP vs eGRL_TREM2-WT/TYROBP
FBgn0039376	CG14354	NA	1.82462	4.67454	7.05924e-05	0.00499005	eGRL_TREM2-R47H/TYROBP vs eGRL_TREM2-WT/TYROBP
FBgn0037626	CG8236	NA	-1.4109	-4.63478	7.86082e-05	0.00544877	eGRL_TREM2-R47H/TYROBP vs eGRL_TREM2-WT/TYROBP
FBgn0058198	CG40198	NA	0.896228	4.62155	8.1471e-05	0.00555396	eGRL_TREM2-R47H/TYROBP vs eGRL_TREM2-WT/TYROBP
FBgn0047205	CR32385	NA	-0.453472	-4.57517	9.23533e-05	0.00613355	eGRL_TREM2-R47H/TYROBP vs eGRL_TREM2-WT/TYROBP
FBgn0036612	CG4998	PRSS42	-1.77583	-4.56434	9.50968e-05	0.00628652	eGRL_TREM2-R47H/TYROBP vs eGRL_TREM2-WT/TYROBP
FBgn0262003	CG42821	NA	0.784608	4.54907	9.91026e-05	0.00646158	eGRL_TREM2-R47H/TYROBP vs eGRL_TREM2-WT/TYROBP
FBgn0033205	CG2064	RDH11, RDH12, RDH13, RDH14	-0.27324	-4.53995	0.000101574	0.00659174	eGRL_TREM2-R47H/TYROBP vs eGRL_TREM2-WT/TYROBP
FBgn0038163	CG10841	NA	-0.903092	-4.53679	0.000102444	0.00659174	eGRL_TREM2-R47H/TYROBP vs eGRL_TREM2-WT/TYROBP
FBgn0038447	CG14892	TMPRSS12	0.325977	4.53279	0.000103558	0.00663094	eGRL_TREM2-R47H/TYROBP vs eGRL_TREM2-WT/TYROBP
FBgn0039800	Npc2g	NPC2	-0.266084	-4.51843	0.000107651	0.00686228	eGRL_TREM2-R47H/TYROBP vs eGRL_TREM2-WT/TYROBP
FBgn0035539	slow	EGFL7, EGFL8	-0.267358	-4.49559	0.000114498	0.00720229	eGRL_TREM2-R47H/TYROBP vs eGRL_TREM2-WT/TYROBP
FBgn0036179	CG7368	NA	-0.276887	-4.48716	0.000117133	0.00730365	eGRL_TREM2-R47H/TYROBP vs eGRL_TREM2-WT/TYROBP
FBgn0043791	CG8147	ALPI, ALPL, ALPP, ALPPL2	-0.606122	-4.46364	0.000124809	0.00764872	eGRL_TREM2-R47H/TYROBP vs eGRL_TREM2-WT/TYROBP
FBgn0034511	GNBP-like3	NA	0.785321	4.45642	0.000127264	0.00773279	eGRL_TREM2-R47H/TYROBP vs eGRL_TREM2-WT/TYROBP
FBgn0030161	CG15249	NA	-2.16954	-4.4441	0.000131562	0.00795449	eGRL_TREM2-R47H/TYROBP vs eGRL_TREM2-WT/TYROBP
FBgn0034000	CG11808	NA	-0.386992	-4.44279	0.000132027	0.00795449	eGRL_TREM2-R47H/TYROBP vs eGRL_TREM2-WT/TYROBP
FBgn0036880	Cpr76Bc	NA	0.368736	4.42322	0.000139183	0.00831546	eGRL_TREM2-R47H/TYROBP vs eGRL_TREM2-WT/TYROBP
FBgn0062928	pncr009:3L	NA	-0.444751	-4.42155	0.000139811	0.00831818	eGRL_TREM2-R47H/TYROBP vs eGRL_TREM2-WT/TYROBP
FBgn0038769	CG10889	KHNYN, N4BP1, NYNRIN, ZC3H12A, ZC3H12B, ZC3H12C, ZC3H12D	-0.342024	-4.41124	0.000143751	0.00851712	eGRL_TREM2-R47H/TYROBP vs eGRL_TREM2-WT/TYROBP
FBgn0034356	CG10924	PCK1, PCK2	-0.485535	-4.40752	0.0001452	0.00856738	eGRL_TREM2-R47H/TYROBP vs eGRL_TREM2-WT/TYROBP
FBgn0036815	HipHop	NA	-0.501958	-4.38842	0.000152864	0.00894568	eGRL_TREM2-R47H/TYROBP vs eGRL_TREM2-WT/TYROBP
FBgn0036787	CG4306	GGCT	0.417387	4.38505	0.000154259	0.00895394	eGRL_TREM2-R47H/TYROBP vs eGRL_TREM2-WT/TYROBP
FBgn0038238	CG14854	NA	0.779613	4.35533	0.000167112	0.00962176	eGRL_TREM2-R47H/TYROBP vs eGRL_TREM2-WT/TYROBP
FBgn0031857	CG11321	RNF31	0.37092	4.34741	0.000170713	0.00978962	eGRL_TREM2-R47H/TYROBP vs eGRL_TREM2-WT/TYROBP
FBgn0027584	CG4757	NA	1.06933	4.32879	0.000179484	0.0101299	eGRL_TREM2-R47H/TYROBP vs eGRL_TREM2-WT/TYROBP
FBgn0035669	CG6592	NA	-1.55764	-4.32878	0.000179485	0.0101299	eGRL_TREM2-R47H/TYROBP vs eGRL_TREM2-WT/TYROBP
FBgn0040736	IM3	NA	0.266443	4.32693	0.000180381	0.0101395	eGRL_TREM2-R47H/TYROBP vs eGRL_TREM2-WT/TYROBP
FBgn0031490	CG17264	NA	-0.715835	-4.32551	0.000181075	0.0101395	eGRL_TREM2-R47H/TYROBP vs eGRL_TREM2-WT/TYROBP
FBgn0051075	CG31075	ALDH1A1, ALDH1A2, ALDH1A3, ALDH1B1, ALDH2	0.316683	4.31797	0.000184785	0.0103068	eGRL_TREM2-R47H/TYROBP vs eGRL_TREM2-WT/TYROBP
FBgn0039593	CG9989	NA	0.422709	4.30018	0.000193838	0.0106723	eGRL_TREM2-R47H/TYROBP vs eGRL_TREM2-WT/TYROBP
FBgn0039239	CG13641	NA	-0.79343	-4.27795	0.000205767	0.0112143	eGRL_TREM2-R47H/TYROBP vs eGRL_TREM2-WT/TYROBP
FBgn0029831	CG5966	PNLIP, PNLIPRP1, PNLIPRP2, PNLIPRP3	0.451671	4.26637	0.000212269	0.0115247	eGRL_TREM2-R47H/TYROBP vs eGRL_TREM2-WT/TYROBP
FBgn0039099	GILT2	IFI30	-0.298216	-4.24886	0.000222487	0.0118839	eGRL_TREM2-R47H/TYROBP vs eGRL_TREM2-WT/TYROBP
FBgn0085599	CG41284	NA	2.45957	4.2483	0.000222819	0.0118839	eGRL_TREM2-R47H/TYROBP vs eGRL_TREM2-WT/TYROBP
FBgn0034493	CG8908	ABCA3	-0.358062	-4.24792	0.000223047	0.0118839	eGRL_TREM2-R47H/TYROBP vs eGRL_TREM2-WT/TYROBP
FBgn0264475	CR43883	NA	-0.52143	-4.24647	0.000223919	0.011886	eGRL_TREM2-R47H/TYROBP vs eGRL_TREM2-WT/TYROBP
FBgn0052368	CG32368	NA	-0.821551	-4.21456	0.000243936	0.0128057	eGRL_TREM2-R47H/TYROBP vs eGRL_TREM2-WT/TYROBP
FBgn0035290	dsb	NA	0.263576	4.20928	0.000247414	0.0129408	eGRL_TREM2-R47H/TYROBP vs eGRL_TREM2-WT/TYROBP
FBgn0265738	CR44545	NA	-2.6803	-4.20673	0.000249109	0.0129652	eGRL_TREM2-R47H/TYROBP vs eGRL_TREM2-WT/TYROBP
FBgn0039485	CG17189	NA	0.36998	4.20432	0.000250722	0.0129652	eGRL_TREM2-R47H/TYROBP vs eGRL_TREM2-WT/TYROBP
FBgn0000061	al	ALX1, ALX3, ALX4, ARX	1.78801	4.20315	0.000251514	0.0129652	eGRL_TREM2-R47H/TYROBP vs eGRL_TREM2-WT/TYROBP
FBgn0040531	CG11741	NA	0.418925	4.19174	0.000259323	0.0132245	eGRL_TREM2-R47H/TYROBP vs eGRL_TREM2-WT/TYROBP
FBgn0037827	CG4073	NA	2.15035	4.15252	0.000288039	0.0142324	eGRL_TREM2-R47H/TYROBP vs eGRL_TREM2-WT/TYROBP
FBgn0263019	CR43314	NA	0.487354	4.1525	0.000288056	0.0142324	eGRL_TREM2-R47H/TYROBP vs eGRL_TREM2-WT/TYROBP
FBgn0033139	Tsp42Er	NA	-0.556932	-4.14312	0.000295374	0.0145436	eGRL_TREM2-R47H/TYROBP vs eGRL_TREM2-WT/TYROBP
FBgn0037225	TwdlG	NA	0.26951	4.13323	0.000303293	0.0148822	eGRL_TREM2-R47H/TYROBP vs eGRL_TREM2-WT/TYROBP
FBgn0034784	CG9826	SLC17A3, SLC17A4	-1.68059	-4.1263	0.000308966	0.0149697	eGRL_TREM2-R47H/TYROBP vs eGRL_TREM2-WT/TYROBP
FBgn0028506	CG4455	NA	0.304585	4.12341	0.000311367	0.0149697	eGRL_TREM2-R47H/TYROBP vs eGRL_TREM2-WT/TYROBP
FBgn0022361	Pur-alpha	PURA, PURB, PURG	0.333352	4.07702	0.000352447	0.0165727	eGRL_TREM2-R47H/TYROBP vs eGRL_TREM2-WT/TYROBP
FBgn0013675	mt:CoII	COX2	0.483484	4.05359	0.00037518	0.0173553	eGRL_TREM2-R47H/TYROBP vs eGRL_TREM2-WT/TYROBP
FBgn0085195	CG34166	NA	0.536083	4.0522	0.000376575	0.0173553	eGRL_TREM2-R47H/TYROBP vs eGRL_TREM2-WT/TYROBP
FBgn0031547	Sr-CIV	NA	1.54142	4.04873	0.000380073	0.0173944	eGRL_TREM2-R47H/TYROBP vs eGRL_TREM2-WT/TYROBP
FBgn0043533	Obp56f	NA	0.948696	4.04719	0.000381633	0.017406	eGRL_TREM2-R47H/TYROBP vs eGRL_TREM2-WT/TYROBP
FBgn0001234	Hsromega	NA	0.341304	4.03877	0.000390295	0.0175252	eGRL_TREM2-R47H/TYROBP vs eGRL_TREM2-WT/TYROBP
FBgn0043534	Obp57b	NA	0.284772	4.03157	0.000397853	0.017753	eGRL_TREM2-R47H/TYROBP vs eGRL_TREM2-WT/TYROBP
FBgn0030509	CG11162	FAXDC2, MSMO1	-2.3869	-4.01526	0.000415526	0.0183693	eGRL_TREM2-R47H/TYROBP vs eGRL_TREM2-WT/TYROBP
FBgn0035282	CNMa	NA	-0.433974	-3.99713	0.000436067	0.0191	eGRL_TREM2-R47H/TYROBP vs eGRL_TREM2-WT/TYROBP
FBgn0037826	CG14689	PPP1R36	2.69347	3.99565	0.000437786	0.0191167	eGRL_TREM2-R47H/TYROBP vs eGRL_TREM2-WT/TYROBP
FBgn0264831	CR44039	NA	-1.91533	-3.97776	0.000459117	0.0199262	eGRL_TREM2-R47H/TYROBP vs eGRL_TREM2-WT/TYROBP
FBgn0266879	CR45340	NA	-1.32681	-3.9748	0.000462735	0.0199619	eGRL_TREM2-R47H/TYROBP vs eGRL_TREM2-WT/TYROBP
FBgn0036417	CG7906	NA	-0.396437	-3.97121	0.000467179	0.0200929	eGRL_TREM2-R47H/TYROBP vs eGRL_TREM2-WT/TYROBP
FBgn0051525	CG31525	NA	0.506664	3.96063	0.000480494	0.0205418	eGRL_TREM2-R47H/TYROBP vs eGRL_TREM2-WT/TYROBP
FBgn0250831	BG642167	NA	2.5833	3.95275	0.000490659	0.0208562	eGRL_TREM2-R47H/TYROBP vs eGRL_TREM2-WT/TYROBP
FBgn0033453	CG1667	TMEM173	-0.496796	-3.93953	0.000508185	0.0212797	eGRL_TREM2-R47H/TYROBP vs eGRL_TREM2-WT/TYROBP
FBgn0032682	CG10176	NA	0.264219	3.93071	0.000520208	0.0215835	eGRL_TREM2-R47H/TYROBP vs eGRL_TREM2-WT/TYROBP
FBgn0032726	CG10621	BHMT2, MTR	0.387942	3.92829	0.000523563	0.0216068	eGRL_TREM2-R47H/TYROBP vs eGRL_TREM2-WT/TYROBP
FBgn0032946	nrv3	ATP1B1, ATP1B2, ATP1B3, ATP1B4, ATP4B	0.284485	3.92463	0.000528675	0.0216924	eGRL_TREM2-R47H/TYROBP vs eGRL_TREM2-WT/TYROBP
FBgn0036752	Adgf-A	CECR1	0.341384	3.90909	0.000550905	0.0224754	eGRL_TREM2-R47H/TYROBP vs eGRL_TREM2-WT/TYROBP
FBgn0039817	CG15553	SLC46A1, SLC46A3	0.441137	3.90424	0.000558025	0.0226365	eGRL_TREM2-R47H/TYROBP vs eGRL_TREM2-WT/TYROBP
FBgn0033207	CG12826	NA	-0.840433	-3.88518	0.000586921	0.0235288	eGRL_TREM2-R47H/TYROBP vs eGRL_TREM2-WT/TYROBP
FBgn0035766	eco	ESCO1, ESCO2	-0.294694	-3.88431	0.000588262	0.0235288	eGRL_TREM2-R47H/TYROBP vs eGRL_TREM2-WT/TYROBP
FBgn0037753	CG12947	WFDC8	-0.598611	-3.88099	0.000593458	0.0236703	eGRL_TREM2-R47H/TYROBP vs eGRL_TREM2-WT/TYROBP
FBgn0038525	CG14329	NA	-0.703931	-3.86738	0.00061522	0.024402	eGRL_TREM2-R47H/TYROBP vs eGRL_TREM2-WT/TYROBP
FBgn0267428	CG45781	NA	0.302337	3.86194	0.000624126	0.0246185	eGRL_TREM2-R47H/TYROBP vs eGRL_TREM2-WT/TYROBP
FBgn0026199	myo	GDF11, MSTN	0.27021	3.85205	0.000640653	0.0251316	eGRL_TREM2-R47H/TYROBP vs eGRL_TREM2-WT/TYROBP
FBgn0050472	CG30472	NA	0.630428	3.84618	0.000650669	0.0253158	eGRL_TREM2-R47H/TYROBP vs eGRL_TREM2-WT/TYROBP
FBgn0266421	RPA3	RPA3	-0.320423	-3.8441	0.000654252	0.0253158	eGRL_TREM2-R47H/TYROBP vs eGRL_TREM2-WT/TYROBP
FBgn0039474	CG6283	LIPC, LIPG, LPL	1.76312	3.8431	0.000655989	0.0253158	eGRL_TREM2-R47H/TYROBP vs eGRL_TREM2-WT/TYROBP
FBgn0035308	CG15822	SESTD1	0.361476	3.83035	0.000678451	0.0258533	eGRL_TREM2-R47H/TYROBP vs eGRL_TREM2-WT/TYROBP
FBgn0054003	NimB3	NA	-0.376188	-3.83006	0.000678968	0.0258533	eGRL_TREM2-R47H/TYROBP vs eGRL_TREM2-WT/TYROBP
FBgn0262679	CG43149	NA	1.07191	3.81482	0.00070682	0.026771	eGRL_TREM2-R47H/TYROBP vs eGRL_TREM2-WT/TYROBP
FBgn0263035	CG43330	NA	-1.16488	-3.79503	0.000744674	0.0278356	eGRL_TREM2-R47H/TYROBP vs eGRL_TREM2-WT/TYROBP
FBgn0039739	RpS28a	RPS28	2.66071	3.78669	0.000761196	0.0283789	eGRL_TREM2-R47H/TYROBP vs eGRL_TREM2-WT/TYROBP
FBgn0039073	CG4408	CPA1, CPA2, CPA3, CPA4, CPA5, CPA6, CPB1, CPB2, CPO	0.333001	3.77747	0.000779909	0.0290008	eGRL_TREM2-R47H/TYROBP vs eGRL_TREM2-WT/TYROBP
FBgn0053459	CG33459	NA	2.68446	3.77297	0.000789185	0.0292695	eGRL_TREM2-R47H/TYROBP vs eGRL_TREM2-WT/TYROBP
FBgn0002565	Lsp2	NA	-0.598956	-3.76009	0.000816382	0.0299669	eGRL_TREM2-R47H/TYROBP vs eGRL_TREM2-WT/TYROBP
FBgn0039214	puf	USP34	-0.265959	-3.75533	0.000826671	0.0301581	eGRL_TREM2-R47H/TYROBP vs eGRL_TREM2-WT/TYROBP
FBgn0039324	CG10553	NA	0.274723	3.75475	0.000827928	0.0301581	eGRL_TREM2-R47H/TYROBP vs eGRL_TREM2-WT/TYROBP
FBgn0003886	alphaTub85E	TUBA1A, TUBA1B, TUBA1C, TUBA3C, TUBA3D, TUBA3E, TUBA4A, TUBA8, TUBAL3	1.4218	3.75005	0.000838214	0.0303778	eGRL_TREM2-R47H/TYROBP vs eGRL_TREM2-WT/TYROBP
FBgn0038695	CG14280	NA	-0.879634	-3.73736	0.000866623	0.0312488	eGRL_TREM2-R47H/TYROBP vs eGRL_TREM2-WT/TYROBP
FBgn0003060	CG9757	NA	-1.7863	-3.73019	0.0008831	0.0317627	eGRL_TREM2-R47H/TYROBP vs eGRL_TREM2-WT/TYROBP
FBgn0010381	Drs	NA	1.85767	3.71702	0.000914134	0.03247	eGRL_TREM2-R47H/TYROBP vs eGRL_TREM2-WT/TYROBP
FBgn0014454	Acp1	NA	-1.12093	-3.71506	0.000918862	0.0325569	eGRL_TREM2-R47H/TYROBP vs eGRL_TREM2-WT/TYROBP
FBgn0041183	Tep1	C3, C4A, CD109	0.794183	3.69783	0.000961283	0.0334785	eGRL_TREM2-R47H/TYROBP vs eGRL_TREM2-WT/TYROBP
FBgn0028516	ZnT35C	SLC30A2, SLC30A3, SLC30A4, SLC30A8	0.880643	3.69083	0.000979074	0.033807	eGRL_TREM2-R47H/TYROBP vs eGRL_TREM2-WT/TYROBP
FBgn0083012	snoRNA:Psi28S-1135a	NA	-0.589542	-3.69028	0.000980501	0.033807	eGRL_TREM2-R47H/TYROBP vs eGRL_TREM2-WT/TYROBP
FBgn0005660	Ets21C	ERG, FEV, FLI1	-0.743956	-3.66775	0.00104003	0.0351911	eGRL_TREM2-R47H/TYROBP vs eGRL_TREM2-WT/TYROBP
FBgn0040392	CG14050	NA	-0.692676	-3.66271	0.00105381	0.0354891	eGRL_TREM2-R47H/TYROBP vs eGRL_TREM2-WT/TYROBP
FBgn0034592	CG9406	EFCAB2	-1.70761	-3.65793	0.00106707	0.0358509	eGRL_TREM2-R47H/TYROBP vs eGRL_TREM2-WT/TYROBP
FBgn0266979	CR45430	NA	-1.02234	-3.65209	0.00108347	0.0362314	eGRL_TREM2-R47H/TYROBP vs eGRL_TREM2-WT/TYROBP
FBgn0029521	Or1a	NA	0.88333	3.64195	0.00111253	0.0371165	eGRL_TREM2-R47H/TYROBP vs eGRL_TREM2-WT/TYROBP
FBgn0037164	CG11438	PPAP2A, PPAP2B, PPAP2C	-0.283132	-3.63199	0.00114181	0.0377406	eGRL_TREM2-R47H/TYROBP vs eGRL_TREM2-WT/TYROBP
FBgn0035166	CG13902	KDM8	-0.356517	-3.62742	0.00115552	0.0379877	eGRL_TREM2-R47H/TYROBP vs eGRL_TREM2-WT/TYROBP
FBgn0265040	CR44157	NA	-0.452108	-3.62684	0.00115727	0.0379877	eGRL_TREM2-R47H/TYROBP vs eGRL_TREM2-WT/TYROBP
FBgn0262577	CG43117	NA	1.00293	3.61208	0.00120266	0.0392073	eGRL_TREM2-R47H/TYROBP vs eGRL_TREM2-WT/TYROBP
FBgn0263625	CR43634	NA	2.76272	3.60523	0.00122429	0.039731	eGRL_TREM2-R47H/TYROBP vs eGRL_TREM2-WT/TYROBP
FBgn0035721	CG9948	NA	0.306315	3.59384	0.00126111	0.0403754	eGRL_TREM2-R47H/TYROBP vs eGRL_TREM2-WT/TYROBP
FBgn0013685	mt:ND6	NA	0.842893	3.59102	0.0012704	0.0405818	eGRL_TREM2-R47H/TYROBP vs eGRL_TREM2-WT/TYROBP
FBgn0042119	Cpr65Au	NA	0.610331	3.58667	0.00128488	0.0409527	eGRL_TREM2-R47H/TYROBP vs eGRL_TREM2-WT/TYROBP
FBgn0005664	Cry	NA	-0.282453	-3.57821	0.00131343	0.0415843	eGRL_TREM2-R47H/TYROBP vs eGRL_TREM2-WT/TYROBP
FBgn0051296	CG31296	NA	-1.33158	-3.57457	0.00132592	0.0417021	eGRL_TREM2-R47H/TYROBP vs eGRL_TREM2-WT/TYROBP
FBgn0034397	CG15082	NA	-0.306265	-3.57163	0.00133608	0.0419293	eGRL_TREM2-R47H/TYROBP vs eGRL_TREM2-WT/TYROBP
FBgn0038917	CG6678	RCCD1	-0.471151	-3.56738	0.00135093	0.0420743	eGRL_TREM2-R47H/TYROBP vs eGRL_TREM2-WT/TYROBP
FBgn0030001	cyr	NA	0.28922	3.5482	0.00141987	0.0427728	eGRL_TREM2-R47H/TYROBP vs eGRL_TREM2-WT/TYROBP
FBgn0032095	Toll-4	NA	0.591254	3.54259	0.00144065	0.0429569	eGRL_TREM2-R47H/TYROBP vs eGRL_TREM2-WT/TYROBP
FBgn0259216	RhoGAP102A	ARHGAP36, ARHGAP6	0.264331	3.54137	0.00144521	0.0429569	eGRL_TREM2-R47H/TYROBP vs eGRL_TREM2-WT/TYROBP
FBgn0050489	Cyp12d1-p	CYP24A1, CYP27A1, CYP27B1, CYP27C1	-0.393569	-3.5396	0.00145186	0.0430066	eGRL_TREM2-R47H/TYROBP vs eGRL_TREM2-WT/TYROBP
FBgn0083987	snRNA:U11	NA	-0.443336	-3.53467	0.00147052	0.0432464	eGRL_TREM2-R47H/TYROBP vs eGRL_TREM2-WT/TYROBP
FBgn0264517	CR43916	NA	1.59309	3.53338	0.00147544	0.0432464	eGRL_TREM2-R47H/TYROBP vs eGRL_TREM2-WT/TYROBP
FBgn0036083	Ir67b	NA	-2.21095	-3.53272	0.00147799	0.0432464	eGRL_TREM2-R47H/TYROBP vs eGRL_TREM2-WT/TYROBP
FBgn0052219	CG32219	NA	0.498262	3.52491	0.00150817	0.0438774	eGRL_TREM2-R47H/TYROBP vs eGRL_TREM2-WT/TYROBP
FBgn0034224	insb	NA	-1.87866	-3.52475	0.00150878	0.0438774	eGRL_TREM2-R47H/TYROBP vs eGRL_TREM2-WT/TYROBP
FBgn0038660	CG14291	SGSH	-0.304056	-3.51639	0.00154179	0.0445651	eGRL_TREM2-R47H/TYROBP vs eGRL_TREM2-WT/TYROBP
FBgn0013686	mt:lrRNA	NA	0.417458	3.51383	0.00155202	0.04468	eGRL_TREM2-R47H/TYROBP vs eGRL_TREM2-WT/TYROBP
FBgn0037251	CG9804	LIPT2	1.20405	3.51009	0.00156711	0.0450238	eGRL_TREM2-R47H/TYROBP vs eGRL_TREM2-WT/TYROBP
FBgn0265980	CR44759	NA	2.13593	3.5016	0.0016019	0.0458388	eGRL_TREM2-R47H/TYROBP vs eGRL_TREM2-WT/TYROBP
FBgn0250819	CG33521	NA	0.265564	3.49504	0.00162928	0.0464362	eGRL_TREM2-R47H/TYROBP vs eGRL_TREM2-WT/TYROBP
FBgn0036590	CG13065	NA	-2.41831	-3.48575	0.00166884	0.0473744	eGRL_TREM2-R47H/TYROBP vs eGRL_TREM2-WT/TYROBP
FBgn0038466	CG8907	EPS8, EPS8L1, EPS8L2, EPS8L3	-0.985877	-3.47897	0.00169828	0.0480192	eGRL_TREM2-R47H/TYROBP vs eGRL_TREM2-WT/TYROBP
FBgn0263020	CG43315	NA	2.14746	3.4709	0.001734	0.0487397	eGRL_TREM2-R47H/TYROBP vs eGRL_TREM2-WT/TYROBP
FBgn0265687	CR44494	NA	1.1452	3.46197	0.00177436	0.0493881	eGRL_TREM2-R47H/TYROBP vs eGRL_TREM2-WT/TYROBP
FBgn0030989	Inx5	NA	-1.47175	-3.45668	0.0017987	0.0499681	eGRL_TREM2-R47H/TYROBP vs eGRL_TREM2-WT/TYROBP
FBgn0013278	Hsp70Bb	HSPA1A, HSPA1B, HSPA1L, HSPA2, HSPA5, HSPA6, HSPA8	6.33777	86.263	6.12511e-35	8.74604e-31	eGRL_Aß42 vs eGRL_Control
FBgn0031307	MFS3	SLC17A5	3.27396	34.962	2.74137e-24	1.6772e-20	eGRL_Aß42 vs eGRL_Control
FBgn0001258	ImpL3	LDHA, LDHAL6A, LDHAL6B, LDHB, LDHC, UEVLD	2.74902	34.6364	3.52378e-24	1.6772e-20	eGRL_Aß42 vs eGRL_Control
FBgn0003996	w	ABCG1, ABCG2, ABCG4	1.15451	31.8203	3.41477e-23	1.21899e-19	eGRL_Aß42 vs eGRL_Control
FBgn0001218	Hsc70-3	HSPA1A, HSPA1B, HSPA1L, HSPA2, HSPA5, HSPA6, HSPA8	1.17572	27.5735	1.54703e-21	4.41801e-18	eGRL_Aß42 vs eGRL_Control
FBgn0263116	5-HT1B	ADRA2A, ADRB1, HTR1A, HTR1B, HTR1D, HTR1E, HTR1F, HTR5A, HTR7	-1.10154	-21.4783	1.08798e-18	2.5892e-15	eGRL_Aß42 vs eGRL_Control
FBgn0027836	Dgp-1	GTPBP1, GTPBP2	0.942509	21.2424	1.4486e-18	2.95493e-15	eGRL_Aß42 vs eGRL_Control
FBgn0015037	Cyp4p1	CYP4A11, CYP4A22, CYP4B1, CYP4F11, CYP4F12, CYP4F2, CYP4F8, CYP4V2, CYP4X1	-0.986192	-19.4585	1.3895e-17	2.4225e-14	eGRL_Aß42 vs eGRL_Control
FBgn0085732	CR40190	NA	-1.67546	-19.3871	1.52689e-17	2.4225e-14	eGRL_Aß42 vs eGRL_Control
FBgn0000395	cv-2	BMPER	0.745552	18.8682	3.05587e-17	4.36348e-14	eGRL_Aß42 vs eGRL_Control
FBgn0025682	scf	CALU, RCN1, RCN3	0.869828	18.6114	4.33465e-17	5.62676e-14	eGRL_Aß42 vs eGRL_Control
FBgn0001263	inaD	LNX1, LNX2	-0.731985	-18.4804	5.18909e-17	6.17458e-14	eGRL_Aß42 vs eGRL_Control
FBgn0015400	kek2	LRIT1	0.872477	18.2916	6.73813e-17	7.40106e-14	eGRL_Aß42 vs eGRL_Control
FBgn0086365	Orct2	SLC22A13, SLC22A4, SLC22A5	1.13782	17.7771	1.38944e-16	1.41713e-13	eGRL_Aß42 vs eGRL_Control
FBgn0040837	CG8620	NA	2.23829	17.2919	2.79477e-16	2.66043e-13	eGRL_Aß42 vs eGRL_Control
FBgn0032507	CG9377	NA	-1.82914	-17.1952	3.21892e-16	2.87269e-13	eGRL_Aß42 vs eGRL_Control
FBgn0032945	CG8665	ALDH1L1, ALDH1L2	1.47654	16.9813	4.41015e-16	3.70426e-13	eGRL_Aß42 vs eGRL_Control
FBgn0039562	Gp93	HSP90AA1, HSP90AB1, HSP90B1	0.998876	16.6043	7.74313e-16	6.14245e-13	eGRL_Aß42 vs eGRL_Control
FBgn0033205	CG2064	RDH11, RDH12, RDH13, RDH14	0.960076	15.8699	2.39161e-15	1.79736e-12	eGRL_Aß42 vs eGRL_Control
FBgn0052282	Drsl4	NA	-1.83993	-15.4742	4.46915e-15	3.19075e-12	eGRL_Aß42 vs eGRL_Control
FBgn0039296	CG10420	SIL1	1.0931	15.4075	4.97212e-15	3.38081e-12	eGRL_Aß42 vs eGRL_Control
FBgn0051683	CG31683	LCAT, PLA2G15	5.81493	15.2605	6.29776e-15	4.08753e-12	eGRL_Aß42 vs eGRL_Control
FBgn0033302	Cyp6a14	CYP3A4, CYP3A43, CYP3A5, CYP3A7, TBXAS1	-1.11338	-15.1301	7.77967e-15	4.82982e-12	eGRL_Aß42 vs eGRL_Control
FBgn0033926	Arc1	NA	1.24989	15.0596	8.72631e-15	5.19179e-12	eGRL_Aß42 vs eGRL_Control
FBgn0000473	Cyp6a2	CYP3A4, CYP3A43, CYP3A5, CYP3A7, TBXAS1	-0.705885	-14.6094	1.83469e-14	1.0479e-11	eGRL_Aß42 vs eGRL_Control
FBgn0037718	P58IPK	DNAJC3	0.696753	14.0856	4.45731e-14	2.44792e-11	eGRL_Aß42 vs eGRL_Control
FBgn0053503	Cyp12d1-d	CYP24A1, CYP27A1, CYP27B1	-5.89245	-13.8424	6.78895e-14	3.59035e-11	eGRL_Aß42 vs eGRL_Control
FBgn0030828	CG5162	NA	-0.57923	-13.7127	8.51521e-14	4.34245e-11	eGRL_Aß42 vs eGRL_Control
FBgn0033980	Cyp6a20	CYP3A4, CYP3A43, CYP3A5, TBXAS1	-0.586024	-13.6911	8.84489e-14	4.35504e-11	eGRL_Aß42 vs eGRL_Control
FBgn0037151	CG7130	NA	1.28075	13.6163	1.00893e-13	4.80219e-11	eGRL_Aß42 vs eGRL_Control
FBgn0015039	Cyp9b2	CYP3A4, CYP3A43, CYP3A5, CYP3A7, TBXAS1	-0.619039	-13.4631	1.32334e-13	6.09549e-11	eGRL_Aß42 vs eGRL_Control
FBgn0263083	CG43351	NA	-1.32782	-13.2498	1.93835e-13	8.50782e-11	eGRL_Aß42 vs eGRL_Control
FBgn0040260	Ugt36Bc	UGT1A3, UGT2B11	-0.518752	-13.2418	1.96623e-13	8.50782e-11	eGRL_Aß42 vs eGRL_Control
FBgn0052091	CG32091	ABCG1	0.581704	13.0766	2.65094e-13	1.11332e-10	eGRL_Aß42 vs eGRL_Control
FBgn0036750	CG6034	KDM1B, PAOX, SMOX	-1.8672	-12.9573	3.2956e-13	1.34451e-10	eGRL_Aß42 vs eGRL_Control
FBgn0261274	Ero1L	ERO1A, ERO1B	0.661099	12.7361	4.95163e-13	1.92232e-10	eGRL_Aß42 vs eGRL_Control
FBgn0050389	CG30389	TMEM57	0.4145	12.7329	4.98114e-13	1.92232e-10	eGRL_Aß42 vs eGRL_Control
FBgn0036145	CG7607	NA	-0.626108	-12.6253	6.08409e-13	2.28618e-10	eGRL_Aß42 vs eGRL_Control
FBgn0031950	Herp	HERPUD1, HERPUD2	0.381199	12.6021	6.3532e-13	2.32609e-10	eGRL_Aß42 vs eGRL_Control
FBgn0260475	CG30059	GNS	-4.54189	-12.5669	6.78506e-13	2.4221e-10	eGRL_Aß42 vs eGRL_Control
FBgn0041627	Ku80	XRCC5	0.787724	12.4761	8.0442e-13	2.80154e-10	eGRL_Aß42 vs eGRL_Control
FBgn0031779	CG9175	PREB	0.608532	12.3435	1.0332e-12	3.51263e-10	eGRL_Aß42 vs eGRL_Control
FBgn0011638	La	SSB	0.539678	12.307	1.10725e-12	3.67683e-10	eGRL_Aß42 vs eGRL_Control
FBgn0023529	CG2918	HYOU1	0.444976	12.2591	1.21273e-12	3.93559e-10	eGRL_Aß42 vs eGRL_Control
FBgn0036146	CG14141	NA	-0.620223	-12.0131	1.94336e-12	6.1665e-10	eGRL_Aß42 vs eGRL_Control
FBgn0032136	Apoltp	APOB	0.441658	11.8896	2.46875e-12	7.66333e-10	eGRL_Aß42 vs eGRL_Control
FBgn0051313	CG31313	NA	-0.598202	-11.8206	2.82395e-12	8.44618e-10	eGRL_Aß42 vs eGRL_Control
FBgn0259229	CG42329	NA	-0.750437	-11.8179	2.83925e-12	8.44618e-10	eGRL_Aß42 vs eGRL_Control
FBgn0039580	Gfat2	GFPT1, GFPT2	0.4863	11.6754	3.75429e-12	1.07363e-09	eGRL_Aß42 vs eGRL_Control
FBgn0027095	Manf	CDNF, MANF	0.697163	11.6747	3.75949e-12	1.07363e-09	eGRL_Aß42 vs eGRL_Control
FBgn0032266	CG18302	LIPA, LIPF, LIPJ, LIPK, LIPM, LIPN	-0.929465	-11.6368	4.05077e-12	1.13414e-09	eGRL_Aß42 vs eGRL_Control
FBgn0000715	FMRFa	NA	0.594197	11.526	5.04437e-12	1.38516e-09	eGRL_Aß42 vs eGRL_Control
FBgn0038130	CG8630	SCD, SCD5	-0.622306	-11.1836	1.00264e-11	2.70127e-09	eGRL_Aß42 vs eGRL_Control
FBgn0036380	CG8757	DHRS11	-1.45688	-11.1654	1.0402e-11	2.75056e-09	eGRL_Aß42 vs eGRL_Control
FBgn0040236	c11.1	MRO, MROH1, MROH2A, MROH2B, MROH6, MROH7, MROH8	0.38225	11.0696	1.26395e-11	3.28144e-09	eGRL_Aß42 vs eGRL_Control
FBgn0038179	CG9312	NA	-0.728134	-11.0499	1.31583e-11	3.35514e-09	eGRL_Aß42 vs eGRL_Control
FBgn0027586	CG5867	NA	-0.819346	-11.0358	1.35434e-11	3.39275e-09	eGRL_Aß42 vs eGRL_Control
FBgn0038301	CG6654	NA	0.654061	10.991	1.48437e-11	3.65437e-09	eGRL_Aß42 vs eGRL_Control
FBgn0250820	meigo	SLC35B1	0.45831	10.9274	1.69124e-11	4.09309e-09	eGRL_Aß42 vs eGRL_Control
FBgn0033936	CG17386	LARP6	-1.05668	-10.9119	1.74638e-11	4.15608e-09	eGRL_Aß42 vs eGRL_Control
FBgn0032495	CG16820	NA	-0.708554	-10.8351	2.04605e-11	4.78943e-09	eGRL_Aß42 vs eGRL_Control
FBgn0037852	Tpc1	SLC25A19	0.481094	10.8022	2.19023e-11	5.04423e-09	eGRL_Aß42 vs eGRL_Control
FBgn0039486	CG6074	CA14, CA4, CA6, CA9	-0.666008	-10.7428	2.47748e-11	5.61523e-09	eGRL_Aß42 vs eGRL_Control
FBgn0041711	yellow-e	NA	-0.725194	-10.6428	3.05216e-11	6.79806e-09	eGRL_Aß42 vs eGRL_Control
FBgn0037126	CG14567	NA	-0.621516	-10.6362	3.09457e-11	6.79806e-09	eGRL_Aß42 vs eGRL_Control
FBgn0041337	Cyp309a2	NA	-0.844317	-10.6039	3.31131e-11	7.16397e-09	eGRL_Aß42 vs eGRL_Control
FBgn0033661	CG13185	MDN1	0.449046	10.5143	3.9969e-11	8.51816e-09	eGRL_Aß42 vs eGRL_Control
FBgn0035227	CG12090	DEPDC5	-0.439813	-10.4222	4.85604e-11	1.00851e-08	eGRL_Aß42 vs eGRL_Control
FBgn0003082	phr	NA	-0.541507	-10.4205	4.87338e-11	1.00851e-08	eGRL_Aß42 vs eGRL_Control
FBgn0051676	CG31676	NA	-0.597864	-10.401	5.07973e-11	1.03619e-08	eGRL_Aß42 vs eGRL_Control
FBgn0032262	CG7384	NA	0.709512	10.3313	5.89088e-11	1.18473e-08	eGRL_Aß42 vs eGRL_Control
FBgn0261990	CG42808	NA	-0.541109	-10.2212	7.45344e-11	1.47816e-08	eGRL_Aß42 vs eGRL_Control
FBgn0033367	PPO2	NA	-1.2861	-10.1597	8.50618e-11	1.66383e-08	eGRL_Aß42 vs eGRL_Control
FBgn0085256	CG34227	NA	-1.10114	-10.1471	8.7392e-11	1.68631e-08	eGRL_Aß42 vs eGRL_Control
FBgn0040087	p115	USO1	0.45545	10.1255	9.1557e-11	1.74312e-08	eGRL_Aß42 vs eGRL_Control
FBgn0036138	CG14143	NA	3.41313	10.1004	9.66467e-11	1.81581e-08	eGRL_Aß42 vs eGRL_Control
FBgn0032382	Mal-B2	SLC3A1	0.468952	9.93766	1.37583e-10	2.55136e-08	eGRL_Aß42 vs eGRL_Control
FBgn0038470	CG18213	NA	1.48449	9.89296	1.51684e-10	2.73333e-08	eGRL_Aß42 vs eGRL_Control
FBgn0032889	CG9331	GRHPR	-0.446359	-9.89247	1.51845e-10	2.73333e-08	eGRL_Aß42 vs eGRL_Control
FBgn0036742	CG7497	PTGDR, PTGER1, PTGER2, PTGER3, PTGER4, PTGFR, PTGIR, TBXA2R	-0.516734	-9.88859	1.53138e-10	2.73333e-08	eGRL_Aß42 vs eGRL_Control
FBgn0033207	CG12826	NA	2.15226	9.87522	1.57683e-10	2.77971e-08	eGRL_Aß42 vs eGRL_Control
FBgn0013813	Dhc98D	DNAH10	0.460627	9.86248	1.62143e-10	2.80997e-08	eGRL_Aß42 vs eGRL_Control
FBgn0033978	Cyp6a23	CYP3A4, CYP3A43, CYP3A5, CYP3A7, TBXAS1	-0.502548	-9.85913	1.63336e-10	2.80997e-08	eGRL_Aß42 vs eGRL_Control
FBgn0030593	CG9512	CHDH	-0.881378	-9.85267	1.65666e-10	2.81586e-08	eGRL_Aß42 vs eGRL_Control
FBgn0036053	iPLA2-VIA	PLA2G6	0.269192	9.84731	1.67623e-10	2.81586e-08	eGRL_Aß42 vs eGRL_Control
FBgn0033226	CG1882	ABHD4, ABHD5	0.437443	9.80664	1.83266e-10	3.04285e-08	eGRL_Aß42 vs eGRL_Control
FBgn0034566	CG9313	DNAI1	2.31065	9.79603	1.8759e-10	3.07885e-08	eGRL_Aß42 vs eGRL_Control
FBgn0026602	Ady43A	ADK	-0.578951	-9.77382	1.96983e-10	3.19628e-08	eGRL_Aß42 vs eGRL_Control
FBgn0025678	CaBP1	PDIA6	0.551571	9.72907	2.174e-10	3.48792e-08	eGRL_Aß42 vs eGRL_Control
FBgn0267347	squ	NA	-1.08959	-9.70239	2.30599e-10	3.65857e-08	eGRL_Aß42 vs eGRL_Control
FBgn0032264	Lip4	LIPA, LIPF, LIPJ, LIPK, LIPM, LIPN	0.535672	9.60541	2.85898e-10	4.48608e-08	eGRL_Aß42 vs eGRL_Control
FBgn0011708	Syx5	STX5	0.341203	9.50406	3.58381e-10	5.56231e-08	eGRL_Aß42 vs eGRL_Control
FBgn0051300	CG31300	NA	-0.58809	-9.39852	4.54099e-10	6.97213e-08	eGRL_Aß42 vs eGRL_Control
FBgn0033354	FANCI	FANCI	0.935311	9.37155	4.82525e-10	7.32975e-08	eGRL_Aß42 vs eGRL_Control
FBgn0031065	CG14234	TMEM198	0.305415	9.3464	5.10682e-10	7.67582e-08	eGRL_Aß42 vs eGRL_Control
FBgn0000261	Cat	CAT	-0.310221	-9.33681	5.21857e-10	7.76209e-08	eGRL_Aß42 vs eGRL_Control
FBgn0051205	CG31205	NA	-0.814836	-9.32772	5.32685e-10	7.84145e-08	eGRL_Aß42 vs eGRL_Control
FBgn0034354	GstE11	NA	-0.797941	-9.30642	5.58956e-10	8.14421e-08	eGRL_Aß42 vs eGRL_Control
FBgn0028468	rtet	MFSD10	0.640512	9.23978	6.50078e-10	9.37623e-08	eGRL_Aß42 vs eGRL_Control
FBgn0034480	CG16898	NA	-1.29365	-9.23352	6.5939e-10	9.41543e-08	eGRL_Aß42 vs eGRL_Control
FBgn0004395	unk	UNK, UNKL	0.602746	9.22379	6.74122e-10	9.47865e-08	eGRL_Aß42 vs eGRL_Control
FBgn0050148	CG30148	NA	-0.815984	-9.22186	6.77094e-10	9.47865e-08	eGRL_Aß42 vs eGRL_Control
FBgn0036597	CG4962	NA	-1.01869	-9.18748	7.32179e-10	1.01503e-07	eGRL_Aß42 vs eGRL_Control
FBgn0034356	CG10924	PCK1, PCK2	1.01528	9.16901	7.6365e-10	1.04848e-07	eGRL_Aß42 vs eGRL_Control
FBgn0266449	Kr-h2	TMEM33	0.367941	9.13144	8.32022e-10	1.13147e-07	eGRL_Aß42 vs eGRL_Control
FBgn0036433	CG9628	NA	-0.32199	-8.97253	1.19825e-09	1.59905e-07	eGRL_Aß42 vs eGRL_Control
FBgn0037167	CG11425	PPAP2A, PPAP2B, PPAP2C	1.04755	8.95195	1.25653e-09	1.66129e-07	eGRL_Aß42 vs eGRL_Control
FBgn0002939	ninaD	SCARB1	-0.626794	-8.93063	1.31994e-09	1.72912e-07	eGRL_Aß42 vs eGRL_Control
FBgn0261283	HLH106	SREBF1, SREBF2	0.275385	8.92237	1.34539e-09	1.74643e-07	eGRL_Aß42 vs eGRL_Control
FBgn0028327	l(1)G0320	SSR1	0.436334	8.90977	1.3852e-09	1.78191e-07	eGRL_Aß42 vs eGRL_Control
FBgn0024150	Ac78C	ADCY8	0.410523	8.86791	1.52627e-09	1.94586e-07	eGRL_Aß42 vs eGRL_Control
FBgn0034705	CG11170	C3orf58, CXorf36	0.637233	8.78768	1.83926e-09	2.32415e-07	eGRL_Aß42 vs eGRL_Control
FBgn0028999	nerfin-1	INSM1, INSM2	1.31266	8.75172	2.00018e-09	2.50531e-07	eGRL_Aß42 vs eGRL_Control
FBgn0050163	Cpr60D	NA	-0.934976	-8.70998	2.20521e-09	2.7381e-07	eGRL_Aß42 vs eGRL_Control
FBgn0041184	Socs36E	SOCS4, SOCS5	0.352336	8.68363	2.34561e-09	2.88733e-07	eGRL_Aß42 vs eGRL_Control
FBgn0058191	CG40191	CNPPD1	-0.406055	-8.58653	2.94694e-09	3.58512e-07	eGRL_Aß42 vs eGRL_Control
FBgn0033177	CG11141	HPS5, TECPR2	0.407478	8.58427	2.9627e-09	3.58512e-07	eGRL_Aß42 vs eGRL_Control
FBgn0040732	CG16926	NA	-1.05004	-8.57809	3.00615e-09	3.60712e-07	eGRL_Aß42 vs eGRL_Control
FBgn0027079	Aats-val	VARS, VARS2	0.340999	8.56391	3.10842e-09	3.69876e-07	eGRL_Aß42 vs eGRL_Control
FBgn0038039	CG5196	ZDHHC6	0.328841	8.55395	3.18235e-09	3.75544e-07	eGRL_Aß42 vs eGRL_Control
FBgn0041342	Cct1	PCYT1A, PCYT1B	0.323744	8.50937	3.53604e-09	4.13861e-07	eGRL_Aß42 vs eGRL_Control
FBgn0052072	Elo68alpha	ELOVL2, ELOVL4, ELOVL5, ELOVL7	1.82514	8.47141	3.86888e-09	4.49136e-07	eGRL_Aß42 vs eGRL_Control
FBgn0033101	CG9436	AKR1A1, AKR1B1, AKR1B10, AKR1C1, AKR1C2, AKR1C3, AKR1C4, AKR1D1, AKR1E2	0.476869	8.43178	4.25069e-09	4.8652e-07	eGRL_Aß42 vs eGRL_Control
FBgn0028497	CG3530	MTMR1, MTMR2, MTMR6, MTMR7, MTMR8	0.313719	8.43095	4.25905e-09	4.8652e-07	eGRL_Aß42 vs eGRL_Control
FBgn0267348	LanB2	LAMA1, LAMA2, LAMA3, LAMA4, LAMA5, LAMC1, LAMC2, LAMC3	0.43988	8.42206	4.35003e-09	4.92969e-07	eGRL_Aß42 vs eGRL_Control
FBgn0038149	GILT1	IFI30	-0.371023	-8.40861	4.49152e-09	5.04996e-07	eGRL_Aß42 vs eGRL_Control
FBgn0020270	mre11	MRE11A	-0.511271	-8.38588	4.74141e-09	5.28927e-07	eGRL_Aß42 vs eGRL_Control
FBgn0037387	CG1213	SLC2A6, SLC2A8	-0.452582	-8.36646	4.96611e-09	5.47717e-07	eGRL_Aß42 vs eGRL_Control
FBgn0027783	SMC2	SMC2	0.876687	8.36474	4.98656e-09	5.47717e-07	eGRL_Aß42 vs eGRL_Control
FBgn0032514	CG9302	PDIA5	0.559624	8.35704	5.07905e-09	5.53369e-07	eGRL_Aß42 vs eGRL_Control
FBgn0267398	Yeti	CFDP1	-0.477953	-8.35404	5.11553e-09	5.53369e-07	eGRL_Aß42 vs eGRL_Control
FBgn0032793	CG10189	CTU2	0.534477	8.26795	6.28588e-09	6.74858e-07	eGRL_Aß42 vs eGRL_Control
FBgn0039052	CG6733	ACY1, PM20D1	-0.876834	-8.24304	6.67322e-09	7.11096e-07	eGRL_Aß42 vs eGRL_Control
FBgn0027580	CG1516	PC	0.351573	8.22661	6.94201e-09	7.34259e-07	eGRL_Aß42 vs eGRL_Control
FBgn0051324	CG31324	NA	0.373534	8.21584	7.12426e-09	7.47995e-07	eGRL_Aß42 vs eGRL_Control
FBgn0035871	BI-1	TMBIM6	0.366815	8.20967	7.23082e-09	7.53642e-07	eGRL_Aß42 vs eGRL_Control
FBgn0033466	Pal1	NHLRC3, PAM	0.266643	8.19867	7.42475e-09	7.68246e-07	eGRL_Aß42 vs eGRL_Control
FBgn0026592	Fie	NA	-0.326789	-8.18945	7.59159e-09	7.79859e-07	eGRL_Aß42 vs eGRL_Control
FBgn0036880	Cpr76Bc	NA	-0.68964	-8.18589	7.65695e-09	7.80954e-07	eGRL_Aß42 vs eGRL_Control
FBgn0002565	Lsp2	NA	-1.32225	-8.15899	8.17005e-09	8.27377e-07	eGRL_Aß42 vs eGRL_Control
FBgn0042201	Nplp3	NA	-0.479473	-8.14151	8.52231e-09	8.55351e-07	eGRL_Aß42 vs eGRL_Control
FBgn0000592	Est-6	NA	-0.471479	-8.13939	8.56608e-09	8.55351e-07	eGRL_Aß42 vs eGRL_Control
FBgn0040735	CG16836	NA	-0.748689	-8.13645	8.62702e-09	8.55453e-07	eGRL_Aß42 vs eGRL_Control
FBgn0038395	CG10407	NA	-0.702043	-8.10957	9.20639e-09	9.00397e-07	eGRL_Aß42 vs eGRL_Control
FBgn0261548	CG42666	LOC101929627, REXO1, REXO1L11P, REXO1L1P	0.371676	8.09725	9.48501e-09	9.21337e-07	eGRL_Aß42 vs eGRL_Control
FBgn0019929	Ser7	NA	-0.26676	-8.08547	9.75966e-09	9.41609e-07	eGRL_Aß42 vs eGRL_Control
FBgn0037697	GstZ2	GSTZ1	-0.40452	-8.06948	1.01452e-08	9.68529e-07	eGRL_Aß42 vs eGRL_Control
FBgn0039212	Syx18	STX18	0.435328	8.0683	1.01743e-08	9.68529e-07	eGRL_Aß42 vs eGRL_Control
FBgn0267330	KdelR	KDELR1, KDELR2, KDELR3	0.275128	8.05163	1.05942e-08	9.97869e-07	eGRL_Aß42 vs eGRL_Control
FBgn0052506	CG32506	SGSM1, SGSM2	0.377002	8.048	1.06881e-08	9.97869e-07	eGRL_Aß42 vs eGRL_Control
FBgn0039325	CG10560	NA	-0.45877	-8.04784	1.06922e-08	9.97869e-07	eGRL_Aß42 vs eGRL_Control
FBgn0085360	CG34331	NA	-0.460448	-8.02925	1.1186e-08	1.03717e-06	eGRL_Aß42 vs eGRL_Control
FBgn0036923	CG17732	NA	4.33103	8.02219	1.13797e-08	1.04833e-06	eGRL_Aß42 vs eGRL_Control
FBgn0045038	Proc	NA	0.445099	8.01659	1.15358e-08	1.05589e-06	eGRL_Aß42 vs eGRL_Control
FBgn0034312	CG10916	NA	0.513473	7.99501	1.21576e-08	1.10572e-06	eGRL_Aß42 vs eGRL_Control
FBgn0034756	Cyp6d2	NA	-0.943843	-7.97744	1.26891e-08	1.14165e-06	eGRL_Aß42 vs eGRL_Control
FBgn0036997	CG5955	TDH	0.485975	7.97668	1.27126e-08	1.14165e-06	eGRL_Aß42 vs eGRL_Control
FBgn0016032	lbm	NA	0.481095	7.95489	1.34065e-08	1.19277e-06	eGRL_Aß42 vs eGRL_Control
FBgn0028899	CG31817	NA	-0.789993	-7.94704	1.36658e-08	1.20453e-06	eGRL_Aß42 vs eGRL_Control
FBgn0039324	CG10553	NA	-0.588752	-7.93378	1.41153e-08	1.23652e-06	eGRL_Aß42 vs eGRL_Control
FBgn0035480	CG14984	NA	-0.510154	-7.9123	1.4876e-08	1.29521e-06	eGRL_Aß42 vs eGRL_Control
FBgn0261362	PPO1	NA	-1.28236	-7.90088	1.52974e-08	1.32383e-06	eGRL_Aß42 vs eGRL_Control
FBgn0036820	CG6852	GLRX, GLRX2	-0.431084	-7.88394	1.59451e-08	1.36477e-06	eGRL_Aß42 vs eGRL_Control
FBgn0031800	CG9497	NA	-0.564145	-7.88352	1.59617e-08	1.36477e-06	eGRL_Aß42 vs eGRL_Control
FBgn0028572	qtc	NA	0.277719	7.8768	1.62267e-08	1.37917e-06	eGRL_Aß42 vs eGRL_Control
FBgn0086347	Myo31DF	MYO1A, MYO1B, MYO1C, MYO1D, MYO1E, MYO1F, MYO1G	0.384284	7.85172	1.72556e-08	1.44936e-06	eGRL_Aß42 vs eGRL_Control
FBgn0013763	CG5210	NA	-0.289331	-7.84615	1.74931e-08	1.46072e-06	eGRL_Aß42 vs eGRL_Control
FBgn0032252	loh	ADAMTSL4, THSD4	0.639896	7.83779	1.78556e-08	1.48233e-06	eGRL_Aß42 vs eGRL_Control
FBgn0032213	CG5390	NA	-0.2839	-7.82233	1.85466e-08	1.5308e-06	eGRL_Aß42 vs eGRL_Control
FBgn0033170	sPLA2	PLA2G3	-0.569001	-7.79769	1.97046e-08	1.61702e-06	eGRL_Aß42 vs eGRL_Control
FBgn0036891	CG9372	NA	-0.284697	-7.78595	2.02823e-08	1.65492e-06	eGRL_Aß42 vs eGRL_Control
FBgn0037327	PEK	EIF2AK2, EIF2AK3	0.295052	7.72597	2.35147e-08	1.89699e-06	eGRL_Aß42 vs eGRL_Control
FBgn0037166	CG11426	PPAP2A, PPAP2B, PPAP2C	-0.742565	-7.70055	2.50389e-08	2.0086e-06	eGRL_Aß42 vs eGRL_Control
FBgn0034165	CG6435	NA	-0.632587	-7.69162	2.55982e-08	2.0384e-06	eGRL_Aß42 vs eGRL_Control
FBgn0261999	CG42817	CACNA2D3, CACNA2D4	0.274932	7.69008	2.56959e-08	2.0384e-06	eGRL_Aß42 vs eGRL_Control
FBgn0058469	CR40469	NA	-0.999448	-7.68699	2.58928e-08	2.04267e-06	eGRL_Aß42 vs eGRL_Control
FBgn0031260	Spp	HM13	0.341387	7.66638	2.72486e-08	2.13782e-06	eGRL_Aß42 vs eGRL_Control
FBgn0013307	Odc1	AZIN1, AZIN2, ODC1	0.389145	7.66256	2.75076e-08	2.14635e-06	eGRL_Aß42 vs eGRL_Control
FBgn0035762	Rint1	RINT1	0.320564	7.65245	2.82052e-08	2.18882e-06	eGRL_Aß42 vs eGRL_Control
FBgn0036847	CG11577	CNPY3, CNPY4	0.350528	7.65024	2.83603e-08	2.18896e-06	eGRL_Aß42 vs eGRL_Control
FBgn0036318	Wbp2	WBP2, WBP2NL	0.263607	7.63753	2.92683e-08	2.24689e-06	eGRL_Aß42 vs eGRL_Control
FBgn0033458	CG18446	NA	0.639304	7.62897	2.9897e-08	2.28288e-06	eGRL_Aß42 vs eGRL_Control
FBgn0038966	pinta	NA	-0.384373	-7.62454	3.02269e-08	2.2958e-06	eGRL_Aß42 vs eGRL_Control
FBgn0036836	CG11619	GPCPD1	0.57806	7.6125	3.11447e-08	2.35299e-06	eGRL_Aß42 vs eGRL_Control
FBgn0036501	CG7272	SLC50A1	-0.44702	-7.60729	3.15499e-08	2.35969e-06	eGRL_Aß42 vs eGRL_Control
FBgn0265715	CR44522	NA	5.90704	7.60711	3.15639e-08	2.35969e-06	eGRL_Aß42 vs eGRL_Control
FBgn0052191	CG32191	ARSB, ARSI, ARSJ	-0.45607	-7.59232	3.27462e-08	2.4341e-06	eGRL_Aß42 vs eGRL_Control
FBgn0000055	Adh	HPGD	-0.566738	-7.59043	3.29001e-08	2.4341e-06	eGRL_Aß42 vs eGRL_Control
FBgn0039102	SPE	NA	-0.362036	-7.57228	3.442e-08	2.53342e-06	eGRL_Aß42 vs eGRL_Control
FBgn0025620	CG13360	NA	-0.343627	-7.55627	3.58198e-08	2.62293e-06	eGRL_Aß42 vs eGRL_Control
FBgn0031646	CG2837	NA	-0.897256	-7.54501	3.68388e-08	2.68378e-06	eGRL_Aß42 vs eGRL_Control
FBgn0037217	CG14636	NA	0.399259	7.53521	3.77495e-08	2.73617e-06	eGRL_Aß42 vs eGRL_Control
FBgn0035434	Drsl5	NA	-0.805335	-7.5036	4.08477e-08	2.94578e-06	eGRL_Aß42 vs eGRL_Control
FBgn0011202	dia	DIAPH1, DIAPH2, DIAPH3	0.298978	7.49342	4.19001e-08	3.00649e-06	eGRL_Aß42 vs eGRL_Control
FBgn0036560	CG5895	NA	-0.34554	-7.48901	4.23644e-08	3.0246e-06	eGRL_Aß42 vs eGRL_Control
FBgn0038953	CG18596	TARBP1	0.333713	7.47559	4.38094e-08	3.11221e-06	eGRL_Aß42 vs eGRL_Control
FBgn0036337	AdenoK	ADK	0.374595	7.46166	4.53638e-08	3.20668e-06	eGRL_Aß42 vs eGRL_Control
FBgn0010803	Aats-trp	WARS	0.315578	7.441	4.7772e-08	3.36028e-06	eGRL_Aß42 vs eGRL_Control
FBgn0037719	bocksbeutel	NA	0.381334	7.42667	4.95184e-08	3.46604e-06	eGRL_Aß42 vs eGRL_Control
FBgn0051769	CG31769	NA	-0.350088	-7.40647	5.20926e-08	3.62844e-06	eGRL_Aß42 vs eGRL_Control
FBgn0038330	CG14868	CCDC149	0.345242	7.39527	5.35771e-08	3.69578e-06	eGRL_Aß42 vs eGRL_Control
FBgn0086450	su(r)	DPYD	0.384938	7.38448	5.50497e-08	3.77911e-06	eGRL_Aß42 vs eGRL_Control
FBgn0050489	Cyp12d1-p	CYP24A1, CYP27A1, CYP27B1, CYP27C1	-0.840107	-7.3788	5.58403e-08	3.81504e-06	eGRL_Aß42 vs eGRL_Control
FBgn0034622	CG15666	BBS9	0.736403	7.37433	5.64719e-08	3.82967e-06	eGRL_Aß42 vs eGRL_Control
FBgn0052071	CG32071	NA	3.26297	7.37349	5.65908e-08	3.82967e-06	eGRL_Aß42 vs eGRL_Control
FBgn0039656	CG11951	ANPEP, ENPEP, LVRN, TRHDE	-0.346023	-7.36232	5.82031e-08	3.9202e-06	eGRL_Aß42 vs eGRL_Control
FBgn0028473	Non1	GTPBP4	-0.297756	-7.35747	5.89173e-08	3.94967e-06	eGRL_Aß42 vs eGRL_Control
FBgn0002069	Aats-asp	DARS	0.437807	7.34704	6.04841e-08	4.03576e-06	eGRL_Aß42 vs eGRL_Control
FBgn0032603	CG17928	NA	-0.334793	-7.33487	6.2366e-08	4.14198e-06	eGRL_Aß42 vs eGRL_Control
FBgn0034592	CG9406	EFCAB2	3.36187	7.32483	6.39623e-08	4.22833e-06	eGRL_Aß42 vs eGRL_Control
FBgn0035591	CG4611	ATP5J2-PTCD1, PTCD1	0.481179	7.31473	6.56119e-08	4.31739e-06	eGRL_Aß42 vs eGRL_Control
FBgn0083970	CG34134	NA	-0.54174	-7.29782	6.84698e-08	4.48477e-06	eGRL_Aß42 vs eGRL_Control
FBgn0033087	Hsepi	GLCE	0.267357	7.28907	6.99979e-08	4.54616e-06	eGRL_Aß42 vs eGRL_Control
FBgn0262126	Sec24CD	SEC24C, SEC24D	0.293478	7.28881	7.00439e-08	4.54616e-06	eGRL_Aß42 vs eGRL_Control
FBgn0027081	Aats-thr	TARS, TARS2, TARSL2	0.263567	7.26832	7.37647e-08	4.766e-06	eGRL_Aß42 vs eGRL_Control
FBgn0004513	Mdr65	ABCB1, ABCB11, ABCB4, ABCB5	-0.276124	-7.26012	7.53076e-08	4.84377e-06	eGRL_Aß42 vs eGRL_Control
FBgn0025725	alphaCOP	COPA	0.284967	7.23336	8.05812e-08	5.15973e-06	eGRL_Aß42 vs eGRL_Control
FBgn0037279	CG1129	GMPPB	0.351532	7.21397	8.46354e-08	5.39513e-06	eGRL_Aß42 vs eGRL_Control
FBgn0034194	CG15611	NA	-0.324661	-7.19428	8.89664e-08	5.64601e-06	eGRL_Aß42 vs eGRL_Control
FBgn0036587	CG4950	NA	-0.716232	-7.18343	9.1449e-08	5.77787e-06	eGRL_Aß42 vs eGRL_Control
FBgn0031397	CG15385	PXYLP1	0.360449	7.17699	9.29542e-08	5.8471e-06	eGRL_Aß42 vs eGRL_Control
FBgn0034793	asrij	OCIAD1, OCIAD2	0.482723	7.17281	9.39457e-08	5.87499e-06	eGRL_Aß42 vs eGRL_Control
FBgn0038455	CG14907	NA	0.694724	7.17166	9.42203e-08	5.87499e-06	eGRL_Aß42 vs eGRL_Control
FBgn0033387	CG8008	SLC46A2, SLC46A3	-0.445791	-7.16862	9.49493e-08	5.8947e-06	eGRL_Aß42 vs eGRL_Control
FBgn0037554	DNApol-iota	POLI	0.444408	7.14154	1.01712e-07	6.28723e-06	eGRL_Aß42 vs eGRL_Control
FBgn0264338	CR43794	NA	2.38862	7.13451	1.03545e-07	6.37293e-06	eGRL_Aß42 vs eGRL_Control
FBgn0038738	CG4572	CPVL, CTSA	-0.346815	-7.12372	1.06425e-07	6.52204e-06	eGRL_Aß42 vs eGRL_Control
FBgn0033460	Sec24AB	SEC24A, SEC24B	0.302513	7.11384	1.09134e-07	6.65954e-06	eGRL_Aß42 vs eGRL_Control
FBgn0033683	CG18343	NA	-0.424449	-7.10557	1.11457e-07	6.77232e-06	eGRL_Aß42 vs eGRL_Control
FBgn0032895	twit	NA	-0.502335	-7.09111	1.15637e-07	6.99655e-06	eGRL_Aß42 vs eGRL_Control
FBgn0034628	Acox57D-p	ACOX1, ACOX2	0.28628	7.07216	1.21361e-07	7.31186e-06	eGRL_Aß42 vs eGRL_Control
FBgn0031630	CG15629	DHRS3, HSD17B11, HSD17B13, RDH10, SDR16C5	-0.437436	-7.06486	1.23639e-07	7.41784e-06	eGRL_Aß42 vs eGRL_Control
FBgn0034647	pirk	NA	0.763613	7.06122	1.24793e-07	7.45573e-06	eGRL_Aß42 vs eGRL_Control
FBgn0013767	Crz	NA	0.407227	7.03706	1.32734e-07	7.84522e-06	eGRL_Aß42 vs eGRL_Control
FBgn0038849	CG7079	NA	-0.430366	-7.03639	1.3296e-07	7.84522e-06	eGRL_Aß42 vs eGRL_Control
FBgn0023549	Mct1	SLC16A12, SLC16A14	0.374372	7.01288	1.41193e-07	8.29667e-06	eGRL_Aß42 vs eGRL_Control
FBgn0034398	CG15098	NA	-0.378269	-7.00212	1.45132e-07	8.49322e-06	eGRL_Aß42 vs eGRL_Control
FBgn0051673	CG31673	GRHPR	-0.325093	-6.98237	1.52657e-07	8.86091e-06	eGRL_Aß42 vs eGRL_Control
FBgn0025628	CG4199	AIFM3	0.395351	6.975	1.55563e-07	8.99304e-06	eGRL_Aß42 vs eGRL_Control
FBgn0033397	Cyp4p3	CYP4A11, CYP4A22, CYP4B1, CYP4F11, CYP4F12, CYP4F2, CYP4F8, CYP4V2, CYP4X1	0.391098	6.95933	1.61938e-07	9.32383e-06	eGRL_Aß42 vs eGRL_Control
FBgn0038799	CG4288	SLC17A5, SLC17A6, SLC17A7, SLC17A8	0.448436	6.95708	1.62874e-07	9.3401e-06	eGRL_Aß42 vs eGRL_Control
FBgn0032587	CG5953	NA	0.36563	6.9418	1.69381e-07	9.67434e-06	eGRL_Aß42 vs eGRL_Control
FBgn0028983	Spn55B	SERPINA1, SERPINA10, SERPINA12, SERPINA5, SERPINA6, SERPINA7, SERPINA9, SERPINB1, SERPINB10, SERPINB11, SERPINB12, SERPINB13, SERPINB2, SERPINB3, SERPINB4, SERPINB5, SERPINB6, SERPINB7, SERPINB8, SERPINB9, SERPINC1, SERPIND1, SERPINE1, SERPINE2, SERPINI1, SERPINI2	0.458881	6.93908	1.70567e-07	9.7033e-06	eGRL_Aß42 vs eGRL_Control
FBgn0039508	CG3368	NA	0.273821	6.93573	1.72038e-07	9.71323e-06	eGRL_Aß42 vs eGRL_Control
FBgn0033395	Cyp4p2	CYP4A11, CYP4A22, CYP4B1, CYP4F11, CYP4F12, CYP4F2, CYP4F3, CYP4F8, CYP4V2, CYP4X1	0.436238	6.93559	1.72102e-07	9.71323e-06	eGRL_Aß42 vs eGRL_Control
FBgn0051997	CG31997	NA	-0.435063	-6.92592	1.76423e-07	9.91787e-06	eGRL_Aß42 vs eGRL_Control
FBgn0051860	ZnT33D	SLC30A2, SLC30A3, SLC30A8	-0.712243	-6.91173	1.82972e-07	1.02057e-05	eGRL_Aß42 vs eGRL_Control
FBgn0025687	LKR	AASS	0.325178	6.90512	1.86103e-07	1.03399e-05	eGRL_Aß42 vs eGRL_Control
FBgn0035348	CG16758	PNP	0.393828	6.89859	1.89255e-07	1.04743e-05	eGRL_Aß42 vs eGRL_Control
FBgn0039993	CG17691	BCKDHB	0.390852	6.89628	1.90382e-07	1.0496e-05	eGRL_Aß42 vs eGRL_Control
FBgn0035438	PHGPx	GPX4, GPX7, GPX8	0.354498	6.89331	1.9184e-07	1.05357e-05	eGRL_Aß42 vs eGRL_Control
FBgn0033184	CG12736	TUFM	0.315861	6.87719	1.99959e-07	1.09395e-05	eGRL_Aß42 vs eGRL_Control
FBgn0040102	lectin-24Db	CLEC4G	-0.534342	-6.87226	2.02512e-07	1.10369e-05	eGRL_Aß42 vs eGRL_Control
FBgn0010053	Jheh1	EPHX1	-0.318085	-6.85773	2.10225e-07	1.14137e-05	eGRL_Aß42 vs eGRL_Control
FBgn0033928	Arc2	NA	0.787626	6.85055	2.14149e-07	1.15776e-05	eGRL_Aß42 vs eGRL_Control
FBgn0051664	CG31664	NA	0.508765	6.84926	2.14865e-07	1.15776e-05	eGRL_Aß42 vs eGRL_Control
FBgn0038960	CG13855	IQUB	0.982737	6.81015	2.37653e-07	1.27505e-05	eGRL_Aß42 vs eGRL_Control
FBgn0029147	NtR	NA	-0.55381	-6.80248	2.424e-07	1.28952e-05	eGRL_Aß42 vs eGRL_Control
FBgn0034808	CG9896	NA	-0.26683	-6.80164	2.42931e-07	1.28952e-05	eGRL_Aß42 vs eGRL_Control
FBgn0031935	CG13793	NA	-0.74642	-6.79447	2.47468e-07	1.30874e-05	eGRL_Aß42 vs eGRL_Control
FBgn0035575	CG7509	CPN2, GP5, LRRC15	-0.457887	-6.78812	2.5156e-07	1.32547e-05	eGRL_Aß42 vs eGRL_Control
FBgn0033169	CG11123	NOP9	0.362095	6.78645	2.52646e-07	1.3263e-05	eGRL_Aß42 vs eGRL_Control
FBgn0013771	Cyp6a9	CYP3A4, CYP3A43, CYP3A5, CYP3A7, TBXAS1	-0.299497	-6.77577	2.59711e-07	1.35839e-05	eGRL_Aß42 vs eGRL_Control
FBgn0262125	Sec23	SEC23A, SEC23B	0.267613	6.76036	2.70262e-07	1.40704e-05	eGRL_Aß42 vs eGRL_Control
FBgn0040259	Ugt86Da	UGT1A3, UGT2B11, UGT2B15, UGT2B28, UGT8	-0.310658	-6.75162	2.76441e-07	1.43018e-05	eGRL_Aß42 vs eGRL_Control
FBgn0035697	CG10163	NA	3.78878	6.73777	2.8653e-07	1.47702e-05	eGRL_Aß42 vs eGRL_Control
FBgn0243514	eater	NA	-0.477897	-6.73636	2.87571e-07	1.47706e-05	eGRL_Aß42 vs eGRL_Control
FBgn0000052	ade2	PFAS	0.376124	6.71595	3.03182e-07	1.55166e-05	eGRL_Aß42 vs eGRL_Control
FBgn0035452	CG10359	FCN1, FCN2, FCN3, FIBCD1, TNC, TNN, TNR, TNXB	-0.446006	-6.70952	3.08269e-07	1.57206e-05	eGRL_Aß42 vs eGRL_Control
FBgn0051953	CR31953	NA	4.55232	6.70105	3.15114e-07	1.59557e-05	eGRL_Aß42 vs eGRL_Control
FBgn0040294	POSH	SH3RF1, SH3RF2, SH3RF3	0.457417	6.69762	3.17929e-07	1.60414e-05	eGRL_Aß42 vs eGRL_Control
FBgn0028857	CG12448	SPATA17	1.21407	6.66936	3.42102e-07	1.71399e-05	eGRL_Aß42 vs eGRL_Control
FBgn0031542	CG15414	NA	-0.475881	-6.66638	3.44763e-07	1.72128e-05	eGRL_Aß42 vs eGRL_Control
FBgn0042627	v(2)k05816	FASN	1.29546	6.65561	3.54533e-07	1.7639e-05	eGRL_Aß42 vs eGRL_Control
FBgn0038037	Cyp9f2	CYP3A4, CYP3A43, CYP3A5, CYP3A7, TBXAS1	-0.295085	-6.65135	3.58477e-07	1.77732e-05	eGRL_Aß42 vs eGRL_Control
FBgn0266819	CR45281	NA	-1.05229	-6.64765	3.61942e-07	1.7883e-05	eGRL_Aß42 vs eGRL_Control
FBgn0038194	Cyp6d5	CYP3A4, CYP3A43, CYP3A5, TBXAS1	-0.367743	-6.64006	3.6915e-07	1.81505e-05	eGRL_Aß42 vs eGRL_Control
FBgn0034405	Jheh2	EPHX1	-0.286391	-6.63629	3.72787e-07	1.82076e-05	eGRL_Aß42 vs eGRL_Control
FBgn0263776	CG43693	SLC36A1, SLC36A2, SLC36A3, SLC36A4	0.28174	6.6331	3.75891e-07	1.82076e-05	eGRL_Aß42 vs eGRL_Control
FBgn0000008	a	IL16, PDZD2	0.271729	6.63248	3.76492e-07	1.82076e-05	eGRL_Aß42 vs eGRL_Control
FBgn0003256	rl	MAPK1, MAPK3, MAPK7	-0.392691	-6.62287	3.86016e-07	1.85586e-05	eGRL_Aß42 vs eGRL_Control
FBgn0037926	Elp1	IKBKAP	0.278455	6.62155	3.87341e-07	1.85599e-05	eGRL_Aß42 vs eGRL_Control
FBgn0030362	regucalcin	RGN	-0.450614	-6.6156	3.9339e-07	1.87823e-05	eGRL_Aß42 vs eGRL_Control
FBgn0035317	Oseg2	IFT172	0.902252	6.6144	3.94614e-07	1.87823e-05	eGRL_Aß42 vs eGRL_Control
FBgn0033372	CG13742	NA	1.77329	6.60937	3.99816e-07	1.89655e-05	eGRL_Aß42 vs eGRL_Control
FBgn0039677	ppk30	NA	1.40609	6.59052	4.19919e-07	1.97888e-05	eGRL_Aß42 vs eGRL_Control
FBgn0001230	Hsp68	HSPA1A, HSPA1B, HSPA1L, HSPA2, HSPA5, HSPA6, HSPA8	0.438227	6.58249	4.28789e-07	2.01404e-05	eGRL_Aß42 vs eGRL_Control
FBgn0034487	Efhc1.2	EFHC1, EFHC2	0.71322	6.57663	4.35388e-07	2.03167e-05	eGRL_Aß42 vs eGRL_Control
FBgn0264745	CR44003	NA	1.04077	6.56299	4.51144e-07	2.09833e-05	eGRL_Aß42 vs eGRL_Control
FBgn0031497	CG17259	SARS, SARS2	0.274407	6.55708	4.58145e-07	2.12398e-05	eGRL_Aß42 vs eGRL_Control
FBgn0250876	Sema-5c	SEMA5A, SEMA5B	-0.274732	-6.55451	4.61219e-07	2.13131e-05	eGRL_Aß42 vs eGRL_Control
FBgn0021872	Xbp1	XBP1	0.280201	6.55263	4.63488e-07	2.13489e-05	eGRL_Aß42 vs eGRL_Control
FBgn0037788	CG3940	CA4, CA9	-0.28893	-6.53292	4.87945e-07	2.24031e-05	eGRL_Aß42 vs eGRL_Control
FBgn0030895	CG7135	NA	-0.274733	-6.5222	5.01791e-07	2.28916e-05	eGRL_Aß42 vs eGRL_Control
FBgn0040832	CG8012	NA	-0.462675	-6.50534	5.24379e-07	2.38459e-05	eGRL_Aß42 vs eGRL_Control
FBgn0030304	Cyp4g15	NA	-0.271161	-6.49213	5.42788e-07	2.45268e-05	eGRL_Aß42 vs eGRL_Control
FBgn0025827	CG6421	NA	-0.409368	-6.48725	5.49756e-07	2.47633e-05	eGRL_Aß42 vs eGRL_Control
FBgn0038476	kuk	NA	-0.267319	-6.48585	5.51775e-07	2.47761e-05	eGRL_Aß42 vs eGRL_Control
FBgn0041604	dlp	GPC1, GPC2, GPC4, GPC6	-0.287022	-6.48313	5.55715e-07	2.48748e-05	eGRL_Aß42 vs eGRL_Control
FBgn0051189	CG31189	NA	-0.596078	-6.45931	5.9144e-07	2.63912e-05	eGRL_Aß42 vs eGRL_Control
FBgn0037609	CG9773	UNC50	0.416257	6.4523	6.02386e-07	2.67766e-05	eGRL_Aß42 vs eGRL_Control
FBgn0260855	Sec22	SEC22B	0.353569	6.44114	6.20257e-07	2.742e-05	eGRL_Aß42 vs eGRL_Control
FBgn0085483	CG34454	NA	-0.618163	-6.42922	6.39928e-07	2.80292e-05	eGRL_Aß42 vs eGRL_Control
FBgn0037934	CG6830	NA	-0.332643	-6.40236	6.86618e-07	2.99435e-05	eGRL_Aß42 vs eGRL_Control
FBgn0261113	Xrp1	NA	0.311888	6.40169	6.87825e-07	2.99435e-05	eGRL_Aß42 vs eGRL_Control
FBgn0020907	Scp2	NA	-0.272127	-6.39494	7.00107e-07	3.03793e-05	eGRL_Aß42 vs eGRL_Control
FBgn0010621	Cct5	CCT5	0.411283	6.39386	7.02091e-07	3.03793e-05	eGRL_Aß42 vs eGRL_Control
FBgn0036545	GXIVsPLA2	PLA2G12A, PLA2G12B	0.360188	6.38918	7.10769e-07	3.06618e-05	eGRL_Aß42 vs eGRL_Control
FBgn0031256	CG4164	DNAJB11	0.398176	6.38134	7.25534e-07	3.12045e-05	eGRL_Aß42 vs eGRL_Control
FBgn0011774	Irbp	XRCC6	0.48592	6.37712	7.3362e-07	3.14575e-05	eGRL_Aß42 vs eGRL_Control
FBgn0262123	l(2)41Ab	CCDC40	-0.568586	-6.37139	7.44736e-07	3.18386e-05	eGRL_Aß42 vs eGRL_Control
FBgn0050091	CG30091	NA	-1.58659	-6.37014	7.47191e-07	3.18482e-05	eGRL_Aß42 vs eGRL_Control
FBgn0038113	CG11668	NA	-0.400007	-6.36776	7.51873e-07	3.19523e-05	eGRL_Aß42 vs eGRL_Control
FBgn0040398	CG14629	NA	-0.292519	-6.36509	7.57156e-07	3.20814e-05	eGRL_Aß42 vs eGRL_Control
FBgn0028519	CG4500	ACSBG1, ACSBG2	-1.44543	-6.3628	7.61741e-07	3.21802e-05	eGRL_Aß42 vs eGRL_Control
FBgn0027560	Tps1	NA	0.314013	6.33337	8.22992e-07	3.45633e-05	eGRL_Aß42 vs eGRL_Control
FBgn0031376	Der-1	DERL1	0.306587	6.32969	8.30989e-07	3.47967e-05	eGRL_Aß42 vs eGRL_Control
FBgn0267281	CR45717	NA	3.30037	6.32443	8.42552e-07	3.51778e-05	eGRL_Aß42 vs eGRL_Control
FBgn0014019	Rh5	OPN4	0.297147	6.31753	8.58001e-07	3.57184e-05	eGRL_Aß42 vs eGRL_Control
FBgn0259979	CG17337	CNDP1, CNDP2	-0.355859	-6.30952	8.76275e-07	3.6336e-05	eGRL_Aß42 vs eGRL_Control
FBgn0026576	CG5991	PISD	0.264916	6.3088	8.77926e-07	3.6336e-05	eGRL_Aß42 vs eGRL_Control
FBgn0038820	CG4000	NA	-0.667522	-6.30642	8.83447e-07	3.64588e-05	eGRL_Aß42 vs eGRL_Control
FBgn0037850	CG14695	NA	0.852429	6.26685	9.80499e-07	4.03474e-05	eGRL_Aß42 vs eGRL_Control
FBgn0026314	Ugt35b	UGT1A3, UGT1A6, UGT2A2, UGT2A3, UGT2B10, UGT2B11, UGT2B15, UGT2B17, UGT2B28, UGT2B4, UGT2B7, UGT3A1, UGT3A2, UGT8	-0.381088	-6.26218	9.92639e-07	4.07296e-05	eGRL_Aß42 vs eGRL_Control
FBgn0040850	CG15210	NA	-0.386493	-6.23788	1.05833e-06	4.29966e-05	eGRL_Aß42 vs eGRL_Control
FBgn0062928	pncr009:3L	NA	0.627911	6.2373	1.05993e-06	4.29966e-05	eGRL_Aß42 vs eGRL_Control
FBgn0010611	Hmgs	HMGCS1, HMGCS2	0.269871	6.2306	1.07885e-06	4.364e-05	eGRL_Aß42 vs eGRL_Control
FBgn0015799	Rbf	RB1, RBL1, RBL2	0.301196	6.22595	1.09217e-06	4.40541e-05	eGRL_Aß42 vs eGRL_Control
FBgn0034479	CG8654	SLC22A1, SLC22A12, SLC22A13, SLC22A14, SLC22A16, SLC22A2, SLC22A3, SLC22A6, SLC22A7, SLC22A8	0.413232	6.2231	1.10042e-06	4.42615e-05	eGRL_Aß42 vs eGRL_Control
FBgn0085285	CG34256	NA	0.524208	6.21991	1.10973e-06	4.45108e-05	eGRL_Aß42 vs eGRL_Control
FBgn0033748	vis	TGIF1, TGIF2, TGIF2LX, TGIF2LY	-1.01157	-6.21435	1.12614e-06	4.50424e-05	eGRL_Aß42 vs eGRL_Control
FBgn0029689	CG6428	ASPG	0.324142	6.21133	1.13515e-06	4.5276e-05	eGRL_Aß42 vs eGRL_Control
FBgn0013277	Hsp70Ba	HSPA1A, HSPA1B, HSPA1L, HSPA2, HSPA5, HSPA6, HSPA8	3.30564	6.20679	1.14883e-06	4.55671e-05	eGRL_Aß42 vs eGRL_Control
FBgn0034417	CG15117	GUSB	0.288819	6.20407	1.15711e-06	4.57685e-05	eGRL_Aß42 vs eGRL_Control
FBgn0264834	CR44042	NA	-1.1655	-6.18567	1.21478e-06	4.79167e-05	eGRL_Aß42 vs eGRL_Control
FBgn0029821	CG4020	FAR1, FAR2	0.983893	6.17151	1.2611e-06	4.94705e-05	eGRL_Aß42 vs eGRL_Control
FBgn0051321	CG31321	NA	-0.425225	-6.16594	1.27984e-06	5.0068e-05	eGRL_Aß42 vs eGRL_Control
FBgn0020545	kraken	SERHL, SERHL2	0.338186	6.15485	1.31791e-06	5.14165e-05	eGRL_Aß42 vs eGRL_Control
FBgn0039483	CG14259	NA	-0.32842	-6.15265	1.32563e-06	5.15768e-05	eGRL_Aß42 vs eGRL_Control
FBgn0026268	antdh	DHRS11	-0.430665	-6.13456	1.39061e-06	5.39581e-05	eGRL_Aß42 vs eGRL_Control
FBgn0262945	CR43264	NA	1.17173	6.12382	1.43075e-06	5.5365e-05	eGRL_Aß42 vs eGRL_Control
FBgn0032422	atilla	NA	-0.32302	-6.12271	1.43497e-06	5.53782e-05	eGRL_Aß42 vs eGRL_Control
FBgn0004880	scrt	SCRT1, SCRT2	-0.42387	-6.11445	1.4667e-06	5.64501e-05	eGRL_Aß42 vs eGRL_Control
FBgn0037470	CG1091	NA	0.2849	6.11106	1.47992e-06	5.68058e-05	eGRL_Aß42 vs eGRL_Control
FBgn0086691	UK114	HRSP12	-0.479379	-6.10785	1.49258e-06	5.71382e-05	eGRL_Aß42 vs eGRL_Control
FBgn0032810	CG13077	CYB561D1, CYB561D2	-0.327445	-6.10043	1.52223e-06	5.76551e-05	eGRL_Aß42 vs eGRL_Control
FBgn0035321	CG1275	CYB561, CYB561A3, CYBRD1	-0.263199	-6.07406	1.63245e-06	6.13416e-05	eGRL_Aß42 vs eGRL_Control
FBgn0051344	CG31344	NA	0.314067	6.07112	1.64526e-06	6.14991e-05	eGRL_Aß42 vs eGRL_Control
FBgn0031097	obst-A	NA	-0.636593	-6.06942	1.65268e-06	6.16154e-05	eGRL_Aß42 vs eGRL_Control
FBgn0261575	tobi	KIAA1161	-0.7271	-6.06781	1.65974e-06	6.17174e-05	eGRL_Aß42 vs eGRL_Control
FBgn0262538	CG43092	NA	-0.341545	-6.06458	1.67406e-06	6.20879e-05	eGRL_Aß42 vs eGRL_Control
FBgn0262150	CG42876	NA	1.60086	6.05936	1.69737e-06	6.27896e-05	eGRL_Aß42 vs eGRL_Control
FBgn0053158	CG33158	EFTUD1	0.294843	6.05657	1.71001e-06	6.30936e-05	eGRL_Aß42 vs eGRL_Control
FBgn0037433	CG17919	PEBP1	-0.391803	-6.04855	1.74683e-06	6.42859e-05	eGRL_Aß42 vs eGRL_Control
FBgn0032084	CG13101	NA	-0.437922	-6.04579	1.75963e-06	6.45907e-05	eGRL_Aß42 vs eGRL_Control
FBgn0032803	CG13082	NA	-0.51754	-6.03747	1.79896e-06	6.56966e-05	eGRL_Aß42 vs eGRL_Control
FBgn0036589	CG13067	NA	-1.13444	-6.02792	1.84517e-06	6.68711e-05	eGRL_Aß42 vs eGRL_Control
FBgn0030251	CG2145	ENDOU	-0.415844	-6.01952	1.88679e-06	6.82064e-05	eGRL_Aß42 vs eGRL_Control
FBgn0038115	CG7966	SELENBP1	-0.402425	-6.01016	1.93432e-06	6.95723e-05	eGRL_Aß42 vs eGRL_Control
FBgn0034218	CG18467	GID8	-0.385849	-5.99581	2.00958e-06	7.20584e-05	eGRL_Aß42 vs eGRL_Control
FBgn0036359	CG14105	TTC36	-0.503955	-5.99314	2.02388e-06	7.22476e-05	eGRL_Aß42 vs eGRL_Control
FBgn0028856	CG18063	NA	0.727168	5.9893	2.04463e-06	7.28063e-05	eGRL_Aß42 vs eGRL_Control
FBgn0051973	Cda5	NA	-0.438684	-5.98752	2.05437e-06	7.29711e-05	eGRL_Aß42 vs eGRL_Control
FBgn0031389	CG4259	NA	-0.434721	-5.98257	2.08158e-06	7.37542e-05	eGRL_Aß42 vs eGRL_Control
FBgn0030607	dob	PNPLA1, PNPLA2, PNPLA3, PNPLA5	-0.345729	-5.9597	2.21219e-06	7.79947e-05	eGRL_Aß42 vs eGRL_Control
FBgn0038803	CG5191	FAAH, FAAH2	0.267622	5.9261	2.41928e-06	8.46689e-05	eGRL_Aß42 vs eGRL_Control
FBgn0034784	CG9826	SLC17A3, SLC17A4	2.38852	5.91995	2.45927e-06	8.58579e-05	eGRL_Aß42 vs eGRL_Control
FBgn0015351	CG14906	METTL4	0.566084	5.91757	2.47493e-06	8.61938e-05	eGRL_Aß42 vs eGRL_Control
FBgn0069969	CG40498	NA	-0.422871	-5.91396	2.49883e-06	8.68145e-05	eGRL_Aß42 vs eGRL_Control
FBgn0027070	CG17322	UGT2B11, UGT2B28, UGT8	-0.278659	-5.90933	2.5299e-06	8.76806e-05	eGRL_Aß42 vs eGRL_Control
FBgn0039003	wfs1	WFS1	0.272736	5.90303	2.57276e-06	8.89293e-05	eGRL_Aß42 vs eGRL_Control
FBgn0029950	CG9657	SLC5A12, SLC5A5, SLC5A6, SLC5A8, SLC5A9	-0.284367	-5.90221	2.57838e-06	8.89293e-05	eGRL_Aß42 vs eGRL_Control
FBgn0032405	CG14946	DHRS3, HSD17B11	-0.615288	-5.88977	2.66531e-06	9.1706e-05	eGRL_Aß42 vs eGRL_Control
FBgn0037973	CG18547	KCNAB2	-0.263824	-5.88088	2.72933e-06	9.32348e-05	eGRL_Aß42 vs eGRL_Control
FBgn0031559	CG3513	EPPIN-WFDC6	-0.571842	-5.87076	2.804e-06	9.55569e-05	eGRL_Aß42 vs eGRL_Control
FBgn0039915	CG1732	SLC6A1, SLC6A11, SLC6A12, SLC6A13, SLC6A6	-0.328189	-5.86881	2.81868e-06	9.58283e-05	eGRL_Aß42 vs eGRL_Control
FBgn0011280	Obp19d	NA	-0.345305	-5.83559	3.08012e-06	0.000103812	eGRL_Aß42 vs eGRL_Control
FBgn0052220	Csas	CMAS	-0.309818	-5.83528	3.0826e-06	0.000103812	eGRL_Aß42 vs eGRL_Control
FBgn0259736	CG42390	NA	0.290916	5.8288	3.13648e-06	0.000105217	eGRL_Aß42 vs eGRL_Control
FBgn0031367	c-cup	NENF	-1.76187	-5.81432	3.26021e-06	0.000108223	eGRL_Aß42 vs eGRL_Control
FBgn0035282	CNMa	NA	0.620445	5.81216	3.27909e-06	0.000108385	eGRL_Aß42 vs eGRL_Control
FBgn0038398	sxe2	NA	-0.289201	-5.81084	3.2907e-06	0.000108517	eGRL_Aß42 vs eGRL_Control
FBgn0034618	CG9485	AGL	0.315108	5.79609	3.42306e-06	0.000112363	eGRL_Aß42 vs eGRL_Control
FBgn0267659	CR45997	NA	-0.731247	-5.78653	3.51171e-06	0.000114745	eGRL_Aß42 vs eGRL_Control
FBgn0032161	CG4594	ECI1	-0.480667	-5.7659	3.71097e-06	0.000120704	eGRL_Aß42 vs eGRL_Control
FBgn0004047	Yp3	NA	-1.43554	-5.75973	3.77274e-06	0.00012188	eGRL_Aß42 vs eGRL_Control
FBgn0030332	CG9360	DHRS11	-0.350368	-5.75444	3.8266e-06	0.000123124	eGRL_Aß42 vs eGRL_Control
FBgn0034331	CG15067	NA	-0.443057	-5.74781	3.89514e-06	0.000124986	eGRL_Aß42 vs eGRL_Control
FBgn0034430	mip40	LIN37	0.332498	5.74687	3.90495e-06	0.00012502	eGRL_Aß42 vs eGRL_Control
FBgn0030993	Mec2	STOM, STOML3	0.810806	5.74053	3.97175e-06	0.000126874	eGRL_Aß42 vs eGRL_Control
FBgn0243512	puc	DUSP10, DUSP16, DUSP6, DUSP7, DUSP8	0.27491	5.73709	4.00849e-06	0.000127762	eGRL_Aß42 vs eGRL_Control
FBgn0036815	HipHop	NA	0.656972	5.7221	4.17279e-06	0.000132702	eGRL_Aß42 vs eGRL_Control
FBgn0266590	CR45115	NA	-0.684578	-5.71838	4.21457e-06	0.000133733	eGRL_Aß42 vs eGRL_Control
FBgn0038733	CG11407	NA	-0.311451	-5.70948	4.31627e-06	0.000136656	eGRL_Aß42 vs eGRL_Control
FBgn0015570	alpha-Est2	NA	-0.380919	-5.6985	4.44515e-06	0.000139807	eGRL_Aß42 vs eGRL_Control
FBgn0033597	Cpr47Ea	NA	-1.45417	-5.69683	4.46511e-06	0.000140126	eGRL_Aß42 vs eGRL_Control
FBgn0261976	Psf2	GINS2	0.475388	5.69196	4.52385e-06	0.000141348	eGRL_Aß42 vs eGRL_Control
FBgn0040531	CG11741	NA	0.568328	5.67784	4.69831e-06	0.000145842	eGRL_Aß42 vs eGRL_Control
FBgn0033657	Sln	SLC16A5	0.267539	5.65072	5.053e-06	0.000155835	eGRL_Aß42 vs eGRL_Control
FBgn0000527	e	AASDH	-0.412106	-5.63708	5.24137e-06	0.000161296	eGRL_Aß42 vs eGRL_Control
FBgn0033000	CG14464	ARL14EP, ARL14EPL	0.450468	5.63603	5.25612e-06	0.000161403	eGRL_Aß42 vs eGRL_Control
FBgn0033268	Obp44a	NA	-0.369403	-5.63521	5.2677e-06	0.000161411	eGRL_Aß42 vs eGRL_Control
FBgn0053993	CG33993	NA	-0.45323	-5.60853	5.65904e-06	0.000173031	eGRL_Aß42 vs eGRL_Control
FBgn0039485	CG17189	NA	-0.498273	-5.6036	5.73447e-06	0.00017459	eGRL_Aß42 vs eGRL_Control
FBgn0262537	CG43091	NA	-0.33333	-5.60014	5.78804e-06	0.000175472	eGRL_Aß42 vs eGRL_Control
FBgn0044011	Spn43Ad	NA	0.618101	5.58533	6.02293e-06	0.00018147	eGRL_Aß42 vs eGRL_Control
FBgn0037819	CG14688	PHYHD1	0.342929	5.58526	6.024e-06	0.00018147	eGRL_Aß42 vs eGRL_Control
FBgn0036757	Ir75a	NA	0.600919	5.57003	6.27582e-06	0.000188261	eGRL_Aß42 vs eGRL_Control
FBgn0050271	CG30271	NA	0.897818	5.54775	6.66319e-06	0.000199045	eGRL_Aß42 vs eGRL_Control
FBgn0051436	CG31436	NA	-0.319968	-5.52929	7.00244e-06	0.000208743	eGRL_Aß42 vs eGRL_Control
FBgn0262524	ver	NA	0.735664	5.51451	7.28647e-06	0.000216757	eGRL_Aß42 vs eGRL_Control
FBgn0259099	DCX-EMAP	EML1, EML2, EML3, EML4	0.410861	5.51374	7.30164e-06	0.000216757	eGRL_Aß42 vs eGRL_Control
FBgn0032436	CG5418	NA	-1.20542	-5.51212	7.3335e-06	0.000216903	eGRL_Aß42 vs eGRL_Control
FBgn0063923	Kaz1-ORFB	NA	-0.409777	-5.50687	7.43789e-06	0.000219433	eGRL_Aß42 vs eGRL_Control
FBgn0052207	CR32207	NA	0.738497	5.50284	7.51897e-06	0.000221368	eGRL_Aß42 vs eGRL_Control
FBgn0031549	Spindly	SPDL1	-0.739963	-5.49375	7.70533e-06	0.000226388	eGRL_Aß42 vs eGRL_Control
FBgn0043792	CG30427	FAR1, FAR2	-0.392548	-5.49075	7.76793e-06	0.000227291	eGRL_Aß42 vs eGRL_Control
FBgn0038034	Cyp9f3Psi	NA	-0.43265	-5.48996	7.78437e-06	0.000227307	eGRL_Aß42 vs eGRL_Control
FBgn0267655	CR45993	NA	-1.11806	-5.46888	8.23899e-06	0.000240091	eGRL_Aß42 vs eGRL_Control
FBgn0259151	CG42266	NA	-0.84094	-5.45992	8.44037e-06	0.000244959	eGRL_Aß42 vs eGRL_Control
FBgn0052726	CG32726	NA	-0.410887	-5.45355	8.58635e-06	0.000248691	eGRL_Aß42 vs eGRL_Control
FBgn0039298	to	NA	-0.879623	-5.43252	9.08713e-06	0.000261077	eGRL_Aß42 vs eGRL_Control
FBgn0260499	qvr	NA	-0.278505	-5.42767	9.20656e-06	0.000263977	eGRL_Aß42 vs eGRL_Control
FBgn0039628	CG11841	NA	-0.310727	-5.42348	9.31125e-06	0.000266444	eGRL_Aß42 vs eGRL_Control
FBgn0044050	Ilp3	NA	-0.32229	-5.41199	9.60416e-06	0.000274276	eGRL_Aß42 vs eGRL_Control
FBgn0023129	aay	PSPH	0.270214	5.40767	9.71672e-06	0.000275835	eGRL_Aß42 vs eGRL_Control
FBgn0266810	CR45272	NA	3.32647	5.40382	9.818e-06	0.000277606	eGRL_Aß42 vs eGRL_Control
FBgn0034413	CG15115	NA	-2.36909	-5.39765	9.98282e-06	0.000281153	eGRL_Aß42 vs eGRL_Control
FBgn0050345	CG30345	SLC46A1, SLC46A2, SLC46A3	-0.264465	-5.38185	1.04175e-05	0.000292818	eGRL_Aß42 vs eGRL_Control
[truncated: 11,175 more rows]
