# Supplementary material for: Integrated biology approach reveals molecular and pathological interactions among Alzheimer’s Aβ42, Tau, TREM2, and TYROBP in Drosophila models
Source: Genome Med. 2018 Mar 29;10:26. doi: 10.1186/s13073-018-0530-9 (PMC5875009; doi:10.1186/s13073-018-0530-9)
Supplement: Supplementary file 3 — Table S2. Functional enrichment of DEGs identified in TREM2WT/TYROBP, TREM2R47H/TYROBP, and Aß42 files. (XLSX 23 kb) [file 13073_2018_530_MOESM3_ESM.xlsx]

## Sheet: Abbreviation
Abbreviated genotype in supplemental Tables	Fly genotype	Abbreviated genotype in Figure 2~5
eGRL_Control	Repo-LexA,Elav-gal4; (attp2 background)	Control
eGRL_TREM2-WT/TYROBP	Repo-LexA,Elav-gal4;LexAop-TYROBP,LexAop-TREM2 WT	TREM2WT/TYROBP
eGRL_TREM2-R47H/TYROBP	Repo-LexA,Elav-gal4;LexAop-TYROBP,LexAop-TREM2 R47H	TREM2R47H/TYROBP
eGRL_Aß42	Repo-LexA,Elav-gal4;UAS-Aß42 (attp2 background)	Aß42

## Sheet: Table S2
Table S2. Functional enrichment of DEGs identified in TREM2-WT/TYROBP, TREM2-R47H/TYROBP, and Aß42 files.
System	GO	DEGs	Overlap.Size	DEGs.Size	GO.Size	FE	Pvalue	FDR	Overlap.FlyGeneid	FlySymbol	HumanOrtholog
MF	electron carrier activity	eGRL_Aß42 vs eGRL_Control (Dn)	25	485	120	7.5421	2.14577e-15	1.17983e-10	FBgn0000473;FBgn0003312;FBgn0013771;FBgn0013772;FBgn0015032;FBgn0015034;FBgn0015037;FBgn0015039;FBgn0030304;FBgn0030369;FBgn0032652;FBgn0033302;FBgn0033697;FBgn0033753;FBgn0033978;FBgn0033980;FBgn0034756;FBgn0035321;FBgn0036820;FBgn0038037;FBgn0038194;FBgn0038680;FBgn0041337;FBgn0050489;FBgn0053503	CG1275;CG6852;CG6870;Cyp12a5;Cyp12d1-d;Cyp12d1-p;Cyp301a1;Cyp309a2;Cyp318a1;Cyp4c3;Cyp4e1;Cyp4g15;Cyp4p1;Cyp6a14;Cyp6a2;Cyp6a20;Cyp6a23;Cyp6a8;Cyp6a9;Cyp6d2;Cyp6d5;Cyp6t3;Cyp9b2;Cyp9f2;sad	CYB561, CYB561A3, CYBRD1;CYB5A, CYB5B;CYP11A1, CYP11B1, CYP11B2, CYP24A1, CYP27A1, CYP27C1;CYP24A1, CYP27A1, CYP27B1;CYP24A1, CYP27A1, CYP27B1;CYP24A1, CYP27A1, CYP27B1, CYP27C1;CYP24A1, CYP27A1, CYP27B1, CYP27C1;CYP3A4, CYP3A43, CYP3A5, CYP3A7, TBXAS1;CYP3A4, CYP3A43, CYP3A5, CYP3A7, TBXAS1;CYP3A4, CYP3A43, CYP3A5, CYP3A7, TBXAS1;CYP3A4, CYP3A43, CYP3A5, CYP3A7, TBXAS1;CYP3A4, CYP3A43, CYP3A5, C…
MF	oxidoreductase activity, acting on paired donors, with incorporation or reduction of molecular oxygen	eGRL_Aß42 vs eGRL_Control (Dn)	20	485	85	8.51813	1.21094e-13	3.3291e-09	FBgn0000473;FBgn0003312;FBgn0013771;FBgn0015032;FBgn0015034;FBgn0015037;FBgn0015039;FBgn0030304;FBgn0030369;FBgn0033697;FBgn0033753;FBgn0033978;FBgn0033980;FBgn0034756;FBgn0038037;FBgn0038194;FBgn0038680;FBgn0041337;FBgn0050489;FBgn0053503	Cyp12a5;Cyp12d1-d;Cyp12d1-p;Cyp301a1;Cyp309a2;Cyp318a1;Cyp4c3;Cyp4e1;Cyp4g15;Cyp4p1;Cyp6a2;Cyp6a20;Cyp6a23;Cyp6a9;Cyp6d2;Cyp6d5;Cyp6t3;Cyp9b2;Cyp9f2;sad	CYP11A1, CYP11B1, CYP11B2, CYP24A1, CYP27A1, CYP27C1;CYP24A1, CYP27A1, CYP27B1;CYP24A1, CYP27A1, CYP27B1;CYP24A1, CYP27A1, CYP27B1, CYP27C1;CYP24A1, CYP27A1, CYP27B1, CYP27C1;CYP3A4, CYP3A43, CYP3A5, CYP3A7, TBXAS1;CYP3A4, CYP3A43, CYP3A5, CYP3A7, TBXAS1;CYP3A4, CYP3A43, CYP3A5, CYP3A7, TBXAS1;CYP3A4, CYP3A43, CYP3A5, CYP3A7, TBXAS1;CYP3A4, CYP3A43, CYP3A5, CYP3A7, TBXAS1;CYP3A4, CYP3A43, CYP3A5,…
CC	intracellular membrane-bounded organelle	eGRL_Aß42 vs eGRL_Control (Dn)	20	485	89	8.13529	3.08769e-13	5.65911e-09	FBgn0000473;FBgn0013771;FBgn0013772;FBgn0015032;FBgn0015034;FBgn0015037;FBgn0015039;FBgn0025814;FBgn0030304;FBgn0030369;FBgn0032652;FBgn0033302;FBgn0033697;FBgn0033978;FBgn0033980;FBgn0034405;FBgn0034756;FBgn0038037;FBgn0038194;FBgn0041337	CG6870;Cyp309a2;Cyp318a1;Cyp4c3;Cyp4e1;Cyp4g15;Cyp4p1;Cyp6a14;Cyp6a2;Cyp6a20;Cyp6a23;Cyp6a8;Cyp6a9;Cyp6d2;Cyp6d5;Cyp6t3;Cyp9b2;Cyp9f2;Jheh2;Mgstl	CYB5A, CYB5B;CYP3A4, CYP3A43, CYP3A5, CYP3A7, TBXAS1;CYP3A4, CYP3A43, CYP3A5, CYP3A7, TBXAS1;CYP3A4, CYP3A43, CYP3A5, CYP3A7, TBXAS1;CYP3A4, CYP3A43, CYP3A5, CYP3A7, TBXAS1;CYP3A4, CYP3A43, CYP3A5, CYP3A7, TBXAS1;CYP3A4, CYP3A43, CYP3A5, CYP3A7, TBXAS1;CYP3A4, CYP3A43, CYP3A5, CYP3A7, TBXAS1;CYP3A4, CYP3A43, CYP3A5, TBXAS1;CYP3A4, CYP3A43, CYP3A5, TBXAS1;CYP4A11, CYP4A22, CYP4B1, CYP4F11, CYP4F12…
MF	heme binding	eGRL_Aß42 vs eGRL_Control (Dn)	23	485	126	6.60831	5.5951e-13	7.69102e-09	FBgn0000261;FBgn0000473;FBgn0003312;FBgn0013771;FBgn0013772;FBgn0015032;FBgn0015034;FBgn0015037;FBgn0015039;FBgn0030304;FBgn0030369;FBgn0032652;FBgn0033697;FBgn0033753;FBgn0033978;FBgn0033980;FBgn0034756;FBgn0038037;FBgn0038194;FBgn0038680;FBgn0041337;FBgn0050489;FBgn0053503	Cat;CG6870;Cyp12a5;Cyp12d1-d;Cyp12d1-p;Cyp301a1;Cyp309a2;Cyp318a1;Cyp4c3;Cyp4e1;Cyp4g15;Cyp4p1;Cyp6a2;Cyp6a20;Cyp6a23;Cyp6a8;Cyp6a9;Cyp6d2;Cyp6d5;Cyp6t3;Cyp9b2;Cyp9f2;sad	CAT;CYB5A, CYB5B;CYP11A1, CYP11B1, CYP11B2, CYP24A1, CYP27A1, CYP27C1;CYP24A1, CYP27A1, CYP27B1;CYP24A1, CYP27A1, CYP27B1;CYP24A1, CYP27A1, CYP27B1, CYP27C1;CYP24A1, CYP27A1, CYP27B1, CYP27C1;CYP3A4, CYP3A43, CYP3A5, CYP3A7, TBXAS1;CYP3A4, CYP3A43, CYP3A5, CYP3A7, TBXAS1;CYP3A4, CYP3A43, CYP3A5, CYP3A7, TBXAS1;CYP3A4, CYP3A43, CYP3A5, CYP3A7, TBXAS1;CYP3A4, CYP3A43, CYP3A5, CYP3A7, TBXAS1;CYP3A4,…
BP	oxidation-reduction process	eGRL_Aß42 vs eGRL_Control (Dn)	35	485	383	3.30828	5.91906e-10	5.51813e-06	FBgn0000261;FBgn0000473;FBgn0003312;FBgn0004087;FBgn0013771;FBgn0013772;FBgn0015032;FBgn0015034;FBgn0015037;FBgn0015039;FBgn0022359;FBgn0026268;FBgn0030304;FBgn0030369;FBgn0030593;FBgn0032889;FBgn0033697;FBgn0033753;FBgn0033978;FBgn0033980;FBgn0034756;FBgn0035943;FBgn0036698;FBgn0036750;FBgn0037973;FBgn0038037;FBgn0038130;FBgn0038149;FBgn0038194;FBgn0038680;FBgn0041337;FBgn0050489;FBgn0051075;FBg…	antdh;Cat;CG18547;CG31075;CG31673;CG5653;CG6034;CG7724;CG8630;CG9331;CG9512;Cyp12a5;Cyp12d1-d;Cyp12d1-p;Cyp301a1;Cyp309a2;Cyp318a1;Cyp4c3;Cyp4e1;Cyp4g15;Cyp4p1;Cyp6a2;Cyp6a20;Cyp6a23;Cyp6a8;Cyp6a9;Cyp6d2;Cyp6d5;Cyp6t3;Cyp9b2;Cyp9f2;Dhfr;GILT1;sad;Sodh-2	ALDH1A1, ALDH1A2, ALDH1A3, ALDH1B1, ALDH2;CAT;CHDH;CYP11A1, CYP11B1, CYP11B2, CYP24A1, CYP27A1, CYP27C1;CYP24A1, CYP27A1, CYP27B1;CYP24A1, CYP27A1, CYP27B1;CYP24A1, CYP27A1, CYP27B1, CYP27C1;CYP24A1, CYP27A1, CYP27B1, CYP27C1;CYP3A4, CYP3A43, CYP3A5, CYP3A7, TBXAS1;CYP3A4, CYP3A43, CYP3A5, CYP3A7, TBXAS1;CYP3A4, CYP3A43, CYP3A5, CYP3A7, TBXAS1;CYP3A4, CYP3A43, CYP3A5, CYP3A7, TBXAS1;CYP3A4, CYP3A…
MF	iron ion binding	eGRL_Aß42 vs eGRL_Control (Dn)	21	485	146	5.20715	6.02153e-10	5.51813e-06	FBgn0000473;FBgn0003312;FBgn0013771;FBgn0013772;FBgn0015032;FBgn0015034;FBgn0015037;FBgn0015039;FBgn0030304;FBgn0030369;FBgn0033697;FBgn0033753;FBgn0033978;FBgn0033980;FBgn0034756;FBgn0038037;FBgn0038194;FBgn0038680;FBgn0041337;FBgn0050489;FBgn0053503	Cyp12a5;Cyp12d1-d;Cyp12d1-p;Cyp301a1;Cyp309a2;Cyp318a1;Cyp4c3;Cyp4e1;Cyp4g15;Cyp4p1;Cyp6a2;Cyp6a20;Cyp6a23;Cyp6a8;Cyp6a9;Cyp6d2;Cyp6d5;Cyp6t3;Cyp9b2;Cyp9f2;sad	CYP11A1, CYP11B1, CYP11B2, CYP24A1, CYP27A1, CYP27C1;CYP24A1, CYP27A1, CYP27B1;CYP24A1, CYP27A1, CYP27B1;CYP24A1, CYP27A1, CYP27B1, CYP27C1;CYP24A1, CYP27A1, CYP27B1, CYP27C1;CYP3A4, CYP3A43, CYP3A5, CYP3A7, TBXAS1;CYP3A4, CYP3A43, CYP3A5, CYP3A7, TBXAS1;CYP3A4, CYP3A43, CYP3A5, CYP3A7, TBXAS1;CYP3A4, CYP3A43, CYP3A5, CYP3A7, TBXAS1;CYP3A4, CYP3A43, CYP3A5, CYP3A7, TBXAS1;CYP3A4, CYP3A43, CYP3A5,…
CC	endomembrane system	eGRL_Aß42 vs eGRL_Control (Up)	21	437	169	4.99259	1.4171e-09	1.11311e-05	FBgn0001218;FBgn0011708;FBgn0023529;FBgn0025678;FBgn0025682;FBgn0027095;FBgn0028327;FBgn0031779;FBgn0032514;FBgn0033205;FBgn0035438;FBgn0036847;FBgn0037312;FBgn0037718;FBgn0038039;FBgn0039296;FBgn0039562;FBgn0263260;FBgn0266420;FBgn0266449;FBgn0267348	CaBP1;CG10420;CG11577;CG11999;CG2064;CG2918;CG5196;CG9175;CG9302;Gp93;Hsc70-3;Kr-h2;l(1)G0320;LanB2;Manf;Ote;P58IPK;PHGPx;scf;sel;Syx5	CALU, RCN1, RCN3;CDNF, MANF;CNPY1, CNPY2;CNPY3, CNPY4;DNAJC3;GPX4, GPX7, GPX8;HSP90AA1, HSP90AB1, HSP90B1;HSPA1A, HSPA1B, HSPA1L, HSPA2, HSPA5, HSPA6, HSPA8;HYOU1;LAMA1, LAMA2, LAMA3, LAMA4, LAMA5, LAMC1, LAMC2, LAMC3;PDIA5;PDIA6;PREB;RDH11, RDH12, RDH13, RDH14;SDF2, SDF2L1;SIL1;SSR1;STX5;TMEM33;ZDHHC6
CC	endoplasmic reticulum	eGRL_Aß42 vs eGRL_Control (Up)	21	437	180	4.68749	4.49718e-09	2.90919e-05	FBgn0000152;FBgn0001218;FBgn0003295;FBgn0011708;FBgn0025678;FBgn0027095;FBgn0028327;FBgn0031260;FBgn0031779;FBgn0031950;FBgn0035762;FBgn0037327;FBgn0038039;FBgn0039296;FBgn0040087;FBgn0243512;FBgn0260855;FBgn0261274;FBgn0262125;FBgn0263260;FBgn0267330	Axs;CaBP1;CG10420;CG5196;CG9175;Ero1L;Herp;Hsc70-3;KdelR;l(1)G0320;Manf;p115;PEK;puc;Rint1;ru;Sec22;Sec23;sel;Spp;Syx5	ANO10, ANO8;CDNF, MANF;CNPY1, CNPY2;DUSP10, DUSP16, DUSP6, DUSP7, DUSP8;EIF2AK2, EIF2AK3;ERO1A, ERO1B;HERPUD1, HERPUD2;HM13;HSPA1A, HSPA1B, HSPA1L, HSPA2, HSPA5, HSPA6, HSPA8;KDELR1, KDELR2, KDELR3;PDIA6;PREB;RHBDL1, RHBDL3;RINT1;SEC22B;SEC23A, SEC23B;SIL1;SSR1;STX5;USO1;ZDHHC6
CC	extracellular matrix	eGRL_TREM2-R47H/TYROBP vs eGRL_Control (Dn)	17	365	139	5.88324	4.76188e-09	2.90919e-05	FBgn0004777;FBgn0005664;FBgn0025390;FBgn0033603;FBgn0033731;FBgn0034157;FBgn0035049;FBgn0035510;FBgn0036619;FBgn0036680;FBgn0038819;FBgn0039257;FBgn0039481;FBgn0051439;FBgn0052029;FBgn0053196;FBgn0267348	Ccp84Ag;Cpr47Ef;Cpr49Ah;Cpr64Aa;Cpr66D;Cpr72Ec;Cpr73D;Cpr92F;Cpr97Eb;Cry;dp;LanB2;Mmp1;Muc96D;Mur2B;resilin;tnc	LAMA1, LAMA2, LAMA3, LAMA4, LAMA5, LAMC1, LAMC2, LAMC3;MMP14, MMP15, MMP16, MMP19, MMP24;MUC17
MF	phosphatidate phosphatase activity	eGRL_TREM2-R47H/TYROBP vs eGRL_TREM2-WT/TYROBP (Dn)	5	157	9	62.1302	6.56497e-09	3.60968e-05	FBgn0037163;FBgn0037164;FBgn0037165;FBgn0037166;FBgn0037167	CG11425;CG11426;CG11437;CG11438;laza	PPAP2A, PPAP2B, PPAP2C;PPAP2A, PPAP2B, PPAP2C;PPAP2A, PPAP2B, PPAP2C;PPAP2A, PPAP2B, PPAP2C;PPAP2A, PPAP2B, PPAP2C, PPAPDC1B
CC	extracellular space	eGRL_Aß42 vs eGRL_Control (Dn)	34	485	407	3.02425	1.04329e-08	5.21493e-05	FBgn0000592;FBgn0013763;FBgn0027586;FBgn0028987;FBgn0030272;FBgn0030362;FBgn0030828;FBgn0031097;FBgn0032494;FBgn0032495;FBgn0033367;FBgn0034162;FBgn0034199;FBgn0034512;FBgn0036619;FBgn0036752;FBgn0037290;FBgn0037433;FBgn0038180;FBgn0038198;FBgn0038395;FBgn0038849;FBgn0039298;FBgn0039483;FBgn0039485;FBgn0039801;FBgn0040653;FBgn0040734;FBgn0044048;FBgn0044050;FBgn0051189;FBgn0051207;FBgn0051997;FBg…	Adgf-A;CG10407;CG1124;CG14259;CG15065;CG15201;CG16820;CG17189;CG17919;CG18067;CG31189;CG31207;CG31997;CG34227;CG5162;CG5210;CG5867;CG5945;CG6426;CG7079;Cht5;Cpr72Ec;Est-6;Gbp;Ilp3;Ilp5;IM4;Npc2b;Npc2h;obst-A;PPO2;regucalcin;Spn28F;to	CECR1;INS-IGF2;NPC2;PEBP1;RGN;SERPINB1, SERPINB10, SERPINB12, SERPINB13, SERPINB3, SERPINB4, SERPINB5, SERPINB6, SERPINB7, SERPINB8, SERPINB9, SERPINC1, SERPINI1, SERPINI2
MF	transferase activity, transferring phosphorus-containing groups	eGRL_Aß42 vs eGRL_Control (Dn)	12	485	56	7.75758	3.18997e-08	0.000146164	FBgn0025620;FBgn0030895;FBgn0031800;FBgn0034480;FBgn0037934;FBgn0039313;FBgn0039324;FBgn0039325;FBgn0039326;FBgn0051300;FBgn0051436;FBgn0053510	CG10553;CG10560;CG10562;CG11892;CG13360;CG16898;CG31300;CG31436;CG33510;CG6830;CG7135;CG9497
BP	oxidation-reduction process	eGRL_TREM2-R47H/TYROBP vs eGRL_TREM2-WT/TYROBP (Dn)	17	157	383	4.96393	6.10155e-08	0.000258067	FBgn0003388;FBgn0005670;FBgn0010222;FBgn0011693;FBgn0030509;FBgn0033696;FBgn0033830;FBgn0034756;FBgn0035476;FBgn0036806;FBgn0037298;FBgn0038095;FBgn0038680;FBgn0039099;FBgn0039415;FBgn0042627;FBgn0050489	CG10814;CG11162;CG12766;CG2604;CG6142;Cyp12a5;Cyp12c1;Cyp12d1-p;Cyp304a1;Cyp4d1;Cyp6d2;Cyp6g2;GILT2;Nmdmc;Pdh;shd;v(2)k05816	AKR1A1, AKR1B1, AKR1B10, AKR1C1, AKR1C2, AKR1C3, AKR1C4, AKR1D1, AKR1E2;BBOX1;CHDH;CYP24A1;CYP24A1, CYP27A1, CYP27B1, CYP27C1;CYP24A1, CYP27A1, CYP27B1, CYP27C1;CYP24A1, CYP27A1, CYP27B1, CYP27C1;CYP3A4, CYP3A5, CYP4A11, CYP4A22, CYP4B1, CYP4F11, CYP4F12, CYP4F2, CYP4V2, CYP4X1, CYP4Z1;FASN;FAXDC2, MSMO1;HPGD;IFI30;MTHFD1, MTHFD1L, MTHFD2, MTHFD2L;SCCPDH;TBXAS1
CC	extracellular region	eGRL_Aß42 vs eGRL_Control (Dn)	38	485	526	2.61536	6.96411e-08	0.00027351	FBgn0002565;FBgn0004034;FBgn0004047;FBgn0011280;FBgn0013763;FBgn0022355;FBgn0025583;FBgn0028987;FBgn0030362;FBgn0030562;FBgn0030985;FBgn0031737;FBgn0032213;FBgn0032889;FBgn0033268;FBgn0033367;FBgn0034470;FBgn0034475;FBgn0034509;FBgn0035434;FBgn0038105;FBgn0039102;FBgn0039155;FBgn0039298;FBgn0039801;FBgn0039896;FBgn0040653;FBgn0041604;FBgn0041711;FBgn0041713;FBgn0042201;FBgn0043534;FBgn0050197;FBg…	Cda5;CG17337;CG30197;CG33276;CG5210;CG5390;CG9331;CG9400;dlp;Drsl4;Drsl5;IM14;IM2;IM4;Kal1;Lsp2;Npc2h;Nplp3;Obp18a;Obp19d;Obp44a;Obp56d;Obp56h;Obp57b;Obp57c;obst-E;PPO2;regucalcin;SPE;Spn28F;to;Tsf1;y;yellow-c;yellow-e;yellow-f2;yellow-h;Yp3	ANOS1;CNDP1, CNDP2;GPC1, GPC2, GPC4, GPC6;GRHPR;LTF, MFI2, TF;NPC2;PI16;RGN;SERPINB1, SERPINB10, SERPINB12, SERPINB13, SERPINB3, SERPINB4, SERPINB5, SERPINB6, SERPINB7, SERPINB8, SERPINB9, SERPINC1, SERPINI1, SERPINI2;URM1
MF	oxidoreductase activity, acting on paired donors, with incorporation or reduction of molecular oxygen	eGRL_TREM2-WT/TYROBP vs eGRL_Control (Up)	10	239	85	8.64287	2.31699e-07	0.000827005	FBgn0000473;FBgn0010383;FBgn0015714;FBgn0031688;FBgn0033395;FBgn0033397;FBgn0034756;FBgn0038005;FBgn0038095;FBgn0050489	Cyp12d1-p;Cyp18a1;Cyp28d2;Cyp304a1;Cyp313a5;Cyp4p2;Cyp4p3;Cyp6a17;Cyp6a2;Cyp6d2	CYP24A1, CYP27A1, CYP27B1, CYP27C1;CYP2B6, CYP2C18, CYP2C19, CYP2C8, CYP2C9, CYP2D6, CYP2J2, CYP2R1, CYP2U1;CYP3A4, CYP3A43, CYP3A5, CYP3A7, CYP4F2, CYP4F3, TBXAS1;CYP3A4, CYP3A43, CYP3A5, CYP3A7, TBXAS1;CYP4A11, CYP4A22, CYP4B1, CYP4F11, CYP4F12, CYP4F2, CYP4F3, CYP4F8, CYP4V2, CYP4X1;CYP4A11, CYP4A22, CYP4B1, CYP4F11, CYP4F12, CYP4F2, CYP4F8, CYP4V2, CYP4X1;TBXAS1
CC	intracellular membrane-bounded organelle	eGRL_TREM2-R47H/TYROBP vs eGRL_Control (Up)	11	290	89	7.48307	2.40653e-07	0.000827005	FBgn0000473;FBgn0010383;FBgn0015035;FBgn0015714;FBgn0031432;FBgn0033302;FBgn0033395;FBgn0033397;FBgn0033775;FBgn0034756;FBgn0041337	Cyp18a1;Cyp309a1;Cyp309a2;Cyp4e3;Cyp4p2;Cyp4p3;Cyp6a14;Cyp6a17;Cyp6a2;Cyp6d2;Cyp9h1	CYP2B6, CYP2C18, CYP2C19, CYP2C8, CYP2C9, CYP2D6, CYP2J2, CYP2R1, CYP2U1;CYP3A4, CYP3A43, CYP3A5, CYP3A7, CYP4F2, CYP4F3, TBXAS1;CYP3A4, CYP3A43, CYP3A5, CYP3A7, TBXAS1;CYP3A4, CYP3A43, CYP3A5, CYP3A7, TBXAS1;CYP3A4, CYP3A43, CYP3A5, CYP3A7, TBXAS1;CYP3A4, CYP3A5, CYP4A11, CYP4A22, CYP4B1, CYP4F11, CYP4F12, CYP4F2, CYP4F8, CYP4V2, CYP4X1;CYP4A11, CYP4A22, CYP4B1, CYP4F11, CYP4F12, CYP4F2, CYP4F3,…
CC	intracellular membrane-bounded organelle	eGRL_TREM2-WT/TYROBP vs eGRL_Control (Up)	10	239	89	8.25443	3.59042e-07	0.00116127	FBgn0000473;FBgn0010383;FBgn0015714;FBgn0031688;FBgn0033302;FBgn0033395;FBgn0033397;FBgn0034756;FBgn0038005;FBgn0038095	Cyp18a1;Cyp28d2;Cyp304a1;Cyp313a5;Cyp4p2;Cyp4p3;Cyp6a14;Cyp6a17;Cyp6a2;Cyp6d2	CYP2B6, CYP2C18, CYP2C19, CYP2C8, CYP2C9, CYP2D6, CYP2J2, CYP2R1, CYP2U1;CYP3A4, CYP3A43, CYP3A5, CYP3A7, CYP4F2, CYP4F3, TBXAS1;CYP3A4, CYP3A43, CYP3A5, CYP3A7, TBXAS1;CYP3A4, CYP3A43, CYP3A5, CYP3A7, TBXAS1;CYP4A11, CYP4A22, CYP4B1, CYP4F11, CYP4F12, CYP4F2, CYP4F3, CYP4F8, CYP4V2, CYP4X1;CYP4A11, CYP4A22, CYP4B1, CYP4F11, CYP4F12, CYP4F2, CYP4F8, CYP4V2, CYP4X1;TBXAS1
MF	odorant binding	eGRL_TREM2-R47H/TYROBP vs eGRL_TREM2-WT/TYROBP (Up)	9	145	114	9.55971	4.32343e-07	0.00127665	FBgn0029521;FBgn0034468;FBgn0034470;FBgn0034471;FBgn0034475;FBgn0039685;FBgn0043533;FBgn0043534;FBgn0043535	Obp56a;Obp56d;Obp56e;Obp56f;Obp56h;Obp57a;Obp57b;Obp99b;Or1a
CC	integral component of plasma membrane	eGRL_TREM2-WT/TYROBP vs eGRL_Control (Dn)	18	373	206	4.11312	4.41154e-07	0.00127665	FBgn0000038;FBgn0000535;FBgn0010473;FBgn0011582;FBgn0033159;FBgn0035385;FBgn0035806;FBgn0036278;FBgn0037406;FBgn0037410;FBgn0037411;FBgn0037429;FBgn0038201;FBgn0043575;FBgn0052447;FBgn0261053;FBgn0264255;FBgn0265296	Cad86C;CG32447;CrzR;Dop1R1;Dscam1;Dscam2;eag;FMRFaR;nAChRbeta1;Osi1;Osi19;Osi2;Osi3;para;PGRP-SC2;PGRP-SD;PK1-R;tutl	ADRA1A, DRD1, DRD5, HRH2, HTR5A;CDHR1;CHRNA1, CHRNA4, CHRNB1, CHRNB2, CHRNB4, CHRNE;DSCAM, DSCAML1;DSCAM, DSCAML1;GHSR, NMUR1, NMUR2;GNRHR;IGSF9, IGSF9B;KCNH1, KCNH5;PGLYRP1, PGLYRP2, PGLYRP3, PGLYRP4;PGLYRP1, PGLYRP2, PGLYRP3, PGLYRP4;SCN10A, SCN11A, SCN1A, SCN2A, SCN3A, SCN4A, SCN5A, SCN7A, SCN8A, SCN9A
MF	electron carrier activity	eGRL_TREM2-WT/TYROBP vs eGRL_Control (Up)	11	239	120	6.73424	7.44249e-07	0.00200525	FBgn0000473;FBgn0010383;FBgn0015714;FBgn0031688;FBgn0033302;FBgn0033395;FBgn0033397;FBgn0034756;FBgn0038005;FBgn0038095;FBgn0050489	Cyp12d1-p;Cyp18a1;Cyp28d2;Cyp304a1;Cyp313a5;Cyp4p2;Cyp4p3;Cyp6a14;Cyp6a17;Cyp6a2;Cyp6d2	CYP24A1, CYP27A1, CYP27B1, CYP27C1;CYP2B6, CYP2C18, CYP2C19, CYP2C8, CYP2C9, CYP2D6, CYP2J2, CYP2R1, CYP2U1;CYP3A4, CYP3A43, CYP3A5, CYP3A7, CYP4F2, CYP4F3, TBXAS1;CYP3A4, CYP3A43, CYP3A5, CYP3A7, TBXAS1;CYP3A4, CYP3A43, CYP3A5, CYP3A7, TBXAS1;CYP4A11, CYP4A22, CYP4B1, CYP4F11, CYP4F12, CYP4F2, CYP4F3, CYP4F8, CYP4V2, CYP4X1;CYP4A11, CYP4A22, CYP4B1, CYP4F11, CYP4F12, CYP4F2, CYP4F8, CYP4V2, CYP4…
MF	iron ion binding	eGRL_TREM2-R47H/TYROBP vs eGRL_TREM2-WT/TYROBP (Dn)	10	157	146	7.65989	7.65863e-07	0.00200525	FBgn0003388;FBgn0005670;FBgn0027657;FBgn0030509;FBgn0033696;FBgn0034756;FBgn0036806;FBgn0038095;FBgn0038680;FBgn0050489	CG11162;Cyp12a5;Cyp12c1;Cyp12d1-p;Cyp304a1;Cyp4d1;Cyp6d2;Cyp6g2;glob1;shd	CYGB, MB;CYP24A1;CYP24A1, CYP27A1, CYP27B1, CYP27C1;CYP24A1, CYP27A1, CYP27B1, CYP27C1;CYP24A1, CYP27A1, CYP27B1, CYP27C1;CYP3A4, CYP3A5, CYP4A11, CYP4A22, CYP4B1, CYP4F11, CYP4F12, CYP4F2, CYP4V2, CYP4X1, CYP4Z1;FAXDC2, MSMO1;TBXAS1
CC	extracellular region	eGRL_TREM2-WT/TYROBP vs eGRL_Control (Dn)	30	373	526	2.68474	9.95271e-07	0.00240052	FBgn0001257;FBgn0004047;FBgn0005664;FBgn0011280;FBgn0012037;FBgn0014135;FBgn0016123;FBgn0025390;FBgn0027600;FBgn0030562;FBgn0034468;FBgn0034471;FBgn0034475;FBgn0034856;FBgn0035398;FBgn0035430;FBgn0035434;FBgn0035806;FBgn0039298;FBgn0039527;FBgn0040323;FBgn0041711;FBgn0041713;FBgn0043575;FBgn0051439;FBgn0052282;FBgn0086677;FBgn0259192;FBgn0261341;FBgn0263132	Ance;Aph-4;bnl;CG12009;CG42296;CG5639;CG9400;Cht6;Cht7;Cry;Drsl4;Drsl5;GNBP1;ImpL2;jeb;Muc96D;Mur2B;Obp19d;Obp56a;Obp56e;Obp56h;obst-B;PGRP-SC2;PGRP-SD;to;verm;yellow-c;yellow-d2;yellow-e;Yp3	ACE, ACE2;ALPI, ALPL, ALPP, ALPPL2;CHI3L1, CHI3L2, CHIA, CHIT1, OVGP1;CHIA, CHIT1, OVGP1;FGF1, FGF11, FGF14, FGF16, FGF2, FGF20, FGF4, FGF5, FGF6;PGLYRP1, PGLYRP2, PGLYRP3, PGLYRP4;PGLYRP1, PGLYRP2, PGLYRP3, PGLYRP4;PI16
BP	sensory perception of chemical stimulus	eGRL_TREM2-R47H/TYROBP vs eGRL_TREM2-WT/TYROBP (Up)	8	145	93	10.4163	1.00415e-06	0.00240052	FBgn0034468;FBgn0034470;FBgn0034471;FBgn0034475;FBgn0039685;FBgn0043533;FBgn0043534;FBgn0043535	Obp56a;Obp56d;Obp56e;Obp56f;Obp56h;Obp57a;Obp57b;Obp99b
MF	heme binding	eGRL_TREM2-WT/TYROBP vs eGRL_Control (Up)	11	239	126	6.41356	1.21276e-06	0.00277844	FBgn0000473;FBgn0010383;FBgn0015714;FBgn0027657;FBgn0031688;FBgn0033395;FBgn0033397;FBgn0034756;FBgn0038005;FBgn0038095;FBgn0050489	Cyp12d1-p;Cyp18a1;Cyp28d2;Cyp304a1;Cyp313a5;Cyp4p2;Cyp4p3;Cyp6a17;Cyp6a2;Cyp6d2;glob1	CYGB, MB;CYP24A1, CYP27A1, CYP27B1, CYP27C1;CYP2B6, CYP2C18, CYP2C19, CYP2C8, CYP2C9, CYP2D6, CYP2J2, CYP2R1, CYP2U1;CYP3A4, CYP3A43, CYP3A5, CYP3A7, CYP4F2, CYP4F3, TBXAS1;CYP3A4, CYP3A43, CYP3A5, CYP3A7, TBXAS1;CYP4A11, CYP4A22, CYP4B1, CYP4F11, CYP4F12, CYP4F2, CYP4F3, CYP4F8, CYP4V2, CYP4X1;CYP4A11, CYP4A22, CYP4B1, CYP4F11, CYP4F12, CYP4F2, CYP4F8, CYP4V2, CYP4X1;TBXAS1
MF	oxidoreductase activity, acting on paired donors, with incorporation or reduction of molecular oxygen	eGRL_TREM2-R47H/TYROBP vs eGRL_Control (Up)	10	290	85	7.12292	1.35853e-06	0.0029879	FBgn0000473;FBgn0010383;FBgn0015035;FBgn0015714;FBgn0031432;FBgn0033395;FBgn0033397;FBgn0033775;FBgn0034756;FBgn0041337	Cyp18a1;Cyp309a1;Cyp309a2;Cyp4e3;Cyp4p2;Cyp4p3;Cyp6a17;Cyp6a2;Cyp6d2;Cyp9h1	CYP2B6, CYP2C18, CYP2C19, CYP2C8, CYP2C9, CYP2D6, CYP2J2, CYP2R1, CYP2U1;CYP3A4, CYP3A43, CYP3A5, CYP3A7, CYP4F2, CYP4F3, TBXAS1;CYP3A4, CYP3A43, CYP3A5, CYP3A7, TBXAS1;CYP3A4, CYP3A43, CYP3A5, CYP3A7, TBXAS1;CYP3A4, CYP3A5, CYP4A11, CYP4A22, CYP4B1, CYP4F11, CYP4F12, CYP4F2, CYP4F8, CYP4V2, CYP4X1;CYP4A11, CYP4A22, CYP4B1, CYP4F11, CYP4F12, CYP4F2, CYP4F3, CYP4F8, CYP4V2, CYP4X1;CYP4A11, CYP4A22…
CC	extracellular matrix	eGRL_TREM2-WT/TYROBP vs eGRL_Control (Dn)	14	373	139	4.7411	1.58504e-06	0.00335198	FBgn0005664;FBgn0025390;FBgn0033603;FBgn0033728;FBgn0033731;FBgn0034157;FBgn0035510;FBgn0036619;FBgn0036680;FBgn0036880;FBgn0039481;FBgn0051439;FBgn0052029;FBgn0053196	Cpr47Ef;Cpr49Ae;Cpr49Ah;Cpr64Aa;Cpr66D;Cpr72Ec;Cpr73D;Cpr76Bc;Cpr97Eb;Cry;dp;Muc96D;Mur2B;resilin	MUC17
BP	defense response	eGRL_TREM2-R47H/TYROBP vs eGRL_TREM2-WT/TYROBP (Up)	8	145	101	9.59126	1.88506e-06	0.00383883	FBgn0010381;FBgn0031547;FBgn0032095;FBgn0034329;FBgn0035290;FBgn0035434;FBgn0040736;FBgn0052282	Drs;Drsl4;Drsl5;dsb;IM1;IM3;Sr-CIV;Toll-4
MF	heme binding	eGRL_TREM2-R47H/TYROBP vs eGRL_TREM2-WT/TYROBP (Dn)	9	157	126	7.98817	1.96066e-06	0.00385019	FBgn0003388;FBgn0005670;FBgn0027657;FBgn0033696;FBgn0034756;FBgn0036806;FBgn0038095;FBgn0038680;FBgn0050489	Cyp12a5;Cyp12c1;Cyp12d1-p;Cyp304a1;Cyp4d1;Cyp6d2;Cyp6g2;glob1;shd	CYGB, MB;CYP24A1;CYP24A1, CYP27A1, CYP27B1, CYP27C1;CYP24A1, CYP27A1, CYP27B1, CYP27C1;CYP24A1, CYP27A1, CYP27B1, CYP27C1;CYP3A4, CYP3A5, CYP4A11, CYP4A22, CYP4B1, CYP4F11, CYP4F12, CYP4F2, CYP4V2, CYP4X1, CYP4Z1;TBXAS1
BP	dephosphorylation	eGRL_TREM2-R47H/TYROBP vs eGRL_TREM2-WT/TYROBP (Dn)	5	157	26	21.5066	3.03102e-06	0.00574682	FBgn0037163;FBgn0037164;FBgn0037165;FBgn0037166;FBgn0037167	CG11425;CG11426;CG11437;CG11438;laza	PPAP2A, PPAP2B, PPAP2C;PPAP2A, PPAP2B, PPAP2C;PPAP2A, PPAP2B, PPAP2C;PPAP2A, PPAP2B, PPAP2C;PPAP2A, PPAP2B, PPAP2C, PPAPDC1B
MF	structural constituent of chitin-based cuticle	eGRL_TREM2-R47H/TYROBP vs eGRL_Control (Dn)	13	365	132	4.73753	3.79302e-06	0.00695185	FBgn0004777;FBgn0005664;FBgn0029170;FBgn0033603;FBgn0033731;FBgn0034157;FBgn0035510;FBgn0036619;FBgn0036680;FBgn0038487;FBgn0038819;FBgn0039481;FBgn0052029	Ccp84Ag;Cpr47Ef;Cpr49Ah;Cpr64Aa;Cpr66D;Cpr72Ec;Cpr73D;Cpr92F;Cpr97Eb;Cry;resilin;TwdlT;TwdlW
BP	response to pheromone	eGRL_TREM2-R47H/TYROBP vs eGRL_TREM2-WT/TYROBP (Up)	4	145	14	34.597	4.18859e-06	0.00742921	FBgn0034468;FBgn0034470;FBgn0034475;FBgn0039685	Obp56a;Obp56d;Obp56h;Obp99b
MF	structural constituent of chitin-based cuticle	eGRL_TREM2-WT/TYROBP vs eGRL_Control (Dn)	13	373	132	4.63592	4.80134e-06	0.00810552	FBgn0005664;FBgn0029170;FBgn0033603;FBgn0033728;FBgn0033731;FBgn0034157;FBgn0035510;FBgn0036619;FBgn0036680;FBgn0036880;FBgn0037225;FBgn0039481;FBgn0052029	Cpr47Ef;Cpr49Ae;Cpr49Ah;Cpr64Aa;Cpr66D;Cpr72Ec;Cpr73D;Cpr76Bc;Cpr97Eb;Cry;resilin;TwdlG;TwdlT
MF	electron carrier activity	eGRL_TREM2-R47H/TYROBP vs eGRL_Control (Up)	11	290	120	5.54994	4.86472e-06	0.00810552	FBgn0000473;FBgn0010383;FBgn0015035;FBgn0015714;FBgn0031432;FBgn0033302;FBgn0033395;FBgn0033397;FBgn0033775;FBgn0034756;FBgn0041337	Cyp18a1;Cyp309a1;Cyp309a2;Cyp4e3;Cyp4p2;Cyp4p3;Cyp6a14;Cyp6a17;Cyp6a2;Cyp6d2;Cyp9h1	CYP2B6, CYP2C18, CYP2C19, CYP2C8, CYP2C9, CYP2D6, CYP2J2, CYP2R1, CYP2U1;CYP3A4, CYP3A43, CYP3A5, CYP3A7, CYP4F2, CYP4F3, TBXAS1;CYP3A4, CYP3A43, CYP3A5, CYP3A7, TBXAS1;CYP3A4, CYP3A43, CYP3A5, CYP3A7, TBXAS1;CYP3A4, CYP3A43, CYP3A5, CYP3A7, TBXAS1;CYP3A4, CYP3A5, CYP4A11, CYP4A22, CYP4B1, CYP4F11, CYP4F12, CYP4F2, CYP4F8, CYP4V2, CYP4X1;CYP4A11, CYP4A22, CYP4B1, CYP4F11, CYP4F12, CYP4F2, CYP4F3,…
MF	iron ion binding	eGRL_TREM2-WT/TYROBP vs eGRL_Control (Up)	11	239	146	5.53499	5.14573e-06	0.00832156	FBgn0000473;FBgn0010383;FBgn0015714;FBgn0027657;FBgn0031688;FBgn0033395;FBgn0033397;FBgn0034756;FBgn0038005;FBgn0038095;FBgn0050489	Cyp12d1-p;Cyp18a1;Cyp28d2;Cyp304a1;Cyp313a5;Cyp4p2;Cyp4p3;Cyp6a17;Cyp6a2;Cyp6d2;glob1	CYGB, MB;CYP24A1, CYP27A1, CYP27B1, CYP27C1;CYP2B6, CYP2C18, CYP2C19, CYP2C8, CYP2C9, CYP2D6, CYP2J2, CYP2R1, CYP2U1;CYP3A4, CYP3A43, CYP3A5, CYP3A7, CYP4F2, CYP4F3, TBXAS1;CYP3A4, CYP3A43, CYP3A5, CYP3A7, TBXAS1;CYP4A11, CYP4A22, CYP4B1, CYP4F11, CYP4F12, CYP4F2, CYP4F3, CYP4F8, CYP4V2, CYP4X1;CYP4A11, CYP4A22, CYP4B1, CYP4F11, CYP4F12, CYP4F2, CYP4F8, CYP4V2, CYP4X1;TBXAS1
BP	oxidation-reduction process	eGRL_TREM2-WT/TYROBP vs eGRL_Control (Up)	18	239	383	3.45264	5.44159e-06	0.00854858	FBgn0000473;FBgn0010383;FBgn0015714;FBgn0030029;FBgn0031479;FBgn0031688;FBgn0033395;FBgn0033397;FBgn0033830;FBgn0034756;FBgn0035476;FBgn0036290;FBgn0038005;FBgn0038095;FBgn0039415;FBgn0042627;FBgn0050489;FBgn0051028	CG10638;CG10814;CG12766;CG15343;CG31028;CG6142;Cyp12d1-p;Cyp18a1;Cyp28d2;Cyp304a1;Cyp313a5;Cyp4p2;Cyp4p3;Cyp6a17;Cyp6a2;Cyp6d2;Prx6005;v(2)k05816	AKR1A1, AKR1B1, AKR1B10, AKR1C1, AKR1C2, AKR1C3, AKR1C4, AKR1D1, AKR1E2;AKR1A1, AKR1B1, AKR1B10, AKR1C1, AKR1C2, AKR1C3, AKR1C4, AKR1D1, AKR1E2;BBOX1;CHDH;CYP24A1, CYP27A1, CYP27B1, CYP27C1;CYP2B6, CYP2C18, CYP2C19, CYP2C8, CYP2C9, CYP2D6, CYP2J2, CYP2R1, CYP2U1;CYP3A4, CYP3A43, CYP3A5, CYP3A7, CYP4F2, CYP4F3, TBXAS1;CYP3A4, CYP3A43, CYP3A5, CYP3A7, TBXAS1;CYP4A11, CYP4A22, CYP4B1, CYP4F11, CYP4F…
BP	metabolic process	eGRL_Aß42 vs eGRL_Control (Dn)	18	485	193	3.37636	7.07858e-06	0.0108113	FBgn0026268;FBgn0026314;FBgn0026315;FBgn0027070;FBgn0030332;FBgn0031630;FBgn0032161;FBgn0032405;FBgn0035356;FBgn0036380;FBgn0037083;FBgn0038660;FBgn0038733;FBgn0040259;FBgn0040260;FBgn0040349;FBgn0052191;FBgn0263830	antdh;CG11407;CG14291;CG14946;CG15629;CG16986;CG17322;CG32191;CG3699;CG40486;CG4594;CG5656;CG8757;CG9360;Ugt35a;Ugt35b;Ugt36Bc;Ugt86Da	ACOT13;ALPI, ALPL, ALPP, ALPPL2;ARSB, ARSI, ARSJ;DHRS11;DHRS11;DHRS11;DHRS11;DHRS3, HSD17B11;DHRS3, HSD17B11, HSD17B13, RDH10, SDR16C5;ECI1;HSD17B14;SGSH;UGT1A3, UGT1A6, UGT2A2, UGT2A3, UGT2B10, UGT2B11, UGT2B15, UGT2B17, UGT2B28, UGT2B4, UGT2B7, UGT3A1, UGT3A2, UGT8;UGT1A3, UGT2A2, UGT2A3, UGT2B10, UGT2B11, UGT2B15, UGT2B17, UGT2B28, UGT2B4, UGT2B7, UGT3A1, UGT3A2, UGT8;UGT1A3, UGT2B11;UGT1A3, U…
MF	carboxylic ester hydrolase activity	eGRL_Aß42 vs eGRL_Control (Dn)	10	485	63	5.74636	8.1072e-06	0.0120477	FBgn0000592;FBgn0004045;FBgn0004047;FBgn0005391;FBgn0015570;FBgn0030828;FBgn0031327;FBgn0031976;FBgn0037090;FBgn0038398	alpha-Est2;CG5162;CG5397;CG7367;Est-6;Est-Q;sxe2;Yp1;Yp2;Yp3
BP	cuticle pigmentation	eGRL_Aß42 vs eGRL_Control (Dn)	6	485	19	11.4322	8.60413e-06	0.0124497	FBgn0000527;FBgn0004034;FBgn0038105;FBgn0039896;FBgn0041711;FBgn0041713	e;y;yellow-c;yellow-e;yellow-f2;yellow-h	AASDH
BP	response to bacterium	eGRL_TREM2-R47H/TYROBP vs eGRL_Control (Up)	6	290	31	11.7184	1.00269e-05	0.0141364	FBgn0028396;FBgn0031701;FBgn0038838;FBgn0039593;FBgn0039666;FBgn0044812	CG9989;Diedel;TotA;TotB;TotC;TotM
MF	oxidoreductase activity, acting on paired donors, with incorporation or reduction of molecular oxygen	eGRL_TREM2-R47H/TYROBP vs eGRL_TREM2-WT/TYROBP (Dn)	7	157	85	9.20989	1.1e-05	0.0151206	FBgn0005670;FBgn0033696;FBgn0034756;FBgn0036806;FBgn0038095;FBgn0038680;FBgn0050489	Cyp12a5;Cyp12c1;Cyp12d1-p;Cyp304a1;Cyp4d1;Cyp6d2;Cyp6g2	CYP24A1, CYP27A1, CYP27B1, CYP27C1;CYP24A1, CYP27A1, CYP27B1, CYP27C1;CYP24A1, CYP27A1, CYP27B1, CYP27C1;CYP3A4, CYP3A5, CYP4A11, CYP4A22, CYP4B1, CYP4F11, CYP4F12, CYP4F2, CYP4V2, CYP4X1, CYP4Z1;TBXAS1
BP	oxidation-reduction process	eGRL_Aß42 vs eGRL_Control (Up)	25	437	383	2.62262	1.21529e-05	0.016118	FBgn0001258;FBgn0005670;FBgn0010019;FBgn0015035;FBgn0015714;FBgn0025628;FBgn0025687;FBgn0031068;FBgn0031418;FBgn0032945;FBgn0033101;FBgn0033395;FBgn0033397;FBgn0033466;FBgn0034660;FBgn0035438;FBgn0037801;FBgn0037975;FBgn0039755;FBgn0039848;FBgn0042627;FBgn0050275;FBgn0050502;FBgn0086450;FBgn0261274	Alr;CG15531;CG30275;CG3397;CG3609;CG3999;CG4199;CG8665;CG9436;Cyp4d1;Cyp4e3;Cyp4g1;Cyp4p2;Cyp4p3;Cyp6a17;Ero1L;fa2h;ImpL3;LKR;lox;lox2;Pal1;PHGPx;su(r);v(2)k05816	AASS;AIFM3;AKR1A1, AKR1B1, AKR1B10, AKR1C1, AKR1C2, AKR1C3, AKR1C4, AKR1D1, AKR1E2;ALDH1L1, ALDH1L2;CFAP61;CYP3A4, CYP3A43, CYP3A5, CYP3A7, CYP4F2, CYP4F3, TBXAS1;CYP3A4, CYP3A5, CYP4A11, CYP4A22, CYP4B1, CYP4F11, CYP4F12, CYP4F2, CYP4F8, CYP4V2, CYP4X1;CYP3A4, CYP3A5, CYP4A11, CYP4A22, CYP4B1, CYP4F11, CYP4F12, CYP4F2, CYP4V2, CYP4X1, CYP4Z1;CYP4A11, CYP4A22, CYP4B1, CYP4F11, CYP4F12, CYP4F2, CY…
MF	electron carrier activity	eGRL_TREM2-R47H/TYROBP vs eGRL_TREM2-WT/TYROBP (Dn)	8	157	120	7.45563	1.23118e-05	0.016118	FBgn0003388;FBgn0005670;FBgn0033696;FBgn0034756;FBgn0036806;FBgn0038095;FBgn0038680;FBgn0050489	Cyp12a5;Cyp12c1;Cyp12d1-p;Cyp304a1;Cyp4d1;Cyp6d2;Cyp6g2;shd	CYP24A1;CYP24A1, CYP27A1, CYP27B1, CYP27C1;CYP24A1, CYP27A1, CYP27B1, CYP27C1;CYP24A1, CYP27A1, CYP27B1, CYP27C1;CYP3A4, CYP3A5, CYP4A11, CYP4A22, CYP4B1, CYP4F11, CYP4F12, CYP4F2, CYP4V2, CYP4X1, CYP4Z1;TBXAS1
BP	sex differentiation	eGRL_TREM2-WT/TYROBP vs eGRL_Control (Dn)	5	373	16	14.7101	1.51707e-05	0.0191865	FBgn0003339;FBgn0004045;FBgn0004047;FBgn0005391;FBgn0265998	Doa;Scr;Yp1;Yp2;Yp3	CLK1, CLK2, CLK3, CLK4;HOXA5, HOXB4, HOXB5, HOXC5, HOXD4
MF	chitin binding	eGRL_TREM2-R47H/TYROBP vs eGRL_Control (Dn)	11	365	108	4.89949	1.53537e-05	0.0191865	FBgn0025390;FBgn0027600;FBgn0034157;FBgn0035430;FBgn0037487;FBgn0038180;FBgn0040609;FBgn0051439;FBgn0051973;FBgn0259192;FBgn0263132	Cda5;CG12009;CG14608;CG3348;CG42296;Cht5;Cht6;Muc96D;Mur2B;obst-B;resilin	CHIA, CHIT1, OVGP1
CC	extracellular space	eGRL_TREM2-WT/TYROBP vs eGRL_Control (Dn)	23	373	407	2.66011	2.17076e-05	0.0265238	FBgn0000092;FBgn0000592;FBgn0001257;FBgn0010470;FBgn0012037;FBgn0016123;FBgn0032494;FBgn0034471;FBgn0036619;FBgn0037174;FBgn0038180;FBgn0038394;FBgn0039298;FBgn0039299;FBgn0039485;FBgn0039795;FBgn0040637;FBgn0040817;FBgn0041183;FBgn0086677;FBgn0086782;FBgn0263109;FBgn0265048	amn;Ance;Aph-4;CG10264;CG11458;CG11854;CG14132;CG14457;CG17189;CG2650;CG43366;CG5945;Cht5;Cpr72Ec;cv-d;Est-6;Fkbp14;ImpL2;jeb;Obp56e;Spn100A;Tep1;to	ACE, ACE2;ALPI, ALPL, ALPP, ALPPL2;C3, C4A, CD109;FKBP10, FKBP14, FKBP2, FKBP7, FKBP9
BP	potassium ion transport	eGRL_TREM2-WT/TYROBP vs eGRL_Control (Dn)	6	373	28	10.0869	2.23921e-05	0.0267654	FBgn0000535;FBgn0002921;FBgn0003380;FBgn0029761;FBgn0037975;FBgn0262593	Atpalpha;CG3397;eag;Sh;Shab;SK	ATP12A, ATP1A1, ATP1A2, ATP1A3, ATP1A4, ATP4A;KCNA1, KCNA10, KCNA2, KCNA3, KCNA4, KCNA5, KCNA6, KCNA7;KCNB1, KCNB2, KCNF1, KCNG1, KCNG3, KCNG4, KCNS3, KCNV1, KCNV2;KCNH1, KCNH5;KCNN1, KCNN2, KCNN3, KCNN4
CC	membrane	eGRL_TREM2-R47H/TYROBP vs eGRL_TREM2-WT/TYROBP (Dn)	14	157	420	3.72781	2.52671e-05	0.029389	FBgn0003388;FBgn0005670;FBgn0030993;FBgn0031055;FBgn0033696;FBgn0034756;FBgn0037163;FBgn0037164;FBgn0037165;FBgn0037166;FBgn0037167;FBgn0037730;FBgn0038095;FBgn0261402	CG11425;CG11426;CG11437;CG11438;CG9444;Cyp304a1;Cyp4d1;Cyp6d2;Cyp6g2;et;Ir75b;laza;Mec2;shd	CYP24A1;CYP3A4, CYP3A5, CYP4A11, CYP4A22, CYP4B1, CYP4F11, CYP4F12, CYP4F2, CYP4V2, CYP4X1, CYP4Z1;PPAP2A, PPAP2B, PPAP2C;PPAP2A, PPAP2B, PPAP2C;PPAP2A, PPAP2B, PPAP2C;PPAP2A, PPAP2B, PPAP2C;PPAP2A, PPAP2B, PPAP2C, PPAPDC1B;SLC15A3;STOM, STOML3;TBXAS1
BP	melanin biosynthetic process	eGRL_Aß42 vs eGRL_Control (Dn)	5	485	14	12.9293	2.5656e-05	0.029389	FBgn0004034;FBgn0038105;FBgn0039896;FBgn0041711;FBgn0041713	y;yellow-c;yellow-e;yellow-f2;yellow-h
MF	myosin light chain kinase activity	eGRL_TREM2-WT/TYROBP vs eGRL_Control (Dn)	3	373	4	35.3043	3.74468e-05	0.0420199	FBgn0005666;FBgn0086906;FBgn0265045	bt;sls;Strn-Mlck	MYBPC3;MYLK;OBSCN, TTN
BP	cellular response to heat	eGRL_TREM2-WT/TYROBP vs eGRL_Control (Up)	4	239	15	19.5905	4.06146e-05	0.0446631	FBgn0028396;FBgn0031701;FBgn0038838;FBgn0044812	TotA;TotB;TotC;TotM
MF	heme binding	eGRL_TREM2-R47H/TYROBP vs eGRL_Control (Up)	10	290	126	4.80515	4.61705e-05	0.0497772	FBgn0000473;FBgn0010383;FBgn0015035;FBgn0015714;FBgn0031432;FBgn0033395;FBgn0033397;FBgn0033775;FBgn0034756;FBgn0041337	Cyp18a1;Cyp309a1;Cyp309a2;Cyp4e3;Cyp4p2;Cyp4p3;Cyp6a17;Cyp6a2;Cyp6d2;Cyp9h1	CYP2B6, CYP2C18, CYP2C19, CYP2C8, CYP2C9, CYP2D6, CYP2J2, CYP2R1, CYP2U1;CYP3A4, CYP3A43, CYP3A5, CYP3A7, CYP4F2, CYP4F3, TBXAS1;CYP3A4, CYP3A43, CYP3A5, CYP3A7, TBXAS1;CYP3A4, CYP3A43, CYP3A5, CYP3A7, TBXAS1;CYP3A4, CYP3A5, CYP4A11, CYP4A22, CYP4B1, CYP4F11, CYP4F12, CYP4F2, CYP4F8, CYP4V2, CYP4X1;CYP4A11, CYP4A22, CYP4B1, CYP4F11, CYP4F12, CYP4F2, CYP4F3, CYP4F8, CYP4V2, CYP4X1;CYP4A11, CYP4A22…
