# Supplementary material for: Integrated biology approach reveals molecular and pathological interactions among Alzheimer’s Aβ42, Tau, TREM2, and TYROBP in Drosophila models
Source: Genome Med. 2018 Mar 29;10:26. doi: 10.1186/s13073-018-0530-9 (PMC5875009; doi:10.1186/s13073-018-0530-9)
Supplement: Supplementary file 4 — Table S3. Functional enrichment of DEGs identified in Aβ42, Aβ42/TREM2WT/TYROBP, and Aβ42/TREM2R47H/TYROBP files. (XLSX 23 kb) [file 13073_2018_530_MOESM4_ESM.xlsx]

## Sheet: Abbreviation
Abbreviated genotype in supplemental Tables	Fly genotype	Abbreviated genotype in Figure 2~5
eGRL_Control	Repo-LexA,Elav-gal4; (attp2 background)	Control
eGRL_Aß42	Repo-LexA,Elav-gal4;UAS-Aß42 (attp2 background)	Aß42
eGRL_Aß42/TREM2-WT/TYROBP	Repo-LexA,Elav-gal4;UAS-Aß42/LexAop-TYROBP, LexAop-TREM2 WT	Aß42/TREM2WT/TYROBP
eGRL_Aß42/TREM2-R47H/TYROBP	Repo-LexA,Elav-gal4;UAS-Aß42/LexAop-TYROBP, LexAop-TREM2 R47H	Aß42/TREM2R47H/TYROBP

## Sheet: Table S3
Table S3. Functional enrichment of DEGs identified in Aβ42, Aβ42/TREM2-WT/TYROBP and Aβ42/TREM2-R47H/TYROBP files.
System	GO	DEGs	Overlap.Size	DEGs.Size	GO.Size	FE	Pvalue	FDR	Overlap.FlyGeneid	FlySymbol	HumanOrtholog
MF	electron carrier activity	eGRL_Aß42 vs eGRL_Control (Dn)	25	485	120	7.5421	2.14577e-15	1.17983e-10	FBgn0000473;FBgn0003312;FBgn0013771;FBgn0013772;FBgn0015032;FBgn0015034;FBgn0015037;FBgn0015039;FBgn0030304;FBgn0030369;FBgn0032652;FBgn0033302;FBgn0033697;FBgn0033753;FBgn0033978;FBgn0033980;FBgn0034756;FBgn0035321;FBgn0036820;FBgn0038037;FBgn0038194;FBgn0038680;FBgn0041337;FBgn0050489;FBgn0053503	CG1275;CG6852;CG6870;Cyp12a5;Cyp12d1-d;Cyp12d1-p;Cyp301a1;Cyp309a2;Cyp318a1;Cyp4c3;Cyp4e1;Cyp4g15;Cyp4p1;Cyp6a14;Cyp6a2;Cyp6a20;Cyp6a23;Cyp6a8;Cyp6a9;Cyp6d2;Cyp6d5;Cyp6t3;Cyp9b2;Cyp9f2;sad	CYB561, CYB561A3, CYBRD1;CYB5A, CYB5B;CYP11A1, CYP11B1, CYP11B2, CYP24A1, CYP27A1, CYP27C1;CYP24A1, CYP27A1, CYP27B1;CYP24A1, CYP27A1, CYP27B1;CYP24A1, CYP27A1, CYP27B1, CYP27C1;CYP24A1, CYP27A1, CYP27B1, CYP27C1;CYP3A4, CYP3A43, CYP3A5, CYP3A7, TBXAS1;CYP3A4, CYP3A43, CYP3A5, CYP3A7, TBXAS1;CYP3A4, CYP3A43, CYP3A5, CYP3A7, TBXAS1;CYP3A4, CYP3A43, CYP3A5, CYP3A7, TBXAS1;CYP3A4, CYP3A43, CYP3A5, C…
MF	oxidoreductase activity, acting on paired donors, with incorporation or reduction of molecular oxygen	eGRL_Aß42 vs eGRL_Control (Dn)	20	485	85	8.51813	1.21094e-13	3.3291e-09	FBgn0000473;FBgn0003312;FBgn0013771;FBgn0015032;FBgn0015034;FBgn0015037;FBgn0015039;FBgn0030304;FBgn0030369;FBgn0033697;FBgn0033753;FBgn0033978;FBgn0033980;FBgn0034756;FBgn0038037;FBgn0038194;FBgn0038680;FBgn0041337;FBgn0050489;FBgn0053503	Cyp12a5;Cyp12d1-d;Cyp12d1-p;Cyp301a1;Cyp309a2;Cyp318a1;Cyp4c3;Cyp4e1;Cyp4g15;Cyp4p1;Cyp6a2;Cyp6a20;Cyp6a23;Cyp6a9;Cyp6d2;Cyp6d5;Cyp6t3;Cyp9b2;Cyp9f2;sad	CYP11A1, CYP11B1, CYP11B2, CYP24A1, CYP27A1, CYP27C1;CYP24A1, CYP27A1, CYP27B1;CYP24A1, CYP27A1, CYP27B1;CYP24A1, CYP27A1, CYP27B1, CYP27C1;CYP24A1, CYP27A1, CYP27B1, CYP27C1;CYP3A4, CYP3A43, CYP3A5, CYP3A7, TBXAS1;CYP3A4, CYP3A43, CYP3A5, CYP3A7, TBXAS1;CYP3A4, CYP3A43, CYP3A5, CYP3A7, TBXAS1;CYP3A4, CYP3A43, CYP3A5, CYP3A7, TBXAS1;CYP3A4, CYP3A43, CYP3A5, CYP3A7, TBXAS1;CYP3A4, CYP3A43, CYP3A5,…
CC	intracellular membrane-bounded organelle	eGRL_Aß42 vs eGRL_Control (Dn)	20	485	89	8.13529	3.08769e-13	5.65911e-09	FBgn0000473;FBgn0013771;FBgn0013772;FBgn0015032;FBgn0015034;FBgn0015037;FBgn0015039;FBgn0025814;FBgn0030304;FBgn0030369;FBgn0032652;FBgn0033302;FBgn0033697;FBgn0033978;FBgn0033980;FBgn0034405;FBgn0034756;FBgn0038037;FBgn0038194;FBgn0041337	CG6870;Cyp309a2;Cyp318a1;Cyp4c3;Cyp4e1;Cyp4g15;Cyp4p1;Cyp6a14;Cyp6a2;Cyp6a20;Cyp6a23;Cyp6a8;Cyp6a9;Cyp6d2;Cyp6d5;Cyp6t3;Cyp9b2;Cyp9f2;Jheh2;Mgstl	CYB5A, CYB5B;CYP3A4, CYP3A43, CYP3A5, CYP3A7, TBXAS1;CYP3A4, CYP3A43, CYP3A5, CYP3A7, TBXAS1;CYP3A4, CYP3A43, CYP3A5, CYP3A7, TBXAS1;CYP3A4, CYP3A43, CYP3A5, CYP3A7, TBXAS1;CYP3A4, CYP3A43, CYP3A5, CYP3A7, TBXAS1;CYP3A4, CYP3A43, CYP3A5, CYP3A7, TBXAS1;CYP3A4, CYP3A43, CYP3A5, CYP3A7, TBXAS1;CYP3A4, CYP3A43, CYP3A5, TBXAS1;CYP3A4, CYP3A43, CYP3A5, TBXAS1;CYP4A11, CYP4A22, CYP4B1, CYP4F11, CYP4F12…
MF	heme binding	eGRL_Aß42 vs eGRL_Control (Dn)	23	485	126	6.60831	5.5951e-13	7.69102e-09	FBgn0000261;FBgn0000473;FBgn0003312;FBgn0013771;FBgn0013772;FBgn0015032;FBgn0015034;FBgn0015037;FBgn0015039;FBgn0030304;FBgn0030369;FBgn0032652;FBgn0033697;FBgn0033753;FBgn0033978;FBgn0033980;FBgn0034756;FBgn0038037;FBgn0038194;FBgn0038680;FBgn0041337;FBgn0050489;FBgn0053503	Cat;CG6870;Cyp12a5;Cyp12d1-d;Cyp12d1-p;Cyp301a1;Cyp309a2;Cyp318a1;Cyp4c3;Cyp4e1;Cyp4g15;Cyp4p1;Cyp6a2;Cyp6a20;Cyp6a23;Cyp6a8;Cyp6a9;Cyp6d2;Cyp6d5;Cyp6t3;Cyp9b2;Cyp9f2;sad	CAT;CYB5A, CYB5B;CYP11A1, CYP11B1, CYP11B2, CYP24A1, CYP27A1, CYP27C1;CYP24A1, CYP27A1, CYP27B1;CYP24A1, CYP27A1, CYP27B1;CYP24A1, CYP27A1, CYP27B1, CYP27C1;CYP24A1, CYP27A1, CYP27B1, CYP27C1;CYP3A4, CYP3A43, CYP3A5, CYP3A7, TBXAS1;CYP3A4, CYP3A43, CYP3A5, CYP3A7, TBXAS1;CYP3A4, CYP3A43, CYP3A5, CYP3A7, TBXAS1;CYP3A4, CYP3A43, CYP3A5, CYP3A7, TBXAS1;CYP3A4, CYP3A43, CYP3A5, CYP3A7, TBXAS1;CYP3A4,…
BP	oxidation-reduction process	eGRL_Aß42 vs eGRL_Control (Dn)	35	485	383	3.30828	5.91906e-10	5.51813e-06	FBgn0000261;FBgn0000473;FBgn0003312;FBgn0004087;FBgn0013771;FBgn0013772;FBgn0015032;FBgn0015034;FBgn0015037;FBgn0015039;FBgn0022359;FBgn0026268;FBgn0030304;FBgn0030369;FBgn0030593;FBgn0032889;FBgn0033697;FBgn0033753;FBgn0033978;FBgn0033980;FBgn0034756;FBgn0035943;FBgn0036698;FBgn0036750;FBgn0037973;FBgn0038037;FBgn0038130;FBgn0038149;FBgn0038194;FBgn0038680;FBgn0041337;FBgn0050489;FBgn0051075;FBg…	antdh;Cat;CG18547;CG31075;CG31673;CG5653;CG6034;CG7724;CG8630;CG9331;CG9512;Cyp12a5;Cyp12d1-d;Cyp12d1-p;Cyp301a1;Cyp309a2;Cyp318a1;Cyp4c3;Cyp4e1;Cyp4g15;Cyp4p1;Cyp6a2;Cyp6a20;Cyp6a23;Cyp6a8;Cyp6a9;Cyp6d2;Cyp6d5;Cyp6t3;Cyp9b2;Cyp9f2;Dhfr;GILT1;sad;Sodh-2	ALDH1A1, ALDH1A2, ALDH1A3, ALDH1B1, ALDH2;CAT;CHDH;CYP11A1, CYP11B1, CYP11B2, CYP24A1, CYP27A1, CYP27C1;CYP24A1, CYP27A1, CYP27B1;CYP24A1, CYP27A1, CYP27B1;CYP24A1, CYP27A1, CYP27B1, CYP27C1;CYP24A1, CYP27A1, CYP27B1, CYP27C1;CYP3A4, CYP3A43, CYP3A5, CYP3A7, TBXAS1;CYP3A4, CYP3A43, CYP3A5, CYP3A7, TBXAS1;CYP3A4, CYP3A43, CYP3A5, CYP3A7, TBXAS1;CYP3A4, CYP3A43, CYP3A5, CYP3A7, TBXAS1;CYP3A4, CYP3A…
MF	iron ion binding	eGRL_Aß42 vs eGRL_Control (Dn)	21	485	146	5.20715	6.02153e-10	5.51813e-06	FBgn0000473;FBgn0003312;FBgn0013771;FBgn0013772;FBgn0015032;FBgn0015034;FBgn0015037;FBgn0015039;FBgn0030304;FBgn0030369;FBgn0033697;FBgn0033753;FBgn0033978;FBgn0033980;FBgn0034756;FBgn0038037;FBgn0038194;FBgn0038680;FBgn0041337;FBgn0050489;FBgn0053503	Cyp12a5;Cyp12d1-d;Cyp12d1-p;Cyp301a1;Cyp309a2;Cyp318a1;Cyp4c3;Cyp4e1;Cyp4g15;Cyp4p1;Cyp6a2;Cyp6a20;Cyp6a23;Cyp6a8;Cyp6a9;Cyp6d2;Cyp6d5;Cyp6t3;Cyp9b2;Cyp9f2;sad	CYP11A1, CYP11B1, CYP11B2, CYP24A1, CYP27A1, CYP27C1;CYP24A1, CYP27A1, CYP27B1;CYP24A1, CYP27A1, CYP27B1;CYP24A1, CYP27A1, CYP27B1, CYP27C1;CYP24A1, CYP27A1, CYP27B1, CYP27C1;CYP3A4, CYP3A43, CYP3A5, CYP3A7, TBXAS1;CYP3A4, CYP3A43, CYP3A5, CYP3A7, TBXAS1;CYP3A4, CYP3A43, CYP3A5, CYP3A7, TBXAS1;CYP3A4, CYP3A43, CYP3A5, CYP3A7, TBXAS1;CYP3A4, CYP3A43, CYP3A5, CYP3A7, TBXAS1;CYP3A4, CYP3A43, CYP3A5,…
CC	extracellular region	eGRL_Aß42/TREM2-WT/TYROBP vs eGRL_Control (Dn)	54	727	526	2.47941	7.3014e-10	5.73515e-06	FBgn0001254;FBgn0004047;FBgn0005664;FBgn0011280;FBgn0012037;FBgn0016123;FBgn0022355;FBgn0023479;FBgn0025583;FBgn0027600;FBgn0028542;FBgn0028987;FBgn0030103;FBgn0030362;FBgn0030562;FBgn0031737;FBgn0032889;FBgn0033268;FBgn0033320;FBgn0033367;FBgn0034229;FBgn0034328;FBgn0034329;FBgn0034468;FBgn0034471;FBgn0034474;FBgn0034475;FBgn0034509;FBgn0034623;FBgn0034856;FBgn0035398;FBgn0035430;FBgn0035434;FBg…	Ance;Aph-4;Cda5;CG12009;CG42296;CG4847;CG5639;CG5897;CG8586;CG9331;CG9400;CG9822;Cht6;Cht7;Cry;Drsl4;Drsl5;GNBP1;IM1;IM2;IM23;ImpE2;jeb;Kal1;NimB4;Nplp3;Obp19d;Obp44a;Obp56a;Obp56e;Obp56f;Obp56g;Obp56h;Obp57b;Obp57c;Obp83cd;Obp83g;Obp8a;obst-B;obst-E;PPO2;regucalcin;SPE;Spn28F;Ten-a;Tequila;to;Tsf1;verm;yellow-c;yellow-d2;yellow-e;yellow-f2;Yp3	ACE, ACE2;ALPI, ALPL, ALPP, ALPPL2;ANOS1;CHI3L1, CHI3L2, CHIA, CHIT1, OVGP1;CHIA, CHIT1, OVGP1;GRHPR;HGFAC, LOXL3, PRSS12;LTF, MFI2, TF;PI16;RGN;SERPINB1, SERPINB10, SERPINB12, SERPINB13, SERPINB3, SERPINB4, SERPINB5, SERPINB6, SERPINB7, SERPINB8, SERPINB9, SERPINC1, SERPINI1, SERPINI2;TENM1, TENM2, TENM3, TENM4
CC	endomembrane system	eGRL_Aß42 vs eGRL_Control (Up)	21	437	169	4.99259	1.4171e-09	9.73975e-06	FBgn0001218;FBgn0011708;FBgn0023529;FBgn0025678;FBgn0025682;FBgn0027095;FBgn0028327;FBgn0031779;FBgn0032514;FBgn0033205;FBgn0035438;FBgn0036847;FBgn0037312;FBgn0037718;FBgn0038039;FBgn0039296;FBgn0039562;FBgn0263260;FBgn0266420;FBgn0266449;FBgn0267348	CaBP1;CG10420;CG11577;CG11999;CG2064;CG2918;CG5196;CG9175;CG9302;Gp93;Hsc70-3;Kr-h2;l(1)G0320;LanB2;Manf;Ote;P58IPK;PHGPx;scf;sel;Syx5	CALU, RCN1, RCN3;CDNF, MANF;CNPY1, CNPY2;CNPY3, CNPY4;DNAJC3;GPX4, GPX7, GPX8;HSP90AA1, HSP90AB1, HSP90B1;HSPA1A, HSPA1B, HSPA1L, HSPA2, HSPA5, HSPA6, HSPA8;HYOU1;LAMA1, LAMA2, LAMA3, LAMA4, LAMA5, LAMC1, LAMC2, LAMC3;PDIA5;PDIA6;PREB;RDH11, RDH12, RDH13, RDH14;SDF2, SDF2L1;SIL1;SSR1;STX5;TMEM33;ZDHHC6
CC	endomembrane system	eGRL_Aß42/TREM2-WT/TYROBP vs eGRL_Control (Up)	23	533	169	4.48321	1.75594e-09	1.07276e-05	FBgn0001218;FBgn0011708;FBgn0023529;FBgn0025678;FBgn0025682;FBgn0027095;FBgn0028327;FBgn0031779;FBgn0032514;FBgn0033205;FBgn0033241;FBgn0034443;FBgn0035438;FBgn0036847;FBgn0037312;FBgn0037718;FBgn0038039;FBgn0039296;FBgn0039562;FBgn0039678;FBgn0263852;FBgn0266420;FBgn0266449	CaBP1;cer;CG10420;CG11577;CG11999;CG2064;CG2915;CG2918;CG5196;CG9175;CG9302;Gp93;Hsc70-3;Kr-h2;l(1)G0320;l(2)k12914;Manf;Obp99a;Ote;P58IPK;PHGPx;scf;Syx5	CALU, RCN1, RCN3;CDNF, MANF;CNPY3, CNPY4;CPA1, CPA2, CPA3, CPA4, CPA5, CPA6, CPB1, CPB2, CPO;DAD1;DNAJC3;GPX4, GPX7, GPX8;HSP90AA1, HSP90AB1, HSP90B1;HSPA1A, HSPA1B, HSPA1L, HSPA2, HSPA5, HSPA6, HSPA8;HYOU1;PDIA5;PDIA6;PREB;RDH11, RDH12, RDH13, RDH14;SDF2, SDF2L1;SIL1;SSR1;STX5;TMEM33;ZDHHC6
CC	endoplasmic reticulum	eGRL_Aß42 vs eGRL_Control (Up)	21	437	180	4.68749	4.49718e-09	2.47273e-05	FBgn0000152;FBgn0001218;FBgn0003295;FBgn0011708;FBgn0025678;FBgn0027095;FBgn0028327;FBgn0031260;FBgn0031779;FBgn0031950;FBgn0035762;FBgn0037327;FBgn0038039;FBgn0039296;FBgn0040087;FBgn0243512;FBgn0260855;FBgn0261274;FBgn0262125;FBgn0263260;FBgn0267330	Axs;CaBP1;CG10420;CG5196;CG9175;Ero1L;Herp;Hsc70-3;KdelR;l(1)G0320;Manf;p115;PEK;puc;Rint1;ru;Sec22;Sec23;sel;Spp;Syx5	ANO10, ANO8;CDNF, MANF;CNPY1, CNPY2;DUSP10, DUSP16, DUSP6, DUSP7, DUSP8;EIF2AK2, EIF2AK3;ERO1A, ERO1B;HERPUD1, HERPUD2;HM13;HSPA1A, HSPA1B, HSPA1L, HSPA2, HSPA5, HSPA6, HSPA8;KDELR1, KDELR2, KDELR3;PDIA6;PREB;RHBDL1, RHBDL3;RINT1;SEC22B;SEC23A, SEC23B;SIL1;SSR1;STX5;USO1;ZDHHC6
BP	oxidation-reduction process	eGRL_Aß42/TREM2-WT/TYROBP vs eGRL_Control (Dn)	42	727	383	2.64845	8.91645e-09	4.45693e-05	FBgn0000565;FBgn0004087;FBgn0011828;FBgn0013772;FBgn0014469;FBgn0015032;FBgn0015034;FBgn0015037;FBgn0015039;FBgn0017482;FBgn0022359;FBgn0026190;FBgn0026268;FBgn0030587;FBgn0031182;FBgn0031464;FBgn0032889;FBgn0033065;FBgn0033543;FBgn0033978;FBgn0033980;FBgn0034276;FBgn0034943;FBgn0035943;FBgn0036698;FBgn0036750;FBgn0036796;FBgn0036910;FBgn0037170;FBgn0037455;FBgn0038130;FBgn0038149;FBgn0038194;FBg…	antdh;AOX3;CG12338;CG18003;CG18231;CG2336;CG31075;CG32026;CG5653;CG6034;CG7724;CG8630;CG9331;CG9522;Cyp12d1-d;Cyp305a1;Cyp309a2;Cyp4c3;Cyp4e1;Cyp4e2;Cyp4p1;Cyp6a20;Cyp6a23;Cyp6a8;Cyp6d5;Cyp6t1;Cyp6w1;Cyp9b2;Dhfr;Duox;Eip71CD;Fmo-1;GILT1;GILT2;hgo;MCO3;PH4alphaMP;Pxn;Sardh;Sodh-2;T3dh;Trxr-2	ADHFE1;ALDH1A1, ALDH1A2, ALDH1A3, ALDH1B1, ALDH2;CHDH;CYP24A1, CYP27A1, CYP27B1;CYP2J2, CYP2U1;CYP3A4, CYP3A43, CYP3A5, CYP3A7, TBXAS1;CYP3A4, CYP3A43, CYP3A5, CYP3A7, TBXAS1;CYP3A4, CYP3A43, CYP3A5, CYP3A7, TBXAS1;CYP3A4, CYP3A43, CYP3A5, TBXAS1;CYP3A4, CYP3A43, CYP3A5, TBXAS1;CYP3A4, CYP3A5, CYP4A11, CYP4A22, CYP4B1, CYP4F11, CYP4F12, CYP4F2, CYP4F8, CYP4V2, CYP4X1;CYP3A4, CYP3A5, TBXAS1;CYP3A4…
CC	extracellular space	eGRL_Aß42 vs eGRL_Control (Dn)	34	485	407	3.02425	1.04329e-08	4.78035e-05	FBgn0000592;FBgn0013763;FBgn0027586;FBgn0028987;FBgn0030272;FBgn0030362;FBgn0030828;FBgn0031097;FBgn0032494;FBgn0032495;FBgn0033367;FBgn0034162;FBgn0034199;FBgn0034512;FBgn0036619;FBgn0036752;FBgn0037290;FBgn0037433;FBgn0038180;FBgn0038198;FBgn0038395;FBgn0038849;FBgn0039298;FBgn0039483;FBgn0039485;FBgn0039801;FBgn0040653;FBgn0040734;FBgn0044048;FBgn0044050;FBgn0051189;FBgn0051207;FBgn0051997;FBg…	Adgf-A;CG10407;CG1124;CG14259;CG15065;CG15201;CG16820;CG17189;CG17919;CG18067;CG31189;CG31207;CG31997;CG34227;CG5162;CG5210;CG5867;CG5945;CG6426;CG7079;Cht5;Cpr72Ec;Est-6;Gbp;Ilp3;Ilp5;IM4;Npc2b;Npc2h;obst-A;PPO2;regucalcin;Spn28F;to	CECR1;INS-IGF2;NPC2;PEBP1;RGN;SERPINB1, SERPINB10, SERPINB12, SERPINB13, SERPINB3, SERPINB4, SERPINB5, SERPINB6, SERPINB7, SERPINB8, SERPINB9, SERPINC1, SERPINI1, SERPINI2
CC	extracellular space	eGRL_Aß42/TREM2-WT/TYROBP vs eGRL_Control (Dn)	43	727	407	2.55161	1.7913e-08	7.57638e-05	FBgn0000092;FBgn0000592;FBgn0012037;FBgn0016123;FBgn0027586;FBgn0028987;FBgn0030362;FBgn0030828;FBgn0031097;FBgn0031746;FBgn0032494;FBgn0032495;FBgn0033367;FBgn0033574;FBgn0034162;FBgn0034229;FBgn0034471;FBgn0034474;FBgn0034512;FBgn0036619;FBgn0036752;FBgn0037174;FBgn0037290;FBgn0037433;FBgn0037664;FBgn0038180;FBgn0038279;FBgn0038394;FBgn0038395;FBgn0038849;FBgn0039298;FBgn0039299;FBgn0039483;FBg…	Adgf-A;amn;Ance;Aph-4;CG10264;CG10407;CG1124;CG11854;CG14259;CG14457;CG16820;CG17189;CG17919;CG18067;CG2650;CG31189;CG31207;CG34227;CG4847;CG5162;CG5867;CG5945;CG6426;CG7079;CG8420;CG9029;Cht5;Cpr72Ec;Est-6;jeb;Obp56e;Obp56f;Obp56g;obst-A;PPO2;regucalcin;Sdr;serp;Spn100A;Spn28F;Spn47C;Tep1;to	ACE, ACE2;ALPI, ALPL, ALPP, ALPPL2;C3, C4A, CD109;CECR1;IGF1R, INSR;PEBP1;RGN;SERPINA5, SERPINB1, SERPINB10, SERPINB12, SERPINB13, SERPINB3, SERPINB4, SERPINB5, SERPINB6, SERPINB7, SERPINB8, SERPINB9, SERPINC1;SERPINB1, SERPINB10, SERPINB12, SERPINB13, SERPINB3, SERPINB4, SERPINB5, SERPINB6, SERPINB7, SERPINB8, SERPINB9, SERPINC1, SERPINI1, SERPINI2
MF	transferase activity, transferring phosphorus-containing groups	eGRL_Aß42 vs eGRL_Control (Dn)	12	485	56	7.75758	3.18997e-08	0.000125284	FBgn0025620;FBgn0030895;FBgn0031800;FBgn0034480;FBgn0037934;FBgn0039313;FBgn0039324;FBgn0039325;FBgn0039326;FBgn0051300;FBgn0051436;FBgn0053510	CG10553;CG10560;CG10562;CG11892;CG13360;CG16898;CG31300;CG31436;CG33510;CG6830;CG7135;CG9497
CC	extracellular region	eGRL_Aß42 vs eGRL_Control (Dn)	38	485	526	2.61536	6.96411e-08	0.000255276	FBgn0002565;FBgn0004034;FBgn0004047;FBgn0011280;FBgn0013763;FBgn0022355;FBgn0025583;FBgn0028987;FBgn0030362;FBgn0030562;FBgn0030985;FBgn0031737;FBgn0032213;FBgn0032889;FBgn0033268;FBgn0033367;FBgn0034470;FBgn0034475;FBgn0034509;FBgn0035434;FBgn0038105;FBgn0039102;FBgn0039155;FBgn0039298;FBgn0039801;FBgn0039896;FBgn0040653;FBgn0041604;FBgn0041711;FBgn0041713;FBgn0042201;FBgn0043534;FBgn0050197;FBg…	Cda5;CG17337;CG30197;CG33276;CG5210;CG5390;CG9331;CG9400;dlp;Drsl4;Drsl5;IM14;IM2;IM4;Kal1;Lsp2;Npc2h;Nplp3;Obp18a;Obp19d;Obp44a;Obp56d;Obp56h;Obp57b;Obp57c;obst-E;PPO2;regucalcin;SPE;Spn28F;to;Tsf1;y;yellow-c;yellow-e;yellow-f2;yellow-h;Yp3	ANOS1;CNDP1, CNDP2;GPC1, GPC2, GPC4, GPC6;GRHPR;LTF, MFI2, TF;NPC2;PI16;RGN;SERPINB1, SERPINB10, SERPINB12, SERPINB13, SERPINB3, SERPINB4, SERPINB5, SERPINB6, SERPINB7, SERPINB8, SERPINB9, SERPINC1, SERPINI1, SERPINI2;URM1
CC	endomembrane system	eGRL_Aß42/TREM2-R47H/TYROBP vs eGRL_Control (Up)	23	661	169	3.61505	9.5564e-08	0.000328406	FBgn0001218;FBgn0004003;FBgn0011509;FBgn0011708;FBgn0023529;FBgn0025678;FBgn0025682;FBgn0027095;FBgn0028327;FBgn0031779;FBgn0032514;FBgn0033205;FBgn0033241;FBgn0034443;FBgn0035401;FBgn0036847;FBgn0037312;FBgn0037718;FBgn0038039;FBgn0039296;FBgn0039562;FBgn0266420;FBgn0266449	CaBP1;cer;CG10420;CG11577;CG11999;CG1291;CG2064;CG2915;CG2918;CG5196;CG9175;CG9302;Gp93;Hsc70-3;Kr-h2;l(1)G0320;Manf;Ote;P58IPK;scf;SrpRbeta;Syx5;wbl	ALG2;CALU, RCN1, RCN3;CDNF, MANF;CNPY3, CNPY4;CPA1, CPA2, CPA3, CPA4, CPA5, CPA6, CPB1, CPB2, CPO;DNAJC3;ERP29;HSP90AA1, HSP90AB1, HSP90B1;HSPA1A, HSPA1B, HSPA1L, HSPA2, HSPA5, HSPA6, HSPA8;HYOU1;PDIA5;PDIA6;PREB;RDH11, RDH12, RDH13, RDH14;SDF2, SDF2L1;SIL1;SRPRB;SSR1;STX5;TMEM33;ZDHHC6
CC	extracellular region	eGRL_Aß42/TREM2-R47H/TYROBP vs eGRL_Control (Dn)	53	846	526	2.0912	3.08471e-07	0.000997704	FBgn0000108;FBgn0001254;FBgn0002565;FBgn0004009;FBgn0004047;FBgn0005664;FBgn0010381;FBgn0012037;FBgn0014135;FBgn0016123;FBgn0020277;FBgn0025390;FBgn0026077;FBgn0027578;FBgn0027600;FBgn0028542;FBgn0028987;FBgn0029002;FBgn0030103;FBgn0030562;FBgn0032889;FBgn0033268;FBgn0033367;FBgn0034328;FBgn0034468;FBgn0034471;FBgn0034475;FBgn0034623;FBgn0034856;FBgn0035056;FBgn0035398;FBgn0035430;FBgn0036220;FBg…	Ance;Aph-4;Appl;bnl;Cda5;CG12009;CG14526;CG14607;CG42296;CG43218;CG5639;CG5897;CG9331;CG9400;CG9822;Cht6;Cht7;Cry;dlp;Drs;Drsl4;edin;Gasp;IM23;ImpE2;jeb;Lsp2;lush;miple2;Mur2B;NimB3;NimB4;Npc2h;Nplp3;Obp44a;Obp56a;Obp56c;Obp56e;Obp56h;Obp8a;obst-B;PGRP-SC2;PPO2;Spn28F;spz6;Ten-a;to;verm;wg;yellow-c;yellow-d2;yellow-e;Yp3	ACE, ACE2;ALPI, ALPL, ALPP, ALPPL2;APLP1, APLP2, APP;CHI3L1, CHI3L2, CHIA, CHIT1, OVGP1;CHIA, CHIT1, OVGP1;FGF1, FGF11, FGF14, FGF16, FGF2, FGF20, FGF4, FGF5, FGF6;GPC1, GPC2, GPC4, GPC6;GRHPR;NPC2;PGLYRP1, PGLYRP2, PGLYRP3, PGLYRP4;PI16;SERPINB1, SERPINB10, SERPINB12, SERPINB13, SERPINB3, SERPINB4, SERPINB5, SERPINB6, SERPINB7, SERPINB8, SERPINB9, SERPINC1, SERPINI1, SERPINI2;TENM1, TENM2, TENM3…
CC	endoplasmic reticulum	eGRL_Aß42/TREM2-WT/TYROBP vs eGRL_Control (Up)	20	533	180	3.6602	5.97713e-07	0.00182581	FBgn0000152;FBgn0001218;FBgn0003295;FBgn0004635;FBgn0011708;FBgn0025678;FBgn0027095;FBgn0028327;FBgn0031779;FBgn0031950;FBgn0033339;FBgn0037327;FBgn0038039;FBgn0039296;FBgn0040087;FBgn0045064;FBgn0051371;FBgn0243512;FBgn0261274;FBgn0267330	Axs;bwa;CaBP1;CG10420;CG31371;CG5196;CG9175;Ero1L;Herp;Hsc70-3;KdelR;l(1)G0320;Manf;p115;PEK;puc;rho;ru;Sec31;Syx5	ACER1, ACER2, ACER3;ANO10, ANO8;CDNF, MANF;DUSP10, DUSP16, DUSP6, DUSP7, DUSP8;EIF2AK2, EIF2AK3;ERO1A, ERO1B;HERPUD1, HERPUD2;HSPA1A, HSPA1B, HSPA1L, HSPA2, HSPA5, HSPA6, HSPA8;KDELR1, KDELR2, KDELR3;PDIA6;PREB;RHBDL1, RHBDL3;RHBDL1, RHBDL3;SEC31A, SEC31B;SIL1;SSR1;STX5;USO1;ZDHHC6
MF	neuropeptide hormone activity	eGRL_Aß42/TREM2-WT/TYROBP vs eGRL_Control (Up)	9	533	36	8.23546	9.269e-07	0.00268235	FBgn0000715;FBgn0012344;FBgn0013767;FBgn0015591;FBgn0027109;FBgn0035282;FBgn0036713;FBgn0039722;FBgn0045038	AstA;Capa;CNMa;Crz;Dh44;FMRFa;Mip;NPF;Proc
MF	odorant binding	eGRL_Aß42/TREM2-R47H/TYROBP vs eGRL_Aß42/TREM2-WT/TYROBP (Up)	9	172	114	8.05906	1.80962e-06	0.00497501	FBgn0029521;FBgn0034468;FBgn0034470;FBgn0034471;FBgn0034475;FBgn0039685;FBgn0041621;FBgn0043533;FBgn0043535	Obp56a;Obp56d;Obp56e;Obp56f;Obp56h;Obp57a;Obp99b;Or1a;Or82a
CC	extracellular space	eGRL_Aß42/TREM2-R47H/TYROBP vs eGRL_Aß42/TREM2-WT/TYROBP (Up)	16	172	407	4.01303	2.61544e-06	0.00684798	FBgn0000592;FBgn0026562;FBgn0027586;FBgn0032495;FBgn0034229;FBgn0034471;FBgn0034512;FBgn0036186;FBgn0036752;FBgn0037290;FBgn0037433;FBgn0039297;FBgn0041621;FBgn0043533;FBgn0044050;FBgn0083141	Adgf-A;BM-40-SPARC;CG1124;CG11852;CG16820;CG17919;CG18067;CG4847;CG5867;CG6071;Est-6;Ilp3;Obp56e;Obp56f;Or82a;Spn28B	CECR1;PEBP1;SERPINB1, SERPINB10, SERPINB12, SERPINB13, SERPINB3, SERPINB4, SERPINB5, SERPINB6, SERPINB7, SERPINB8, SERPINB9, SERPINC1, SERPINI1;SPARC, SPARCL1
CC	extracellular matrix	eGRL_Aß42/TREM2-R47H/TYROBP vs eGRL_Control (Dn)	21	846	139	3.13552	3.12835e-06	0.00781861	FBgn0002440;FBgn0004777;FBgn0005664;FBgn0025390;FBgn0033597;FBgn0033602;FBgn0033603;FBgn0033730;FBgn0033731;FBgn0034157;FBgn0034294;FBgn0035510;FBgn0036617;FBgn0036619;FBgn0036680;FBgn0038819;FBgn0039257;FBgn0039481;FBgn0052029;FBgn0053196;FBgn0250833	Ccp84Ag;CG34461;Cpr47Ea;Cpr47Ee;Cpr47Ef;Cpr49Ag;Cpr49Ah;Cpr64Aa;Cpr66D;Cpr72Ea;Cpr72Ec;Cpr73D;Cpr92F;Cpr97Eb;Cry;dp;l(3)mbn;Muc55B;Mur2B;resilin;tnc	MUC17
BP	oxidation-reduction process	eGRL_Aß42/TREM2-R47H/TYROBP vs eGRL_Control (Up)	34	661	383	2.35805	3.45902e-06	0.00826917	FBgn0001258;FBgn0010383;FBgn0013773;FBgn0015035;FBgn0015714;FBgn0025687;FBgn0031432;FBgn0031479;FBgn0031688;FBgn0032945;FBgn0033101;FBgn0033388;FBgn0033395;FBgn0033397;FBgn0033466;FBgn0033521;FBgn0033775;FBgn0034432;FBgn0034756;FBgn0036157;FBgn0036262;FBgn0036290;FBgn0036824;FBgn0037057;FBgn0037896;FBgn0037975;FBgn0038795;FBgn0039848;FBgn0050502;FBgn0051028;FBgn0086450;FBgn0261274;FBgn0261987;FBg…	cd;CG10512;CG10638;CG12896;CG31028;CG3397;CG3902;CG4335;CG6910;CG7461;CG7560;CG8046;CG8665;CG9436;Cyp18a1;Cyp28d2;Cyp309a1;Cyp4e3;Cyp4p2;Cyp4p3;Cyp6a17;Cyp6a22;Cyp6d2;Cyp9h1;Ero1L;fa2h;ImpL3;LKR;lox;ninaG;Pal1;Prx6005;Pxt;su(r)	AASS;ACAD9, ACADVL;ACADS, ACADSB;AKR1A1, AKR1B1, AKR1B10, AKR1C1, AKR1C2, AKR1C3, AKR1C4, AKR1D1, AKR1E2;AKR1A1, AKR1B1, AKR1B10, AKR1C1, AKR1C2, AKR1C3, AKR1C4, AKR1D1, AKR1E2;ALDH1L1, ALDH1L2;BBOX1, TMLHE;CHDH;CYP2B6, CYP2C18, CYP2C19, CYP2C8, CYP2C9, CYP2D6, CYP2J2, CYP2R1, CYP2U1;CYP3A4, CYP3A43, CYP3A5, CYP3A7, CYP4F2, CYP4F3, TBXAS1;CYP3A4, CYP3A43, CYP3A5, CYP3A7, TBXAS1;CYP3A4, CYP3A43, C…
MF	structural constituent of chitin-based cuticle	eGRL_Aß42/TREM2-R47H/TYROBP vs eGRL_Control (Dn)	20	846	132	3.14457	5.10603e-06	0.0115202	FBgn0002440;FBgn0004777;FBgn0005664;FBgn0029170;FBgn0033597;FBgn0033602;FBgn0033603;FBgn0033730;FBgn0033731;FBgn0034157;FBgn0035510;FBgn0035543;FBgn0036617;FBgn0036619;FBgn0036680;FBgn0038819;FBgn0039481;FBgn0052029;FBgn0052569;FBgn0250833	Ccp84Ag;CG15020;CG34461;Cpr47Ea;Cpr47Ee;Cpr47Ef;Cpr49Ag;Cpr49Ah;Cpr64Aa;Cpr66D;Cpr72Ea;Cpr72Ec;Cpr73D;Cpr92F;Cpr97Eb;Cry;l(3)mbn;resilin;TwdlT;TwdlZ
BP	metabolic process	eGRL_Aß42/TREM2-WT/TYROBP vs eGRL_Control (Dn)	23	727	193	2.87814	5.23799e-06	0.0115202	FBgn0016123;FBgn0024957;FBgn0026268;FBgn0026315;FBgn0026756;FBgn0027070;FBgn0027583;FBgn0030073;FBgn0031132;FBgn0031775;FBgn0032161;FBgn0032405;FBgn0033204;FBgn0037964;FBgn0038660;FBgn0038733;FBgn0038845;FBgn0040091;FBgn0040255;FBgn0040256;FBgn0040260;FBgn0052191;FBgn0265187	antdh;Aph-4;CG10827;CG10962;CG11407;CG14291;CG14731;CG14946;CG15450;CG17322;CG2065;CG32191;CG44252;CG4594;CG7601;CG9150;Irp-1B;Ugt35a;Ugt36Bc;Ugt37a1;Ugt58Fa;Ugt86Dd;Ugt86De	ACO1, IREB2;ALPI, ALPL, ALPP, ALPPL2;ALPI, ALPL, ALPP, ALPPL2;ARSB, ARSI, ARSJ;DHRS11;DHRS11;DHRS11;DHRS3, HSD17B11;DHRS7B, DHRS7C;ECI1;GPAT3, GPAT4;RDH11, RDH12, RDH13, RDH14;SGSH;SLC27A1, SLC27A2, SLC27A4, SLC27A6;UGT1A1, UGT1A10, UGT1A3, UGT1A7, UGT2A2, UGT2A3, UGT2B11, UGT2B15, UGT2B17, UGT2B28;UGT1A3;UGT1A3, UGT1A6, UGT2A2, UGT2A3, UGT2B10, UGT2B11, UGT2B15, UGT2B17, UGT2B28, UGT2B4, UGT2B7,…
CC	extracellular space	eGRL_Aß42/TREM2-R47H/TYROBP vs eGRL_Control (Dn)	41	846	407	2.09071	6.81093e-06	0.0144036	FBgn0000092;FBgn0000592;FBgn0004009;FBgn0004629;FBgn0012037;FBgn0016123;FBgn0024294;FBgn0028987;FBgn0030828;FBgn0031097;FBgn0031746;FBgn0032494;FBgn0033367;FBgn0034471;FBgn0036619;FBgn0037153;FBgn0037174;FBgn0037772;FBgn0038180;FBgn0038279;FBgn0038373;FBgn0038394;FBgn0038395;FBgn0038849;FBgn0039257;FBgn0039298;FBgn0039299;FBgn0039485;FBgn0039795;FBgn0039801;FBgn0040074;FBgn0040341;FBgn0041183;FBg…	amn;Ance;Aph-4;CG10264;CG10407;CG11664;CG11854;CG14457;CG17189;CG2650;CG31189;CG31207;CG34227;CG4546;CG5162;CG5945;CG7079;CG9029;Cht5;Cpr72Ec;Cys;edin;Est-6;Ilp1;jeb;Npc2h;Obp56e;obst-A;olf413;PPO2;retinin;Sdr;serp;Spn100A;Spn28F;Spn43Aa;Spn85F;Tep1;tnc;to;wg	ACE, ACE2;ALPI, ALPL, ALPP, ALPPL2;C3, C4A, CD109;CKB, CKM, CKMT1A, CKMT1B, CKMT2, MYCBP;IGF1R, INSR;MOXD1;NPC2;SERPINA6, SERPINB1, SERPINB10, SERPINB12, SERPINB13, SERPINB3, SERPINB4, SERPINB5, SERPINB6, SERPINB7, SERPINB8, SERPINB9, SERPINC1, SERPINI1;SERPINB1, SERPINB10, SERPINB12, SERPINB13, SERPINB3, SERPINB4, SERPINB5, SERPINB6, SERPINB7, SERPINB8, SERPINB9, SERPINC1, SERPINI1, SERPINI2;WNT…
BP	metabolic process	eGRL_Aß42 vs eGRL_Control (Dn)	18	485	193	3.37636	7.07858e-06	0.0144151	FBgn0026268;FBgn0026314;FBgn0026315;FBgn0027070;FBgn0030332;FBgn0031630;FBgn0032161;FBgn0032405;FBgn0035356;FBgn0036380;FBgn0037083;FBgn0038660;FBgn0038733;FBgn0040259;FBgn0040260;FBgn0040349;FBgn0052191;FBgn0263830	antdh;CG11407;CG14291;CG14946;CG15629;CG16986;CG17322;CG32191;CG3699;CG40486;CG4594;CG5656;CG8757;CG9360;Ugt35a;Ugt35b;Ugt36Bc;Ugt86Da	ACOT13;ALPI, ALPL, ALPP, ALPPL2;ARSB, ARSI, ARSJ;DHRS11;DHRS11;DHRS11;DHRS11;DHRS3, HSD17B11;DHRS3, HSD17B11, HSD17B13, RDH10, SDR16C5;ECI1;HSD17B14;SGSH;UGT1A3, UGT1A6, UGT2A2, UGT2A3, UGT2B10, UGT2B11, UGT2B15, UGT2B17, UGT2B28, UGT2B4, UGT2B7, UGT3A1, UGT3A2, UGT8;UGT1A3, UGT2A2, UGT2A3, UGT2B10, UGT2B11, UGT2B15, UGT2B17, UGT2B28, UGT2B4, UGT2B7, UGT3A1, UGT3A2, UGT8;UGT1A3, UGT2B11;UGT1A3, U…
MF	carboxylic ester hydrolase activity	eGRL_Aß42 vs eGRL_Control (Dn)	10	485	63	5.74636	8.1072e-06	0.015633	FBgn0000592;FBgn0004045;FBgn0004047;FBgn0005391;FBgn0015570;FBgn0030828;FBgn0031327;FBgn0031976;FBgn0037090;FBgn0038398	alpha-Est2;CG5162;CG5397;CG7367;Est-6;Est-Q;sxe2;Yp1;Yp2;Yp3
BP	response to pheromone	eGRL_Aß42/TREM2-R47H/TYROBP vs eGRL_Aß42/TREM2-WT/TYROBP (Up)	4	172	14	29.1661	8.24527e-06	0.015633	FBgn0034468;FBgn0034470;FBgn0034475;FBgn0039685	Obp56a;Obp56d;Obp56h;Obp99b
BP	cuticle pigmentation	eGRL_Aß42 vs eGRL_Control (Dn)	6	485	19	11.4322	8.60413e-06	0.0157697	FBgn0000527;FBgn0004034;FBgn0038105;FBgn0039896;FBgn0041711;FBgn0041713	e;y;yellow-c;yellow-e;yellow-f2;yellow-h	AASDH
MF	transferase activity, transferring phosphorus-containing groups	eGRL_Aß42/TREM2-R47H/TYROBP vs eGRL_Control (Dn)	12	846	56	4.44732	1.13897e-05	0.0202017	FBgn0035948;FBgn0039312;FBgn0039313;FBgn0039315;FBgn0039321;FBgn0039325;FBgn0051087;FBgn0051104;FBgn0051300;FBgn0051380;FBgn0053301;FBgn0053510	CG10514;CG10550;CG10560;CG11892;CG13658;CG31087;CG31104;CG31300;CG31380;CG33301;CG33510;CG5644
BP	oxidation-reduction process	eGRL_Aß42 vs eGRL_Control (Up)	25	437	383	2.62262	1.21529e-05	0.0208817	FBgn0001258;FBgn0005670;FBgn0010019;FBgn0015035;FBgn0015714;FBgn0025628;FBgn0025687;FBgn0031068;FBgn0031418;FBgn0032945;FBgn0033101;FBgn0033395;FBgn0033397;FBgn0033466;FBgn0034660;FBgn0035438;FBgn0037801;FBgn0037975;FBgn0039755;FBgn0039848;FBgn0042627;FBgn0050275;FBgn0050502;FBgn0086450;FBgn0261274	Alr;CG15531;CG30275;CG3397;CG3609;CG3999;CG4199;CG8665;CG9436;Cyp4d1;Cyp4e3;Cyp4g1;Cyp4p2;Cyp4p3;Cyp6a17;Ero1L;fa2h;ImpL3;LKR;lox;lox2;Pal1;PHGPx;su(r);v(2)k05816	AASS;AIFM3;AKR1A1, AKR1B1, AKR1B10, AKR1C1, AKR1C2, AKR1C3, AKR1C4, AKR1D1, AKR1E2;ALDH1L1, ALDH1L2;CFAP61;CYP3A4, CYP3A43, CYP3A5, CYP3A7, CYP4F2, CYP4F3, TBXAS1;CYP3A4, CYP3A5, CYP4A11, CYP4A22, CYP4B1, CYP4F11, CYP4F12, CYP4F2, CYP4F8, CYP4V2, CYP4X1;CYP3A4, CYP3A5, CYP4A11, CYP4A22, CYP4B1, CYP4F11, CYP4F12, CYP4F2, CYP4V2, CYP4X1, CYP4Z1;CYP4A11, CYP4A22, CYP4B1, CYP4F11, CYP4F12, CYP4F2, CY…
BP	medium-term memory	eGRL_Aß42/TREM2-R47H/TYROBP vs eGRL_Control (Dn)	5	846	8	12.9713	1.27275e-05	0.0212064	FBgn0010015;FBgn0013759;FBgn0027106;FBgn0053513;FBgn0086782	amn;CanA1;CASK;Inx7;Nmdar2	CASK, MPP1;GRIN2A, GRIN2B, GRIN2C, GRIN2D;PPP3CA, PPP3CB, PPP3CC
CC	endoplasmic reticulum	eGRL_Aß42/TREM2-R47H/TYROBP vs eGRL_Control (Up)	20	661	180	2.95142	1.52582e-05	0.0246752	FBgn0000152;FBgn0001218;FBgn0004003;FBgn0011708;FBgn0025678;FBgn0027095;FBgn0028327;FBgn0031779;FBgn0031950;FBgn0032614;FBgn0033339;FBgn0035762;FBgn0037327;FBgn0038039;FBgn0039296;FBgn0039368;FBgn0039369;FBgn0040087;FBgn0261274;FBgn0267330	Axs;CaBP1;CG10420;CG13284;CG17195;CG17196;CG5196;CG9175;Ero1L;Herp;Hsc70-3;KdelR;l(1)G0320;Manf;p115;PEK;Rint1;Sec31;Syx5;wbl	ANO10, ANO8;CDNF, MANF;EIF2AK2, EIF2AK3;ERO1A, ERO1B;ERP29;HERPUD1, HERPUD2;HSD17B12, HSDL1;HSPA1A, HSPA1B, HSPA1L, HSPA2, HSPA5, HSPA6, HSPA8;KDELR1, KDELR2, KDELR3;PDIA6;PREB;RINT1;SEC31A, SEC31B;SIL1;SSR1;STX5;USO1;ZDHHC24;ZDHHC24;ZDHHC6
CC	intracellular membrane-bounded organelle	eGRL_Aß42/TREM2-WT/TYROBP vs eGRL_Control (Dn)	14	727	89	3.79908	1.6458e-05	0.025855	FBgn0013772;FBgn0014469;FBgn0015032;FBgn0015034;FBgn0015037;FBgn0015039;FBgn0031182;FBgn0033065;FBgn0033978;FBgn0033980;FBgn0034943;FBgn0036910;FBgn0038194;FBgn0041337	Cyp305a1;Cyp309a2;Cyp4c3;Cyp4e1;Cyp4e2;Cyp4p1;Cyp6a20;Cyp6a23;Cyp6a8;Cyp6d5;Cyp6t1;Cyp6w1;Cyp9b2;Fmo-1	CYP2J2, CYP2U1;CYP3A4, CYP3A43, CYP3A5, CYP3A7, TBXAS1;CYP3A4, CYP3A43, CYP3A5, CYP3A7, TBXAS1;CYP3A4, CYP3A43, CYP3A5, CYP3A7, TBXAS1;CYP3A4, CYP3A43, CYP3A5, TBXAS1;CYP3A4, CYP3A43, CYP3A5, TBXAS1;CYP3A4, CYP3A5, CYP4A11, CYP4A22, CYP4B1, CYP4F11, CYP4F12, CYP4F2, CYP4F8, CYP4V2, CYP4X1;CYP3A4, CYP3A5, TBXAS1;CYP3A4, CYP3A5, TBXAS1;CYP4A11, CYP4A22, CYP4B1, CYP4F11, CYP4F12, CYP4F2, CYP4F8, CYP…
MF	transferase activity, transferring phosphorus-containing groups	eGRL_Aß42/TREM2-R47H/TYROBP vs eGRL_Aß42/TREM2-WT/TYROBP (Up)	6	172	56	10.9373	1.75253e-05	0.0267669	FBgn0025620;FBgn0039324;FBgn0039326;FBgn0039328;FBgn0051300;FBgn0051436	CG10553;CG10562;CG13360;CG31300;CG31436;CHKov2
BP	metabolic process	eGRL_Aß42/TREM2-R47H/TYROBP vs eGRL_Aß42/TREM2-WT/TYROBP (Up)	10	172	193	5.28919	2.09126e-05	0.0310773	FBgn0024957;FBgn0027074;FBgn0036765;FBgn0038610;FBgn0038734;FBgn0039040;FBgn0040255;FBgn0040257;FBgn0040349;FBgn0051235	CG11453;CG13833;CG17324;CG31235;CG3699;CG7408;CG7675;Irp-1B;Ugt86Dc;Ugt86De	ACO1, IREB2;ARSB, ARSI, ARSJ;DHRS13;DHRS13, RDH14;HSD17B14;UGT1A3, UGT1A6, UGT2A2, UGT2A3, UGT2B10, UGT2B11, UGT2B15, UGT2B17, UGT2B28, UGT2B4, UGT2B7, UGT3A1, UGT3A2, UGT8;UGT1A3, UGT1A6, UGT2A2, UGT2A3, UGT2B10, UGT2B11, UGT2B15, UGT2B17, UGT2B28, UGT2B4, UGT2B7, UGT3A1, UGT3A2, UGT8;UGT2B11
BP	melanin biosynthetic process	eGRL_Aß42 vs eGRL_Control (Dn)	5	485	14	12.9293	2.5656e-05	0.0371229	FBgn0004034;FBgn0038105;FBgn0039896;FBgn0041711;FBgn0041713	y;yellow-c;yellow-e;yellow-f2;yellow-h
MF	structural constituent of chitin-based larval cuticle	eGRL_Aß42/TREM2-WT/TYROBP vs eGRL_Control (Dn)	15	727	106	3.41764	3.03957e-05	0.0428532	FBgn0002440;FBgn0033603;FBgn0033731;FBgn0034157;FBgn0035510;FBgn0036619;FBgn0036680;FBgn0036880;FBgn0038819;FBgn0039481;FBgn0042119;FBgn0050042;FBgn0050163;FBgn0052029;FBgn0250833	CG34461;Cpr47Ef;Cpr49Ab;Cpr49Ah;Cpr60D;Cpr64Aa;Cpr65Au;Cpr66D;Cpr72Ec;Cpr73D;Cpr76Bc;Cpr92F;Cpr97Eb;l(3)mbn;resilin
MF	structural constituent of chitin-based cuticle	eGRL_Aß42/TREM2-WT/TYROBP vs eGRL_Control (Dn)	17	727	132	3.1104	3.20931e-05	0.0441152	FBgn0002440;FBgn0005664;FBgn0029170;FBgn0033603;FBgn0033731;FBgn0034157;FBgn0035510;FBgn0036619;FBgn0036680;FBgn0036880;FBgn0038819;FBgn0039481;FBgn0042119;FBgn0050042;FBgn0050163;FBgn0052029;FBgn0250833	CG34461;Cpr47Ef;Cpr49Ab;Cpr49Ah;Cpr60D;Cpr64Aa;Cpr65Au;Cpr66D;Cpr72Ec;Cpr73D;Cpr76Bc;Cpr92F;Cpr97Eb;Cry;l(3)mbn;resilin;TwdlT
MF	iron ion binding	eGRL_Aß42/TREM2-WT/TYROBP vs eGRL_Control (Dn)	18	727	146	2.97756	3.43996e-05	0.0461324	FBgn0013772;FBgn0014469;FBgn0015032;FBgn0015034;FBgn0015037;FBgn0015039;FBgn0024957;FBgn0026190;FBgn0031182;FBgn0033065;FBgn0033978;FBgn0033980;FBgn0036796;FBgn0036910;FBgn0038194;FBgn0038349;FBgn0041337;FBgn0053503	AOX3;CG18231;Cyp12d1-d;Cyp305a1;Cyp309a2;Cyp4c3;Cyp4e1;Cyp4e2;Cyp4p1;Cyp6a20;Cyp6a23;Cyp6a8;Cyp6d5;Cyp6t1;Cyp6w1;Cyp9b2;Irp-1B;PH4alphaMP	ACO1, IREB2;CYP24A1, CYP27A1, CYP27B1;CYP2J2, CYP2U1;CYP3A4, CYP3A43, CYP3A5, CYP3A7, TBXAS1;CYP3A4, CYP3A43, CYP3A5, CYP3A7, TBXAS1;CYP3A4, CYP3A43, CYP3A5, CYP3A7, TBXAS1;CYP3A4, CYP3A43, CYP3A5, TBXAS1;CYP3A4, CYP3A43, CYP3A5, TBXAS1;CYP3A4, CYP3A5, CYP4A11, CYP4A22, CYP4B1, CYP4F11, CYP4F12, CYP4F2, CYP4F8, CYP4V2, CYP4X1;CYP3A4, CYP3A5, TBXAS1;CYP3A4, CYP3A5, TBXAS1;CYP4A11, CYP4A22, CYP4B1,…
BP	sensory perception of chemical stimulus	eGRL_Aß42/TREM2-R47H/TYROBP vs eGRL_Aß42/TREM2-WT/TYROBP (Up)	7	172	93	7.68355	3.57559e-05	0.0468096	FBgn0034468;FBgn0034470;FBgn0034471;FBgn0034475;FBgn0039685;FBgn0043533;FBgn0043535	Obp56a;Obp56d;Obp56e;Obp56f;Obp56h;Obp57a;Obp99b
