# Supplementary material for: Integrated biology approach reveals molecular and pathological interactions among Alzheimer’s Aβ42, Tau, TREM2, and TYROBP in Drosophila models
Source: Genome Med. 2018 Mar 29;10:26. doi: 10.1186/s13073-018-0530-9 (PMC5875009; doi:10.1186/s13073-018-0530-9)
Supplement: Supplementary file 5 — Table S4a. Overlap between HBTRC human AD co-expression network modules and DEGs identified in Aβ42, Aβ42/TREM2WT/TYROBP. Table S4b. Overlap between ROSMAP human AD co-expression network modules and DEGs identified in Aβ42, Aβ42/TREM2WT/TYROBP. (XLSX 18 kb) [file 13073_2018_530_MOESM5_ESM.xlsx]

## Sheet: Abbreviation
Abbreviated genotype in supplemental Tables	Fly genotype	Abbreviated genotype in Figure 2~5
eGRL_Control	Repo-LexA,Elav-gal4; (attp2 background)	Control
eGRL_Aß42	Repo-LexA,Elav-gal4;UAS-Aß42 (attp2 background)	Aß42
eGRL_Aß42/TREM2-WT/TYROBP	Repo-LexA,Elav-gal4;UAS-Aß42/LexAop-TYROBP, LexAop-TREM2 WT	Aß42/TREM2WT/TYROBP
eGRL_Aß42/TREM2-R47H/TYROBP	Repo-LexA,Elav-gal4;UAS-Aß42/LexAop-TYROBP, LexAop-TREM2 R47H	Aß42/TREM2R47H/TYROBP

## Sheet: Table S4a
Table S4a. Overlap between HBTRC human AD co-expression network modules and DEGs identified in Aβ42, Aβ42/TREM2-WT/TYROBP and Aβ42/TREM2-R47H/TYROBP files.
Module	Module.Rank	Module.Annotation	DEGs	Overlap.Size	DEGs.Size	Module.Size	FE	Pvalue	FDR	Overlap.HumanOrtholog	Overlap.FlySymbol	Overlap.FlyGeneid
midnightblue	34	synaptic transmission	eGRL_Aß42/TREM2-R47H/TYROBP vs eGRL_Control (Dn)	45	427	214	2.09	7.20131e-07	0.000959214	ADCY1;ADCY2;CACNA1E;CECR2;CHD7;COL24A1;DGAT2;DNAH10;FGF20;GLRA2;GRIN2A;GRIN2C;HPCA;HSPB3;HTR1D;HTR1F;INADL;KCNA4;KCNA6;KCNB1;KCNB2;KCNIP2;KCNIP3;KCNN1;KCNV1;LNX1;MKL2;MOGAT1;MYH7;POSTN;PTPRT;RIMBP2;RIMS2;RIMS3;RIMS4;RORB;SCN9A;SLC17A7;SLC30A3;SLCO4C1;TIAM1;TMEM132B;TMEM132D;TNNT2;ZNF608	rut;ACXD;Ca-alpha1D;dikar;kis;Cg25C;CG1942;Dhc98D;bnl;GluClalpha;Nmdar2;Nmdar2;Nca;CG4461;Oct-TyrR;5-HT7;CG15803;Sh;Sh;Shab;Shab;CG44422;CG44422;SK;Shab;inaD;Mrtf;CG1942;Prm;Fas1;Ptp36E;Rbp;Rim;Rim;Rim;Hr46;para;CG4288;ZnT33D;Oatp26F;sif;CG14446;CG14446;up;sbb	FBgn0003301;FBgn0040507;FBgn0001991;FBgn0261934;FBgn0266557;FBgn0000299;FBgn0033215;FBgn0013813;FBgn0014135;FBgn0024963;FBgn0053513;FBgn0053513;FBgn0013303;FBgn0035982;FBgn0004514;FBgn0004573;FBgn0038606;FBgn0003380;FBgn0003380;FBgn0262593;FBgn0262593;FBgn0265595;FBgn0265595;FBgn0029761;FBgn0262593;FBgn0001263;FBgn0052296;FBgn0033215;FBgn0003149;FBgn0262742;FBgn0267486;FBgn0262483;FBgn0053547;FBg…
tan	27	extracellular region	eGRL_Aß42 vs eGRL_Control (Up)	35	264	257	2.18931	5.68751e-06	0.00378788	ACOX2;ACTA1;ACTA2;ACTG2;AKR1C1;AKR1C2;BCAT2;BHMT2;CYP3A5;CYP4B1;CYP4X1;F10;FBLN5;HERPUD1;KDELR3;LAMA2;LAMA4;LAMC1;LOX;LOXL1;LOXL4;MMP19;MSX1;MSX2;MYO1B;PAM;SCD5;SERPIND1;SLC16A12;SLC16A5;SLC22A2;SLC22A3;SLC22A6;SLC22A8;THSD4	Acox57D-d;Act87E;Act87E;Act87E;CG10638;CG10638;CG1673;CG10623;Cyp6a2;Cyp4p2;Cyp4p2;CG11836;CG32373;Herp;KdelR;LanB2;LanB2;LanB2;lox2;lox2;lox2;Mmp1;CG15696;Dr;Myo31DF;Pal2;CG8630;Spn55B;Mct1;CG11665;CG8654;CG4630;CG8654;CG8654;loh	FBgn0034629;FBgn0000046;FBgn0000046;FBgn0000046;FBgn0036290;FBgn0036290;FBgn0030482;FBgn0032727;FBgn0000473;FBgn0033395;FBgn0033395;FBgn0039272;FBgn0052373;FBgn0031950;FBgn0267330;FBgn0267348;FBgn0267348;FBgn0267348;FBgn0034660;FBgn0034660;FBgn0034660;FBgn0035049;FBgn0038833;FBgn0000492;FBgn0086347;FBgn0262728;FBgn0038130;FBgn0028983;FBgn0023549;FBgn0033028;FBgn0034479;FBgn0033809;FBgn0034479;FBg…
hotpink	49	Chaperone	eGRL_Aß42/TREM2-WT/TYROBP vs eGRL_Control (Up)	15	254	79	3.17253	5.05595e-05	0.0224484	CCT5;DNAJB11;FKBP4;HSP90AA1;HSP90AB1;HSPA1A;HSPA1B;HSPA1L;HSPA6;HSPA8;HSPB1;PDIA6;TARS;UBB;XBP1	Cct5;CG4164;FKBP59;Gp93;Gp93;Hsp70Bb;Hsp70Bb;Hsp70Bb;Hsp70Bb;Hsp70Bb;l(2)efl;CaBP1;Aats-thr;Ubi-p63E;Xbp1	FBgn0010621;FBgn0031256;FBgn0029174;FBgn0039562;FBgn0039562;FBgn0013278;FBgn0013278;FBgn0013278;FBgn0013278;FBgn0013278;FBgn0011296;FBgn0025678;FBgn0027081;FBgn0003943;FBgn0021872
hotpink	49	Chaperone	eGRL_Aß42 vs eGRL_Control (Up)	15	264	79	3.05236	7.90707e-05	0.022646	CCT5;DNAJB11;FKBP4;HSP90AA1;HSP90AB1;HSPA1A;HSPA1B;HSPA1L;HSPA6;HSPA8;HSPB1;PDIA6;SREBF1;TARS;XBP1	Cct5;CG4164;FKBP59;Gp93;Gp93;Hsp70Bb;Hsp70Bb;Hsp70Bb;Hsp70Bb;Hsp70Bb;l(2)efl;CaBP1;HLH106;Aats-thr;Xbp1	FBgn0010621;FBgn0031256;FBgn0029174;FBgn0039562;FBgn0039562;FBgn0013278;FBgn0013278;FBgn0013278;FBgn0013278;FBgn0013278;FBgn0011296;FBgn0025678;FBgn0261283;FBgn0027081;FBgn0021872
blue2	74	Extracellular matrix	eGRL_Aß42/TREM2-WT/TYROBP vs eGRL_Aß42 (Up)	6	108	30	7.85926	8.53166e-05	0.022646	CYP3A5;PTGDR;PTGFR;SLC22A2;SLC22A6;SLC22A8	Cyp6a2;CG7497;CG7497;CG8654;CG8654;CG8654	FBgn0000473;FBgn0036742;FBgn0036742;FBgn0034479;FBgn0034479;FBgn0034479
cyan3	80	nucleosome	eGRL_Aß42/TREM2-R47H/TYROBP vs eGRL_Aß42 (Dn)	8	248	27	5.07049	0.000102009	0.022646	ABRA;EGR1;EGR2;EGR3;EGR4;FOS;FOSB;GADD45G	CG3630;sr;sr;sr;sr;kay;kay;Gadd45	FBgn0023540;FBgn0003499;FBgn0003499;FBgn0003499;FBgn0003499;FBgn0001297;FBgn0001297;FBgn0033153
peru	68	Neuronal activities	eGRL_Aß42/TREM2-R47H/TYROBP vs eGRL_Control (Dn)	33	427	170	1.92936	0.000126735	0.0236868	ADCY2;CACNA1E;CACNB4;CKMT1B;CYP4X1;ECE2;FRMPD4;GAD2;GLRA2;HPCAL1;HTR1E;KCNA1;KCNB2;KCNV1;MKL2;NEGR1;PPP3CB;RIMBP2;RIMS1;RIMS2;RORB;SCN1A;SCN3A;SCN9A;SLC27A2;SLC30A3;SLCO4C1;SRL;SSTR1;SV2B;TNNT2;TUBB3;XKR4	ACXD;Ca-alpha1D;Ca-beta;CG30274;Cyp4p2;Nep1;CG42788;b;GluClalpha;Nca;5-HT7;Sh;Shab;Shab;Mrtf;CG42368;CanA-14F;Rbp;Rim;Rim;Hr46;para;para;para;CG44252;ZnT33D;Oatp26F;CG9297;AstC-R1;CG3168;up;betaTub60D;CG18635	FBgn0040507;FBgn0001991;FBgn0259822;FBgn0050274;FBgn0033395;FBgn0029843;FBgn0261859;FBgn0000153;FBgn0024963;FBgn0013303;FBgn0004573;FBgn0003380;FBgn0262593;FBgn0262593;FBgn0052296;FBgn0259714;FBgn0030758;FBgn0262483;FBgn0053547;FBgn0053547;FBgn0000448;FBgn0264255;FBgn0264255;FBgn0264255;FBgn0265187;FBgn0051860;FBgn0051634;FBgn0038181;FBgn0036790;FBgn0029896;FBgn0004169;FBgn0003888;FBgn0034279
purple	52	transmission of nerve impulse	eGRL_Aß42/TREM2-R47H/TYROBP vs eGRL_Control (Dn)	56	427	346	1.60864	0.000142263	0.0236868	ABCC8;ADCY1;ATP1A3;CACNA1A;CACNB2;CACNB4;CELSR3;CKMT1A;CKMT1B;DGAT2;DSCAM;FGF14;FRMPD4;GLRA2;GRIA1;GRIA2;HPCA;HTR1E;JPH3;JPH4;KCNA4;KCNB1;KCNB2;KCNIP2;KCNN1;KCNV1;LNX1;MAP1A;MAP1B;MICAL2;MKL2;NEGR1;NUAK1;OPCML;PDE4C;PPP3CA;PRSS3;PTPRT;RIMBP2;RIMS1;RIMS2;RIMS3;RIMS4;ROBO2;RYR2;SCN3A;SERPINI1;SLC17A6;SLC17A7;SLC27A2;SSTR1;SV2A;SV2B;TMEM132D;TRHDE;XKR4	CG5789;rut;Atpalpha;Ca-alpha1D;Ca-beta;Ca-beta;stan;CG30274;CG30274;CG1942;Dscam2;bnl;CG42788;GluClalpha;GluRIB;GluRIB;Nca;5-HT7;jp;jp;Sh;Shab;Shab;CG44422;SK;Shab;inaD;futsch;futsch;Mical;Mrtf;CG42368;CG43143;CG42368;dnc;CanA-14F;Try29F;Ptp36E;Rbp;Rim;Rim;Rim;Rim;robo;RyR;para;Spn55B;CG4288;CG4288;CG44252;AstC-R1;CG31103;CG3168;CG14446;CG2111;CG18635	FBgn0039207;FBgn0003301;FBgn0002921;FBgn0001991;FBgn0259822;FBgn0259822;FBgn0024836;FBgn0050274;FBgn0050274;FBgn0033215;FBgn0265296;FBgn0014135;FBgn0261859;FBgn0024963;FBgn0264000;FBgn0264000;FBgn0013303;FBgn0004573;FBgn0032129;FBgn0032129;FBgn0003380;FBgn0262593;FBgn0262593;FBgn0265595;FBgn0029761;FBgn0262593;FBgn0001263;FBgn0259108;FBgn0259108;FBgn0053208;FBgn0052296;FBgn0259714;FBgn0262617;FBg…

## Sheet: Table S4b
Table S4b. Overlap between ROSMAP human AD co-expression network modules and DEGs identified in Aβ42, Aβ42/TREM2-WT/TYROBP and Aβ42/TREM2-R47H/TYROBP files.
Module	Module.Rank	Module.Annotation	DEGs	Overlap.Size	DEGs.Size	Module.Size	FE	Pvalue	P.adj	Overlap.HumanOrtholog	Overlap.FlySymbol	Overlap.FlyGeneid
salmon	7	inflammatory response	eGRL_Aß42/TREM2-R47H/TYROBP vs eGRL_Aß42 (Dn)	20	294	176	3.44929	1.24558e-06	0.000523142	C4A;CHI3L1;CHI3L2;COL4A1;COL4A2;FBLN5;FOSL1;FOSL2;GADD45A;GADD45B;LITAF;LOXL2;MMP14;PDLIM1;PFKFB3;SBNO2;SERPINB1;SERPINB6;THBD;TUBB6	Tep2;Cht7;Cht7;vkg;vkg;CG32373;kay;kay;Gadd45;Gadd45;CG32280;lox;Mmp2;Zasp66;Pfrx;sno;Spn88Ea;Spn88Ea;CG32373;betaTub85D	FBgn0041182;FBgn0035398;FBgn0035398;FBgn0016075;FBgn0016075;FBgn0052373;FBgn0001297;FBgn0001297;FBgn0033153;FBgn0033153;FBgn0052280;FBgn0039848;FBgn0033438;FBgn0035917;FBgn0027621;FBgn0265630;FBgn0028984;FBgn0028984;FBgn0052373;FBgn0003889
salmon	7	inflammatory response	eGRL_Aß42/TREM2-WT/TYROBP vs eGRL_Control (Dn)	23	449	176	2.59734	2.30774e-05	0.00484625	ARSI;ATHL1;C4A;CD151;CD63;CHI3L1;CHI3L2;COL4A1;COL4A2;GADD45A;GADD45B;GEM;HK2;HSD3B7;LITAF;MARCH3;PDLIM1;RBPMS;SBNO2;SERPINB1;SERPINB6;SLCO4A1;TGM2	CG32191;CG16965;Tep2;Tsp74F;Tsp96F;Cht7;Cht7;vkg;vkg;Gadd45;Gadd45;Rgk2;Hex-t1;CG7724;CG32280;CG13442;Zasp66;cpo;sno;Spn88Ea;Spn88Ea;Oatp26F;Tg	FBgn0052191;FBgn0032387;FBgn0041182;FBgn0036769;FBgn0027865;FBgn0035398;FBgn0035398;FBgn0016075;FBgn0016075;FBgn0033153;FBgn0033153;FBgn0085419;FBgn0042711;FBgn0036698;FBgn0052280;FBgn0034546;FBgn0035917;FBgn0263995;FBgn0265630;FBgn0028984;FBgn0028984;FBgn0051634;FBgn0031975
cyan	24	organic acid metabolism	eGRL_Aß42/TREM2-WT/TYROBP vs eGRL_Control (Dn)	20	449	156	2.54811	0.000102696	0.0143774	ABCC9;ACO1;ACP6;ACY1;ADCY4;C16orf89;CYP27A1;DHTKD1;FGFR3;FGL1;GYG2;KATNAL2;OPLAH;PI16;RGN;SARDH;SELENBP1;SEMA5A;SLC27A1;TSPAN11	CG4562;Irp-1B;CG6656;CG6465;ACXD;CG8401;Cyp12e1;CG1544;htl;CG41520;Glycogenin;CG10793;CG4752;CG9400;smp-30;Sardh;CG7966;Sema-5c;CG44252;Tsp74F	FBgn0038740;FBgn0024957;FBgn0038912;FBgn0037818;FBgn0040507;FBgn0034069;FBgn0037817;FBgn0039827;FBgn0010389;FBgn0087011;FBgn0265191;FBgn0029656;FBgn0034733;FBgn0030562;FBgn0038257;FBgn0034276;FBgn0038115;FBgn0250876;FBgn0265187;FBgn0036769
salmon	7	inflammatory response	eGRL_Aß42/TREM2-WT/TYROBP vs eGRL_Aß42 (Dn)	12	172	176	3.53753	0.000145379	0.0152648	ATHL1;C4A;FBLN5;GADD45A;GADD45B;LITAF;LOXL2;MMP14;PDLIM1;THBD;TMPRSS3;TUBB6	CG16965;Tep2;CG32373;Gadd45;Gadd45;CG32280;lox;Mmp2;Zasp66;CG32373;CG4613;betaTub85D	FBgn0032387;FBgn0041182;FBgn0052373;FBgn0033153;FBgn0033153;FBgn0052280;FBgn0039848;FBgn0033438;FBgn0035917;FBgn0052373;FBgn0036427;FBgn0003889
yellow	9	locomotion	eGRL_Aß42/TREM2-R47H/TYROBP vs eGRL_Aß42 (Dn)	31	294	495	1.90094	0.000408276	0.0342952	ABCC4;ACSS3;CKMT2;CYP2J2;CYP4F11;CYP4V2;DST;EDNRB;KHNYN;KIAA1161;LAMA1;LOXL3;MACF1;MYLK;NT5E;PDLIM3;PDLIM5;PPAP2B;PPP1R3D;PRKCA;RYR1;RYR3;SCD;SCD5;SERPINB9;SLC22A5;SLC9A3R1;SP1;STOM;WWC1;ZC3H12C	Mrp4;CG6432;CG4546;Cyp305a1;Cyp4c3;Cyp4c3;shot;CCHa2-R;CG10889;tobi;LanA;lox;shot;sqa;veil;Zasp66;Zasp52;laza;Gbs-76A;Pkc98E;RyR;RyR;Desat2;Desat2;Spn42Da;CG6126;Sip1;Spps;CG14644;kibra;CG10889	FBgn0263316;FBgn0039184;FBgn0038373;FBgn0036910;FBgn0015032;FBgn0015032;FBgn0013733;FBgn0033058;FBgn0038769;FBgn0261575;FBgn0002526;FBgn0039848;FBgn0013733;FBgn0259678;FBgn0034225;FBgn0035917;FBgn0265991;FBgn0037163;FBgn0036862;FBgn0003093;FBgn0011286;FBgn0011286;FBgn0043043;FBgn0043043;FBgn0265137;FBgn0038407;FBgn0010620;FBgn0039169;FBgn0250821;FBgn0262127;FBgn0038769
