# Supplementary material for: Integrated biology approach reveals molecular and pathological interactions among Alzheimer’s Aβ42, Tau, TREM2, and TYROBP in Drosophila models
Source: Genome Med. 2018 Mar 29;10:26. doi: 10.1186/s13073-018-0530-9 (PMC5875009; doi:10.1186/s13073-018-0530-9)
Supplement: Supplementary file 6 — Table S5. Overlap between MSigDB gene ontology/pathway gene sets and fly-human conserved genes. (XLSX 299 kb) [file 13073_2018_530_MOESM6_ESM.xlsx]

## Sheet: Table S5
Table S5. Overlap between MSigDB gene ontology/pathway gene sets and fly-human conserved genes.
System	MSigDB	Overlap Size	MSigDB Size	FE	Pvalue	P.adj	Genes
C5.BP	BIOPOLYMER_METABOLIC_PROCESS	1334	1664	1.39191	4.94388e-92	7.18276e-89	A4GNT;AARS;ABCA2;ABCE1;ABI1;ABI2;ABI3;ABL1;ABL2;ABT1;ACHE;ACVR1;ACVR1B;ACVRL1;ADAM10;ADAR;ADAT1;ADRA1D;ADRM1;AFF4;AGA;AGGF1;AHR;AIFM1;AIMP1;AIPL1;AKT1;AKT2;AKT3;AKTIP;ALG1;ALG12;ALG2;ALG5;ALG6;ALG8;ALK;ALKBH1;ALX1;ANAPC10;ANAPC11;ANAPC2;ANAPC4;ANAPC5;ANXA1;APEX1;APH1A;APH1B;APTX;ARAF;ARHGEF10L;ARHGEF11;ARID1A;ARID4A;ARID5B;ARIH1;ARNTL;ASF1A;ASH1L;ASH2L;ATF4;ATF5;ATF6;ATF7;ATF7IP;ATG12;ATG3;ATG7;A…
C5.CC	CYTOPLASM	1605	2087	1.33525	5.02645e-85	3.65681e-82	A1CF;AAGAB;AARS;AASS;ABAT;ABCA1;ABCA2;ABCA3;ABCB6;ABCB7;ABCB8;ABCC4;ABCD2;ABCD3;ABCE1;ABCF2;ABCG1;ABI1;ABI2;ABRA;ACADM;ACADS;ACADSB;ACADVL;ACAT1;ACAT2;ACHE;ACLY;ACO1;ACO2;ACOT9;ACOX3;ACP6;ACTA1;ACTB;ACTN4;ACVR2A;ACVR2B;ACY1;ADAM10;ADAP1;ADAR;ADI1;ADRA2C;ADRB2;ADRBK1;ADSL;AFG3L2;AFTPH;AGGF1;AGPAT1;AGPAT2;AGPAT3;AGPS;AGXT;AHSA1;AIFM1;AIFM3;AIP;AIPL1;AK3;AK5;AKAP9;AKR1C1;AKR1C4;AKR1D1;AKT1;ALAS2;ALD…
C5.CC	MACROMOLECULAR_COMPLEX	790	935	1.46698	2.77984e-73	1.34737e-70	A1CF;AAAS;ABAT;ABCA7;ABCB8;ABCD2;ABCF2;ACLY;ACTB;ACTL6A;ACTL6B;ACTN4;ACTR1A;ACTR1B;ACTR2;ACTR3;ACVR1;ACVR1C;ADRB2;ADRB3;ADRM1;AFTPH;AGFG1;AGL;AIMP1;ALS2;ANAPC11;ANAPC4;ANAPC5;AP1G2;AP1S1;AP2S1;AP3S1;APC;APC2;APEX1;API5;APPBP2;ARID1A;ARID1B;ARID4A;ARIH1;ARNTL;ARPC1B;ARPC2;ARPC3;ARPC4;ARPC5;ARRB1;ASF1A;ASH2L;ATG3;ATG4A;ATG4B;ATG4C;ATG4D;ATP12A;ATP1A1;ATP1A4;ATP1B1;ATP1B3;ATP5A1;ATP5B;ATP5C1;ATP5D;A…
C5.CC	INTRACELLULAR_ORGANELLE_PART	957	1173	1.41652	1.66993e-72	6.07045e-70	A1CF;AAAS;ABCA2;ABCB6;ABCB7;ABCB8;ABCC4;ABCD3;ABCF2;ABL1;ACADM;ACTA1;ACTB;ACTC1;ACTL6A;ACTL6B;ACTN2;ACTN3;ACTR1A;ACTR1B;ACTR2;ACTR3;ADAM10;AFTPH;AGFG1;AIFM3;AKAP9;ALAS2;ALDH4A1;ALG3;ALS2;ANAPC11;ANAPC4;ANAPC5;ANKFY1;ANLN;AP1G2;AP1S1;AP2S1;AP3B2;APC;API5;APPBP2;APTX;ARCN1;ARFGEF2;ARFIP1;ARHGEF2;ARID1A;ARID1B;ARID4A;ARL8A;ARL8B;ARNTL;ARPC1B;ARPC2;ARPC3;ARPC4;ARPC5;ASF1A;ASH2L;ASNA1;ASPH;ATF6;ATG4A;…
C5.CC	ORGANELLE_PART	960	1178	1.41493	3.06906e-72	8.92756e-70	A1CF;AAAS;ABCA2;ABCB6;ABCB7;ABCB8;ABCC4;ABCD3;ABCF2;ABL1;ACADM;ACTA1;ACTB;ACTC1;ACTL6A;ACTL6B;ACTN2;ACTN3;ACTR1A;ACTR1B;ACTR2;ACTR3;ADAM10;AFTPH;AGFG1;AIFM3;AKAP9;ALAS2;ALDH4A1;ALG3;ALS2;ANAPC11;ANAPC4;ANAPC5;ANKFY1;ANLN;AP1G2;AP1S1;AP2S1;AP3B2;APC;API5;APPBP2;APTX;ARCN1;ARFGEF2;ARFIP1;ARHGEF2;ARID1A;ARID1B;ARID4A;ARL8A;ARL8B;ARNTL;ARPC1B;ARPC2;ARPC3;ARPC4;ARPC5;ASF1A;ASH2L;ASNA1;ASPH;ATF6;ATG4A;…
C5.CC	NUCLEUS	1094	1401	1.35578	7.39073e-63	1.79084e-60	A1CF;AAAS;AATF;ABL1;ABT1;ACIN1;ACTB;ACTL6A;ACTL6B;ACTN4;ADAM10;ADAP1;ADAR;ADI1;AFF3;AGAP2;AGFG1;AHR;AIFM1;AIFM3;AIPL1;ANAPC11;ANAPC4;ANAPC5;ANP32A;ANP32E;ANXA11;APC;APEX1;API5;APLP2;APTX;ARID1A;ARID1B;ARID4A;ARIH2;ARL4A;ARL4C;ARNT;ARNT2;ARNTL;ASF1A;ASH1L;ASH2L;ASNA1;ATE1;ATF4;ATF6;ATF6B;ATF7IP;ATN1;ATRX;ATXN1;AURKA;AURKC;AXIN1;AXIN2;BACH1;BAP1;BCAS2;BCCIP;BCOR;BIRC3;BLMH;BMI1;BNC1;BNIP1;BNIP2;BNI…
C5.CC	CYTOPLASMIC_PART	1062	1360	1.3558	5.92376e-61	1.22967e-58	AASS;ABAT;ABCA1;ABCA2;ABCA3;ABCB6;ABCB7;ABCB8;ABCC4;ABCD2;ABCD3;ABCE1;ABCF2;ABCG1;ABI1;ABI2;ABRA;ACADM;ACADS;ACADSB;ACADVL;ACAT1;ACHE;ACLY;ACO1;ACO2;ACOT9;ACOX3;ACP6;ACTA1;ACTN4;ACY1;ADAM10;ADRA2C;ADRB2;AFG3L2;AFTPH;AGGF1;AGPAT1;AGPAT2;AGPAT3;AGPS;AGXT;AIFM1;AIFM3;AIP;AK3;AK5;AKAP9;AKR1C1;AKR1D1;ALAS2;ALDH3A1;ALDH4A1;ALDH5A1;ALG1;ALG3;ALS2;AMACR;AMPH;AMT;ANK3;ANKFY1;ANKRA2;ANKRD13C;ANLN;ANP32A;AN…
C5.CC	PROTEIN_COMPLEX	676	807	1.4544	1.55636e-59	2.60104e-57	A1CF;AAAS;ABAT;ABCA7;ABCB8;ABCD2;ABCF2;ACLY;ACTB;ACTL6A;ACTL6B;ACTN4;ACTR1A;ACTR1B;ACTR2;ACTR3;ACVR1;ACVR1C;ADRB2;ADRB3;ADRM1;AFTPH;AGFG1;AGL;AIMP1;ALS2;ANAPC11;ANAPC4;ANAPC5;AP1G2;AP1S1;AP2S1;AP3S1;APC;APC2;APPBP2;ARID1A;ARID1B;ARID4A;ARIH1;ARNTL;ARPC1B;ARPC2;ARPC3;ARPC4;ARPC5;ARRB1;ASF1A;ASH2L;ATG3;ATG4A;ATG4B;ATG4C;ATG4D;ATP12A;ATP1A1;ATP1A4;ATP1B1;ATP1B3;ATP5A1;ATP5B;ATP5C1;ATP5D;ATP5E;ATP5G1…
C5.BP	CELLULAR_MACROMOLECULE_METABOLIC_PROCESS	891	1114	1.38868	1.60825e-59	2.60104e-57	A1CF;A4GNT;AARS;ABCF1;ABCG1;ABI1;ABI2;ABI3;ABL1;ABL2;ACE;ACHE;ACVR1;ACVR1B;ACVRL1;ADAM10;ADAMTS4;ADAMTS5;ADAMTS9;ADRB2;ADRM1;AGA;AGRN;AHSA1;AIMP1;AIP;AIPL1;AKT1;AKT2;AKT3;AKTIP;ALAS2;ALG1;ALG12;ALG2;ALG5;ALG6;ALG8;ALK;ANAPC10;ANAPC11;ANAPC2;ANAPC4;ANAPC5;ANGPTL3;ANLN;ANXA1;APC;APH1A;APH1B;APTX;ARAF;ARF6;ARHGEF2;ARIH1;ARL2;ASMT;ASTL;ATF6;ATG12;ATG3;ATG4A;ATG4B;ATG4C;ATG4D;ATG7;ATP6AP2;AURKA;AURKC;…
C5.BP	CELLULAR_PROTEIN_METABOLIC_PROCESS	880	1100	1.38899	7.48315e-59	1.08759e-56	A1CF;A4GNT;AARS;ABCF1;ABCG1;ABI1;ABI2;ABI3;ABL1;ABL2;ACE;ACHE;ACVR1;ACVR1B;ACVRL1;ADAM10;ADAMTS4;ADAMTS5;ADAMTS9;ADRB2;ADRM1;AGA;AGRN;AHSA1;AIMP1;AIP;AIPL1;AKT1;AKT2;AKT3;AKTIP;ALAS2;ALG1;ALG12;ALG2;ALG5;ALG6;ALG8;ALK;ANAPC10;ANAPC11;ANAPC2;ANAPC4;ANAPC5;ANGPTL3;ANLN;ANXA1;APC;APH1A;APH1B;APTX;ARAF;ARF6;ARHGEF2;ARIH1;ARL2;ASMT;ASTL;ATF6;ATG12;ATG3;ATG4A;ATG4B;ATG4C;ATG4D;ATG7;ATP6AP2;AURKA;AURKC;…
C5.BP	PROTEIN_METABOLIC_PROCESS	956	1213	1.36838	3.7078e-58	4.90394e-56	A1CF;A4GNT;AARS;AASS;ABCF1;ABCG1;ABI1;ABI2;ABI3;ABL1;ABL2;ACE;ACHE;ACTN2;ACVR1;ACVR1B;ACVRL1;ADAM10;ADAMTS4;ADAMTS5;ADAMTS9;ADRB2;ADRM1;AGA;AGRN;AHSA1;AIMP1;AIP;AIPL1;AKR1C1;AKT1;AKT2;AKT3;AKTIP;ALAS2;ALDH5A1;ALG1;ALG12;ALG2;ALG5;ALG6;ALG8;ALK;ANAPC10;ANAPC11;ANAPC2;ANAPC4;ANAPC5;ANGPTL3;ANLN;ANXA1;APBA1;APC;APC2;APH1A;APH1B;APTX;ARAF;ARF6;ARHGEF2;ARIH1;ARL2;ASMT;ASTL;ATF6;ATG12;ATG3;ATG4A;ATG4B;…
C5.BP	NUCLEOBASENUCLEOSIDENUCLEOTIDE_AND_NUCLEIC_ACID_METABOLIC_PROCESS	962	1229	1.35904	6.29935e-56	7.6335e-54	AARS;ABCA1;ABCA2;ABCE1;ABL1;ABRA;ABT1;ACHE;ACLY;ACVR1;ACVR1B;ACVR2B;ACVRL1;ADAR;ADAT1;ADCY7;ADK;ADORA2A;ADRA1D;ADRM1;ADSS;AFF4;AGGF1;AHR;AIFM1;AIMP1;AK5;ALDH6A1;ALKBH1;ALX1;AMPD3;APEX1;APTX;ARHGAP35;ARHGEF10L;ARHGEF11;ARID1A;ARID4A;ARID5B;ARNT2;ARNTL;ASF1A;ASH1L;ASH2L;ATF4;ATF5;ATF6;ATF6B;ATF7;ATF7IP;ATIC;ATM;ATOH1;ATP8B1;ATR;ATRX;ATXN1;AUH;BCAS2;BCOR;BICD1;BLM;BLZF1;BMP2;BMP6;BMP7;BNIP3;BPNT1;BP…
C5.BP	RNA_METABOLIC_PROCESS	668	830	1.39736	2.99212e-46	3.3442e-44	AARS;ABCA2;ABCE1;ABL1;ABT1;ADAR;ADAT1;ADRM1;AFF4;AGGF1;AHR;AIMP1;ALX1;APEX1;ARHGEF10L;ARHGEF11;ARID1A;ARID4A;ARID5B;ARNTL;ASH1L;ASH2L;ATF4;ATF5;ATF6;ATF7;ATF7IP;ATOH1;ATRX;AUH;BCAS2;BCOR;BICD1;BLZF1;BMP2;BMP6;BPTF;BRD7;BRD8;BRF1;BRIP1;BTF3;BUD31;CALR;CARM1;CBFB;CBY1;CCNH;CCNK;CCNT1;CCNT2;CDC40;CDK11A;CDK11B;CDK7;CDK9;CDX2;CEBPA;CEBPB;CEBPD;CEBPG;CEBPZ;CELF1;CHD1;CHD2;CHD3;CHD4;CIAO1;CIR1;CLOCK;CN…
C5.MF	TRANSFERASE_ACTIVITY_TRANSFERRING_PHOSPHORUS_CONTAINING_GROUPS	364	419	1.50833	1.50452e-39	1.55786e-37	ACVR1;ACVR1B;ACVR1C;ACVR2A;ACVR2B;ACVRL1;ADK;AK1;AK2;AK5;AKT1;AKT2;ALK;ATM;BCR;BRD2;BRDT;BRSK1;BRSK2;CAMKK2;CASK;CDC42BPA;CDC42BPB;CDC42BPG;CDK1;CDK10;CDK2;CDK3;CDK5;CDK5R1;CDK7;CDK9;CDKL1;CDS1;CEPT1;CERK;CHEK2;CHKA;CHPT1;CHUK;CIT;CKB;CKM;CKMT1A;CKMT2;CLK1;CLK2;CLK3;CMPK1;COASY;COL4A3BP;CRIM1;CRKL;CSF1R;CSNK1A1;CSNK1D;CSNK1E;CSNK1G2;CSNK2A1;CSNK2A2;CSNK2B;CTDP1;DDR1;DDR2;DGKA;DGKD;DGKE;DGKG;DGKI;…
C5.BP	PROTEIN_MODIFICATION_PROCESS	509	624	1.41626	2.38258e-38	2.30701e-36	A4GNT;ABI1;ABI2;ABI3;ABL1;ABL2;ACVR1;ACVR1B;ACVRL1;ADAM10;AGA;AIPL1;AKT1;AKT2;AKT3;AKTIP;ALG1;ALG12;ALG2;ALG5;ALG6;ALG8;ALK;ANAPC11;ANXA1;APH1A;APH1B;ARAF;ATG12;ATG3;ATG7;AURKA;AURKC;B3GALNT1;B3GALT2;B3GALT5;B3GNT5;B4GALT7;BCR;BMP4;BMPR1A;BMPR1B;BMX;BRAF;BRSK1;BRSK2;BTK;CAMK1;CAMK2A;CAMK2B;CAMK4;CAMKK2;CAND1;CARM1;CBL;CBLC;CCDC88A;CCDC88C;CCND1;CCND2;CCND3;CCNT1;CD37;CD81;CDC42BPA;CDC42BPB;CDC42B…
C5.BP	BIOPOLYMER_MODIFICATION	522	643	1.40951	3.41535e-38	3.10793e-36	A4GNT;ABI1;ABI2;ABI3;ABL1;ABL2;ACVR1;ACVR1B;ACVRL1;ADAM10;ADAR;AGA;AIPL1;AKT1;AKT2;AKT3;AKTIP;ALG1;ALG12;ALG2;ALG5;ALG6;ALG8;ALK;ANAPC11;ANXA1;APH1A;APH1B;ARAF;ATF7IP;ATG12;ATG3;ATG7;ATRX;AURKA;AURKC;B3GALNT1;B3GALT2;B3GALT5;B3GNT5;B4GALT7;BCR;BMP4;BMPR1A;BMPR1B;BMX;BRAF;BRSK1;BRSK2;BTK;CAMK1;CAMK2A;CAMK2B;CAMK4;CAMKK2;CAND1;CARM1;CBL;CBLC;CCDC88A;CCDC88C;CCND1;CCND2;CCND3;CCNT1;CD37;CD81;CDC42BP…
C5.CC	NUCLEAR_PART	465	567	1.4239	3.05013e-36	2.60865e-34	A1CF;AAAS;ABL1;ACTB;ACTL6A;ACTL6B;AGFG1;ANAPC11;ANAPC4;ANAPC5;API5;APTX;ARID1A;ARID1B;ARID4A;ARNTL;ASF1A;ASH2L;ASNA1;ATF6;ATRX;ATXN1;BCAS2;BNIP1;BNIP2;BNIP3;BUB1B;CBX1;CBX5;CCNH;CCNT1;CDC23;CDC40;CDK8;CDK9;CDKN2AIP;CHAF1A;CHAF1B;CHEK1;CHEK2;CIR1;CIRH1A;CLOCK;COPS2;CPSF1;CPSF3;CPSF3L;CPSF6;CTDNEP1;CWC22;DDX11;DDX19B;DDX23;DDX24;DDX47;DDX54;DDX56;DHCR7;DHX15;DHX8;DKC1;DMC1;DYRK1A;EDF1;EED;EFTUD2;EI…
C5.BP	POST_TRANSLATIONAL_PROTEIN_MODIFICATION	390	469	1.44378	4.08659e-33	3.30381e-31	ABI1;ABI2;ABI3;ABL1;ABL2;ACVR1;ACVR1B;ACVRL1;ADAM10;AKT1;AKT3;AKTIP;ANAPC11;ANXA1;APH1A;APH1B;ATG3;AURKA;AURKC;BCR;BMP4;BMPR1A;BMPR1B;BMX;BRAF;BRSK1;BRSK2;BTK;CAMK1;CAMK2A;CAMK2B;CAMK4;CAMKK2;CAND1;CARM1;CBL;CBLC;CCDC88A;CCDC88C;CCND1;CCND2;CCND3;CCNT1;CD81;CDC42BPA;CDC42BPB;CDC42BPG;CDK11A;CDK11B;CDK12;CDK16;CDK17;CDK2AP1;CDK9;CDKL1;CDKL5;CHST4;CHST5;CHUK;COL4A3BP;CREBBP;CSK;CSNK1A1;CSNK1D;CSNK1…
C5.MF	KINASE_ACTIVITY	314	364	1.49775	5.73569e-33	4.39261e-31	ACVR1;ACVR1B;ACVR1C;ACVR2A;ACVR2B;ACVRL1;ADK;AK1;AK2;AK5;AKT1;AKT2;ALK;ATM;BCR;BRD2;BRDT;BRSK1;BRSK2;CAMKK2;CASK;CDC42BPA;CDC42BPB;CDC42BPG;CDK1;CDK10;CDK2;CDK3;CDK5;CDK5R1;CDK7;CDK9;CDKL1;CERK;CHEK2;CHKA;CHUK;CIT;CKB;CKM;CKMT1A;CKMT2;CLK1;CLK2;CLK3;CMPK1;COASY;COL4A3BP;CRIM1;CRKL;CSF1R;CSNK1A1;CSNK1D;CSNK1E;CSNK1G2;CSNK2A1;CSNK2A2;CSNK2B;DDR1;DDR2;DGKA;DGKD;DGKE;DGKG;DGKI;DGKQ;DGKZ;DLG1;DLG2;DMP…
C5.CC	MITOCHONDRION	288	334	1.49712	2.90984e-30	2.11557e-28	AASS;ABAT;ABCB6;ABCB7;ABCB8;ABCE1;ABCF2;ACADM;ACADS;ACADSB;ACADVL;ACAT1;ACO2;ACOT9;ACP6;AFG3L2;AIFM1;AIFM3;AK3;ALAS2;ALDH4A1;ALDH5A1;AMACR;AMT;ARG2;ASAH2;ATP5A1;ATP5B;ATP5C1;ATP5D;ATP5E;ATP5F1;ATP5G1;ATP5G2;ATP5G3;ATP5J;ATP5O;ATPIF1;BCAT2;BCKDHA;BCKDHB;BCS1L;BNIP3;BPHL;BZRAP1;CA5A;CA5B;CAPRIN2;CASP7;CASP8;CCDC39;CHCHD3;CISD1;CKMT1A;CKMT2;CLN3;CLPX;COQ4;COQ6;COQ7;COX11;COX15;COX18;COX6B2;COX7A1;CP…
C5.MF	RNA_BINDING	228	254	1.55852	6.0669e-30	4.20275e-28	A1CF;AARS;ACO1;ADARB2;ADAT1;AGFG1;AIMP1;AKAP1;APTX;ATXN1;AUH;BCAS2;CARS;CELF1;CELF2;CELF4;CPSF1;CPSF6;CSTF1;CSTF2;CSTF3;CWC15;CWC22;DAZ2;DAZAP1;DAZL;DDX17;DDX19B;DDX23;DDX43;DICER1;DKC1;DUSP11;EIF2A;EIF2AK2;EIF2S2;EIF4A1;EIF4A3;EIF4B;EIF4E;EIF4E2;EIF4G3;EIF4H;EIF5A;ELAVL2;ELAVL4;ETF1;EWSR1;EXOSC2;EXOSC7;FARS2;FAU;FBL;FMR1;FUS;FXR1;FXR2;GEMIN2;GEMIN5;GRSF1;HEXIM1;HEXIM2;HNRNPA0;HNRNPA2B1;HNRNPA3;H…
C5.BP	TRANSPORT	603	790	1.32526	1.9468e-29	1.28877e-27	ABCA1;ABCA2;ABCA3;ABCA4;ABCB1;ABCB11;ABCB4;ABCB6;ABCB7;ABCB8;ABCC1;ABCC2;ABCC3;ABCC5;ABCC6;ABCC8;ABCC9;ABCD2;ABCD3;ABCF2;ABCG1;ABCG2;ACTR1A;ADORA1;ADORA2A;ADRB2;ADRB3;AGFG1;AGXT;AIP;AKAP9;AKR1C1;AKR1C4;AKT1;AMPH;ANGPTL3;ANP32A;AP1G1;AP1M2;AP1S1;AP2S1;AP3B1;AP3B2;AP3D1;AP3M1;AP3S2;APBA1;APPBP2;AQP1;AQP2;AQP4;AQP5;AQP6;AQP7;AQP8;AQP9;ARAP3;ARCN1;ARF6;ARFGEF1;ARFGEF2;ARFIP1;ARL6IP5;ARSB;ASNA1;ATG4A;…
C5.MF	PHOSPHOTRANSFERASE_ACTIVITY_ALCOHOL_GROUP_AS_ACCEPTOR	282	329	1.48821	1.04199e-28	6.57461e-27	ACVR1;ACVR1B;ACVR1C;ACVR2A;ACVR2B;ACVRL1;AKT1;AKT2;ALK;ATM;BCR;BRD2;BRDT;BRSK1;BRSK2;CAMKK2;CDC42BPA;CDC42BPB;CDC42BPG;CDK1;CDK10;CDK2;CDK3;CDK5;CDK5R1;CDK7;CDK9;CDKL1;CHEK2;CHKA;CHUK;CIT;CLK1;CLK2;CLK3;COASY;COL4A3BP;CRIM1;CRKL;CSF1R;CSNK1A1;CSNK1D;CSNK1E;CSNK1G2;CSNK2A1;CSNK2A2;CSNK2B;DDR1;DDR2;DGKA;DGKD;DGKE;DGKG;DGKI;DGKQ;DGKZ;DMPK;DUSP21;DYRK1A;DYRK2;EFNB3;EGFR;EIF2AK2;EIF2AK3;EIF2AK4;EPHA5;…
C5.BP	RNA_PROCESSING	162	171	1.64486	1.31293e-28	7.93642e-27	AARS;ADAT1;AGGF1;BCAS2;BICD1;CDC40;CDK11A;CDK11B;CELF1;CPSF1;CPSF3;CPSF3L;CPSF6;CRNKL1;CSTF1;CSTF2;CSTF3;CWC15;DBR1;DDX17;DDX20;DDX23;DDX39A;DDX54;DGCR8;DHX15;DHX16;DHX38;DHX8;DIS3;DKC1;DUSP11;EFTUD2;ELAVL4;EXOSC2;EXOSC3;EXOSC7;FARS2;FBL;GEMIN2;GEMIN5;GRSF1;HNRNPA0;HNRNPC;HNRNPD;HNRNPF;HNRNPH3;HNRNPR;HNRNPUL1;IGF2BP3;INTS1;INTS10;INTS12;INTS2;INTS3;INTS4;INTS5;INTS6;INTS7;INTS8;INTS9;KHDRBS1;KHSR…
C5.CC	ORGANELLE_LUMEN	366	447	1.42162	1.85399e-28	1.03458e-26	ABL1;ACADM;ACTB;ACTL6A;ACTL6B;ALDH4A1;APTX;ARID1A;ARID1B;ARID4A;ARNTL;ASF1A;ASH2L;ASNA1;ATF6;ATP5F1;ATXN1;BCKDHA;BCKDHB;BNIP3;CALR;CBX1;CCNT1;CDK8;CDK9;CDKN2AIP;CHAF1A;CHAF1B;CHEK2;CIR1;CIRH1A;CLOCK;CPSF1;CPSF3;CPSF3L;CPSF6;CS;CYCS;DBT;DDX11;DDX24;DDX47;DDX54;DDX56;DKC1;DNAJA3;DYRK1A;EDF1;EED;ELF4;ELL2;ELP2;ELP3;ELP4;EMG1;EPAS1;EPC1;ERAP1;ERAP2;ERCC2;ERCC3;ERCC5;ERP44;ETFA;ETFB;EXOSC1;EXOSC10;EXO…
C5.CC	MEMBRANE_ENCLOSED_LUMEN	366	447	1.42162	1.85399e-28	1.03458e-26	ABL1;ACADM;ACTB;ACTL6A;ACTL6B;ALDH4A1;APTX;ARID1A;ARID1B;ARID4A;ARNTL;ASF1A;ASH2L;ASNA1;ATF6;ATP5F1;ATXN1;BCKDHA;BCKDHB;BNIP3;CALR;CBX1;CCNT1;CDK8;CDK9;CDKN2AIP;CHAF1A;CHAF1B;CHEK2;CIR1;CIRH1A;CLOCK;CPSF1;CPSF3;CPSF3L;CPSF6;CS;CYCS;DBT;DDX11;DDX24;DDX47;DDX54;DDX56;DKC1;DNAJA3;DYRK1A;EDF1;EED;ELF4;ELL2;ELP2;ELP3;ELP4;EMG1;EPAS1;EPC1;ERAP1;ERAP2;ERCC2;ERCC3;ERCC5;ERP44;ETFA;ETFB;EXOSC1;EXOSC10;EXO…
C5.CC	NON_MEMBRANE_BOUND_ORGANELLE	483	618	1.35696	7.43507e-28	3.86349e-26	ABCA2;ABL1;ABLIM1;ABLIM2;ABRA;ACTA1;ACTB;ACTC1;ACTG1;ACTN2;ACTN3;ACTR1A;ACTR1B;ACTR2;ACTR3;AKAP9;ALS2;AMPH;ANLN;ANXA1;APC;APEX1;APPBP2;APTX;ARHGDIA;ARHGDIB;ARHGEF2;ARL8A;ARL8B;ARPC1A;ARPC1B;ARPC2;ARPC3;ARPC4;ARPC5;ASNA1;ATG4A;ATG4B;ATG4C;ATG4D;ATRX;AURKA;AURKC;AVIL;BBS4;BIN1;BIRC5;BUB1;BUB1B;BUB3;CABP1;CACNA1C;CAPG;CAPZA1;CAPZA2;CAPZB;CASK;CASP8;CBX1;CBX5;CCNA1;CCNB2;CCNT1;CCP110;CCT3;CD2AP;CDC16…
C5.CC	INTRACELLULAR_NON_MEMBRANE_BOUND_ORGANELLE	483	618	1.35696	7.43507e-28	3.86349e-26	ABCA2;ABL1;ABLIM1;ABLIM2;ABRA;ACTA1;ACTB;ACTC1;ACTG1;ACTN2;ACTN3;ACTR1A;ACTR1B;ACTR2;ACTR3;AKAP9;ALS2;AMPH;ANLN;ANXA1;APC;APEX1;APPBP2;APTX;ARHGDIA;ARHGDIB;ARHGEF2;ARL8A;ARL8B;ARPC1A;ARPC1B;ARPC2;ARPC3;ARPC4;ARPC5;ASNA1;ATG4A;ATG4B;ATG4C;ATG4D;ATRX;AURKA;AURKC;AVIL;BBS4;BIN1;BIRC5;BUB1;BUB1B;BUB3;CABP1;CACNA1C;CAPG;CAPZA1;CAPZA2;CAPZB;CASK;CASP8;CBX1;CBX5;CCNA1;CCNB2;CCNT1;CCP110;CCT3;CD2AP;CDC16…
C5.BP	ESTABLISHMENT_OF_LOCALIZATION	645	865	1.29465	1.6018e-26	8.02207e-25	ABCA1;ABCA2;ABCA3;ABCA4;ABCB1;ABCB11;ABCB4;ABCB6;ABCB7;ABCB8;ABCC1;ABCC2;ABCC3;ABCC5;ABCC6;ABCC8;ABCC9;ABCD2;ABCD3;ABCF2;ABCG1;ABCG2;ACHE;ACTR1A;ADORA1;ADORA2A;ADORA2B;ADRB2;ADRB3;AGFG1;AGXT;AIP;AKAP9;AKR1C1;AKR1C4;AKT1;AMPH;ANGPTL3;ANP32A;AP1G1;AP1M2;AP1S1;AP2S1;AP3B1;AP3B2;AP3D1;AP3M1;AP3S2;APBA1;APPBP2;AQP1;AQP2;AQP3;AQP4;AQP5;AQP6;AQP7;AQP8;AQP9;ARAP3;ARCN1;ARF6;ARFGAP3;ARFGEF1;ARFGEF2;ARFIP1…
C5.BP	ORGANELLE_ORGANIZATION_AND_BIOGENESIS	377	469	1.39566	3.24099e-26	1.57032e-24	ABCA1;ABCD3;ABI2;ABL1;ACIN1;ACTA1;ACTL6A;ADRA2A;AGXT;AIFM1;ALS2CL;ANK3;ANLN;AP1M2;AP2S1;APBA1;APC;ARAP1;ARAP3;ARF6;ARFIP2;ARHGAP10;ARHGDIB;ARHGEF10L;ARHGEF17;ARHGEF2;ARID1A;ARPC1A;ARPC4;ARPC5;ARSB;ASF1A;ATG4A;ATG4B;ATG4C;ATG4D;ATG9A;ATG9B;ATP2C1;BBS4;BCAR1;BNIP1;BNIP3;BPTF;CAPG;CARM1;CASP3;CCDC88A;CCP110;CDC23;CDC42;CDC42BPA;CDC42BPB;CDC42BPG;CECR2;CENPE;CENPJ;CEP250;CETN1;CETN3;CFL1;CHAF1A;CHAF1…
C5.CC	ORGANELLE_MEMBRANE	253	295	1.48905	5.82387e-26	2.72977e-24	AAAS;ABCA2;ABCB7;ABCC4;ABCD3;AFTPH;AGFG1;AIFM3;ALAS2;ALG3;ANKFY1;AP1G2;AP1S1;AP2S1;ARCN1;ARFGEF2;ARFIP1;ASPH;ATF6;ATP2C1;ATP5A1;ATP5B;ATP5C1;ATP5D;ATP5E;ATP5G1;ATP5G2;ATP5G3;ATP5J;ATP5O;ATP6V1B1;ATP7A;BCS1L;BET1;BNIP1;BNIP3;BSCL2;CASP7;CD63;CLCN3;CLN3;COG2;COPA;COPB1;COPB2;COPE;COPG2;COPZ1;CORO1A;COX15;COX18;COX6B2;CTDNEP1;CTNS;DAD1;DDOST;DDX19B;DERL1;DERL2;DERL3;DHCR7;DHRS9;DOPEY1;DOPEY2;DPM1;DP…
C5.BP	TRANSCRIPTION	562	743	1.31328	9.05502e-26	4.11664e-24	ABCA2;ABL1;ABRA;ABT1;ACVR1;ACVR1B;ACVR2B;ACVRL1;ADRM1;AFF4;AHR;ALX1;APEX1;ARHGAP35;ARHGEF10L;ARHGEF11;ARID1A;ARID4A;ARID5B;ARNT2;ARNTL;ASH1L;ASH2L;ATF4;ATF5;ATF6;ATF6B;ATF7;ATF7IP;ATOH1;ATP8B1;ATRX;ATXN1;BCOR;BLZF1;BMP2;BMP6;BMP7;BPTF;BRD7;BRD8;BRF1;BRIP1;BTF3;BUD31;CALR;CAMK2A;CAMKK2;CARM1;CBFB;CBY1;CCNH;CCNK;CCNT1;CCNT2;CDK7;CDK9;CDX2;CEBPA;CEBPB;CEBPD;CEBPG;CEBPZ;CHD1;CHD2;CHD3;CHD4;CIAO1;CIR1…
C5.BP	RNA_BIOSYNTHETIC_PROCESS	483	629	1.33323	9.46995e-25	4.17254e-23	ABCA2;ABL1;ABT1;ADRM1;AFF4;AHR;ALX1;APEX1;ARHGEF10L;ARHGEF11;ARID1A;ARID4A;ARID5B;ARNTL;ASH1L;ASH2L;ATF4;ATF5;ATF6;ATF7;ATF7IP;ATOH1;ATRX;BCOR;BLZF1;BMP2;BMP6;BPTF;BRD7;BRD8;BRF1;BRIP1;BTF3;BUD31;CALR;CARM1;CBFB;CBY1;CCNH;CCNK;CCNT1;CCNT2;CDK7;CDK9;CDX2;CEBPA;CEBPB;CEBPD;CEBPG;CEBPZ;CHD1;CHD2;CHD3;CHD4;CIAO1;CIR1;CLOCK;CNBP;COPS2;COPS5;CRABP2;CREB5;CREBBP;CREG1;CREM;CRK;CRTC1;CTCF;CUX1;CXXC1;DAXX…
C5.BP	TRANSCRIPTION_DNA_DEPENDENT	481	627	1.33195	1.72622e-24	7.39829e-23	ABCA2;ABL1;ABT1;ADRM1;AFF4;AHR;ALX1;APEX1;ARHGEF10L;ARHGEF11;ARID1A;ARID4A;ARID5B;ARNTL;ASH1L;ASH2L;ATF4;ATF5;ATF6;ATF7;ATF7IP;ATOH1;ATRX;BCOR;BLZF1;BMP2;BMP6;BPTF;BRD7;BRD8;BRF1;BRIP1;BTF3;BUD31;CALR;CARM1;CBFB;CBY1;CCNH;CCNK;CCNT1;CCNT2;CDK7;CDK9;CDX2;CEBPA;CEBPB;CEBPD;CEBPG;CEBPZ;CHD1;CHD2;CHD3;CHD4;CIAO1;CIR1;CLOCK;CNBP;COPS2;COPS5;CRABP2;CREB5;CREBBP;CREG1;CREM;CRK;CRTC1;CTCF;CUX1;CXXC1;DAXX…
C5.MF	PURINE_RIBONUCLEOTIDE_BINDING	181	202	1.55574	8.29815e-24	3.44806e-22	ABCA2;ABCA3;ABCA4;ABCA7;ABCB1;ABCB11;ABCB6;ABCB7;ABCB8;ABCC1;ABCC3;ABCC5;ABCC6;ABCC8;ABCD2;ABCF1;ABCF2;ABCG1;ABCG2;ABL1;ACTA1;ACVR1;ACVR1B;ACVRL1;APRT;ARF3;ARF6;ARFIP2;ARHGEF5;ARL3;ARL8A;ARL8B;ATP7A;ATP7B;BMPR1A;BMPR1B;BRSK2;BTK;CDC42BPA;CDC42BPB;CDC42BPG;CDK11A;CDK11B;CDKL5;CLP1;DDX25;DGKE;DGKZ;DHX38;DMC1;DMPK;DRG2;DYRK2;DYRK3;EEF1A1;EIF2B2;EIF4A3;EPB42;ERN1;ERN2;GABARAPL2;GCK;GCLC;GEM;GNL1;GNL3…
C5.MF	NUCLEOTIDE_BINDING	195	221	1.53198	1.38547e-23	5.61406e-22	ABCA2;ABCA3;ABCA4;ABCA7;ABCB1;ABCB11;ABCB6;ABCB7;ABCB8;ABCC1;ABCC3;ABCC5;ABCC6;ABCC8;ABCD2;ABCF1;ABCF2;ABCG1;ABCG2;ABL1;ACTA1;ACVR1;ACVR1B;ACVRL1;APAF1;APRT;ARF3;ARF6;ARFIP2;ARHGEF5;ARL3;ARL8A;ARL8B;ATP7A;ATP7B;BMPR1A;BMPR1B;BRSK2;BTK;CDC42BPA;CDC42BPB;CDC42BPG;CDC6;CDK11A;CDK11B;CDKL5;CLP1;DDX25;DGKE;DGKZ;DHRS3;DHX38;DMC1;DMPK;DRG2;DYRK2;DYRK3;EEF1A1;EIF2B2;EIF4A3;EPB42;ERN1;ERN2;GABARAPL2;GCK;G…
C5.BP	PROTEIN_AMINO_ACID_PHOSPHORYLATION	233	273	1.48185	2.17962e-23	8.56681e-22	ABI1;ABI2;ABI3;ABL1;ABL2;ACVR1;ACVR1B;ACVRL1;ADAM10;AKT1;AKT3;AKTIP;AURKA;AURKC;BCR;BMP4;BMPR1A;BMPR1B;BMX;BRAF;BRSK1;BRSK2;BTK;CAMK1;CAMK2A;CAMK2B;CAMK4;CAMKK2;CBLC;CCDC88A;CCDC88C;CCND1;CCND2;CCND3;CCNT1;CD81;CDC42BPA;CDC42BPB;CDC42BPG;CDK11A;CDK11B;CDK12;CDK16;CDK17;CDK2AP1;CDK9;CDKL1;CDKL5;CHUK;COL4A3BP;CSK;CSNK1A1;CSNK1D;CSNK1E;CSNK1G2;CSNK2A1;CTBP1;DCLK1;DMPK;DYRK1A;DYRK1B;DYRK2;DYRK3;EGFR;…
C5.CC	NUCLEAR_LUMEN	307	378	1.41012	6.13689e-23	2.34936e-21	ABL1;ACTB;ACTL6A;ACTL6B;APTX;ARID1A;ARID1B;ARID4A;ARNTL;ASF1A;ASH2L;ASNA1;ATF6;ATXN1;BNIP3;CBX1;CCNT1;CDK8;CDK9;CDKN2AIP;CHAF1A;CHAF1B;CHEK2;CIR1;CIRH1A;CLOCK;CPSF1;CPSF3;CPSF3L;CPSF6;DDX11;DDX24;DDX47;DDX54;DDX56;DKC1;DYRK1A;EDF1;EED;ELF4;ELL2;ELP2;ELP3;ELP4;EMG1;EPAS1;EPC1;ERCC2;ERCC3;ERCC5;EXOSC1;EXOSC10;EXOSC9;EZH2;FAM32A;FMR1;FOXF1;FOXF2;FXR1;GATAD2A;GCM1;GEMIN5;GIT2;GLIS2;GNL3;GTF2F1;GTF2H1…
C5.MF	PROTEIN_KINASE_ACTIVITY	238	281	1.47055	6.89252e-23	2.56873e-21	ACVR1;ACVR1B;ACVR1C;ACVR2A;ACVR2B;ACVRL1;AKT1;AKT2;ALK;ATM;BCR;BRD2;BRDT;BRSK1;BRSK2;CAMKK2;CDC42BPA;CDC42BPB;CDC42BPG;CDK1;CDK10;CDK2;CDK3;CDK5;CDK5R1;CDK7;CDK9;CDKL1;CHEK2;CHUK;CIT;CLK1;CLK2;CLK3;COL4A3BP;CRIM1;CRKL;CSF1R;CSNK1A1;CSNK1D;CSNK1E;CSNK1G2;CSNK2A1;CSNK2A2;CSNK2B;DDR1;DDR2;DMPK;DUSP21;DYRK1A;DYRK2;EFNB3;EGFR;EIF2AK2;EIF2AK3;EIF2AK4;EPHA5;EPHB2;EPHB6;ERBB2;ERBB3;ERBB4;ERN1;ERN2;EXOSC1…
C5.BP	TRANSCRIPTION_FROM_RNA_POLYMERASE_II_PROMOTER	356	449	1.37662	8.34164e-23	3.03159e-21	ABCA2;ABL1;ABT1;ADRM1;AFF4;AHR;ALX1;APEX1;ARID4A;ARNTL;ASH1L;ASH2L;ATF4;ATF5;ATF6;ATF7IP;ATOH1;BLZF1;BMP6;BPTF;BRD7;BRD8;BRIP1;BTF3;BUD31;CBFB;CCNH;CCNK;CCNT1;CCNT2;CDK7;CDK9;CDX2;CEBPA;CEBPB;CEBPD;CEBPG;CEBPZ;CHD1;CHD2;CHD3;CHD4;CIAO1;CLOCK;COPS2;COPS5;CREB5;CREG1;CRK;CRTC1;CTCF;CUX1;DBP;DEAF1;DEK;DR1;DRAP1;DTX1;E2F1;E2F2;E2F3;E2F6;ECD;ELF1;ELF2;ELF4;ELL;ELL2;ELL3;ELP2;ELP3;ELP4;ENO1;EPAS1;EPC1;…
C5.MF	PURINE_NUCLEOTIDE_BINDING	184	208	1.53591	1.25923e-22	4.46839e-21	ABCA2;ABCA3;ABCA4;ABCA7;ABCB1;ABCB11;ABCB6;ABCB7;ABCB8;ABCC1;ABCC3;ABCC5;ABCC6;ABCC8;ABCD2;ABCF1;ABCF2;ABCG1;ABCG2;ABL1;ACTA1;ACVR1;ACVR1B;ACVRL1;APRT;ARF3;ARF6;ARFIP2;ARHGEF5;ARL3;ARL8A;ARL8B;ATP7A;ATP7B;BMPR1A;BMPR1B;BRSK2;BTK;CDC42BPA;CDC42BPB;CDC42BPG;CDK11A;CDK11B;CDKL5;CLP1;DDX25;DGKE;DGKZ;DHX38;DMC1;DMPK;DRG2;DYRK2;DYRK3;EEF1A1;EIF2B2;EIF4A3;EPB42;ERN1;ERN2;GABARAPL2;GCK;GCLC;GEM;GNL1;GNL3…
C5.MF	ADENYL_RIBONUCLEOTIDE_BINDING	147	160	1.59517	3.08205e-22	1.06627e-20	ABCA2;ABCA3;ABCA4;ABCA7;ABCB1;ABCB11;ABCB6;ABCB7;ABCB8;ABCC1;ABCC3;ABCC5;ABCC6;ABCC8;ABCD2;ABCF1;ABCF2;ABCG1;ABCG2;ABL1;ACTA1;ACVR1;ACVR1B;ACVRL1;APRT;ATP7A;ATP7B;BMPR1A;BMPR1B;BRSK2;BTK;CDC42BPA;CDC42BPB;CDC42BPG;CDK11A;CDK11B;CDKL5;CLP1;DDX25;DGKE;DGKZ;DHX38;DMC1;DMPK;DYRK2;DYRK3;EIF2B2;EIF4A3;EPB42;ERN1;ERN2;GABARAPL2;GCK;GCLC;GSG2;HSP90AA1;HSPA4L;ICK;IRAK3;LATS1;LATS2;MAP3K5;MAP3K6;MAP4K1;MAP…
C5.MF	NUCLEOSIDE_TRIPHOSPHATASE_ACTIVITY	185	211	1.5223	1.03117e-21	3.48284e-20	ABCA2;ABCA3;ABCB11;ABCB7;ABCC1;ABCC2;ABCC3;ABCC6;ABCD3;ABCF1;ABCG1;ABCG2;AGAP2;ARF1;ARF3;ARF4;ARF5;ARF6;ARFRP1;ARHGAP5;ARL1;ARL4A;ARL4C;ARL4D;ATP11B;ATP1A1;ATP1A2;ATP1A3;ATP1A4;ATP1B1;ATP1B2;ATP1B3;ATP2A1;ATP2A2;ATP2A3;ATP2B1;ATP2B3;ATP2B4;ATP2C1;ATP4A;ATP4B;ATP6V0C;ATP6V0E1;ATP6V1B2;ATP6V1C1;ATP7A;ATP7B;ATP8B1;BPTF;CCT8;CDC42;CHD1;CHD2;CHD3;CHD4;CLPX;DDX17;DDX18;DDX20;DDX23;DDX25;DDX39A;DDX3X;DD…
C5.BP	REGULATION_OF_NUCLEOBASENUCLEOSIDENUCLEOTIDE_AND_NUCLEIC_ACID_METABOLIC_PROCESS	463	612	1.31353	1.98279e-21	6.543e-20	ABCA1;ABCA2;ABL1;ABRA;ACVR1;ACVR1B;ACVR2B;ACVRL1;AHR;ARHGAP35;ARHGEF10L;ARHGEF11;ARID1A;ARID4A;ARID5B;ARNT2;ARNTL;ATF4;ATF5;ATF6;ATF7;ATF7IP;ATP8B1;ATR;ATRX;ATXN1;BCOR;BLZF1;BMP2;BMP6;BMP7;BPTF;BRD7;BRD8;BRIP1;BUD31;CALR;CAMK2A;CAMKK2;CARM1;CBY1;CCDC88A;CCNH;CDA;CDC45;CDC6;CDK11A;CDK11B;CDK2;CDK7;CDT1;CEBPG;CHD1;CHD2;CHD3;CHD4;CIAO1;CIR1;CLOCK;CNBP;CRABP2;CREB5;CREBBP;CREG1;CREM;CRK;CRTC1;CTCF;CU…
C5.BP	BIOSYNTHETIC_PROCESS	363	464	1.35831	2.43596e-21	7.88391e-20	A4GNT;AARS;ABCA1;ABCF1;ADCY7;ADK;ADORA2A;ADSS;AGPAT1;AGPAT2;AGPS;AIMP1;AIPL1;AK5;AKR1D1;AKT1;ALAD;ALAS1;ALAS2;ALDH18A1;ALG1;ALG12;ALG2;ALG5;ALG6;ALG8;ALK;AP3D1;ARPP19;ASMT;ASMTL;ATF4;ATG7;B3GALNT1;B3GALT2;B3GALT5;B3GALT6;B3GAT2;B3GNT5;B4GALT1;B4GALT7;BBOX1;BCAT1;BMP6;BOLL;CD37;CD81;CDO1;CEBPG;CERS5;CHM;CHPT1;CHST11;CHST12;CHST13;CHST3;CHST6;CHST7;CHST8;CMPK1;CNBP;COASY;COG2;COG3;COG7;COPS5;COQ2;C…
C5.MF	PROTEIN_SERINE_THREONINE_KINASE_ACTIVITY	177	201	1.52893	2.63026e-21	8.31309e-20	ACVR1;ACVR1B;ACVR1C;ACVR2A;ACVR2B;ACVRL1;AKT1;AKT2;ATM;BCR;BRD2;BRDT;BRSK1;BRSK2;CDC42BPA;CDC42BPB;CDC42BPG;CDK1;CDK10;CDK2;CDK3;CDK5;CDK7;CDK9;CDKL1;CHEK2;CHUK;CIT;CLK1;CLK2;CLK3;CSNK1A1;CSNK1D;CSNK1E;CSNK1G2;CSNK2A1;CSNK2A2;CSNK2B;DMPK;DYRK1A;DYRK2;EIF2AK2;EIF2AK3;EIF2AK4;ERN1;ERN2;EXOSC10;GAK;GSK3B;GTF2H1;HIPK3;IKBKE;ILK;IRAK1;IRAK2;IRAK3;KALRN;LATS1;LATS2;LIMK1;LIMK2;MAP3K10;MAP3K11;MAP3K12;M…
C5.MF	HYDROLASE_ACTIVITY_ACTING_ON_ACID_ANHYDRIDES	196	227	1.49913	3.78172e-21	1.16939e-19	ABCA2;ABCA3;ABCB11;ABCB7;ABCC1;ABCC2;ABCC3;ABCC6;ABCD3;ABCF1;ABCG1;ABCG2;ACYP1;ACYP2;AGAP2;ARF1;ARF3;ARF4;ARF5;ARF6;ARFRP1;ARHGAP5;ARL1;ARL4A;ARL4C;ARL4D;ATP11B;ATP1A1;ATP1A2;ATP1A3;ATP1A4;ATP1B1;ATP1B2;ATP1B3;ATP2A1;ATP2A2;ATP2A3;ATP2B1;ATP2B3;ATP2B4;ATP2C1;ATP4A;ATP4B;ATP6V0C;ATP6V0E1;ATP6V1B2;ATP6V1C1;ATP7A;ATP7B;ATP8B1;BPTF;CCT8;CDC42;CHD1;CHD2;CHD3;CHD4;CLPX;DDX17;DDX18;DDX20;DDX23;DDX25;DDX…
C5.CC	NUCLEOPLASM	230	274	1.45743	4.24651e-21	1.2874e-19	ACTB;ACTL6A;ACTL6B;APTX;ARID1A;ARID1B;ARID4A;ARNTL;ASF1A;ASH2L;ATF6;ATXN1;BNIP3;CBX1;CDK8;CDK9;CDKN2AIP;CHAF1A;CHAF1B;CHEK2;CIR1;CLOCK;CPSF1;CPSF3;CPSF3L;CPSF6;DKC1;DYRK1A;EDF1;EED;ELF4;ELL2;ELP2;ELP3;ELP4;EPAS1;EPC1;ERCC2;ERCC3;ERCC5;EZH2;FMR1;FOXF1;FOXF2;GATAD2A;GCM1;GEMIN5;GIT2;GLIS2;GTF2F1;GTF2H1;GTF2H4;GTF3C1;GTF3C3;GTF3C5;HCLS1;HDAC1;HDAC10;HDAC11;HDAC2;HDAC3;HDAC4;HDAC5;HDAC6;HDAC7;HDAC9;H…
C5.MF	ADENYL_NUCLEOTIDE_BINDING	150	166	1.56889	7.97408e-21	2.36498e-19	ABCA2;ABCA3;ABCA4;ABCA7;ABCB1;ABCB11;ABCB6;ABCB7;ABCB8;ABCC1;ABCC3;ABCC5;ABCC6;ABCC8;ABCD2;ABCF1;ABCF2;ABCG1;ABCG2;ABL1;ACTA1;ACVR1;ACVR1B;ACVRL1;APRT;ATP7A;ATP7B;BMPR1A;BMPR1B;BRSK2;BTK;CDC42BPA;CDC42BPB;CDC42BPG;CDK11A;CDK11B;CDKL5;CLP1;DDX25;DGKE;DGKZ;DHX38;DMC1;DMPK;DYRK2;DYRK3;EIF2B2;EIF4A3;EPB42;ERN1;ERN2;GABARAPL2;GCK;GCLC;GSG2;HSP90AA1;HSPA4L;ICK;IRAK3;LATS1;LATS2;MAP3K5;MAP3K6;MAP4K1;MAP…
C5.MF	ATP_BINDING	140	153	1.58872	8.33852e-21	2.42527e-19	ABCA2;ABCA3;ABCA4;ABCA7;ABCB1;ABCB11;ABCB6;ABCB7;ABCB8;ABCC1;ABCC3;ABCC5;ABCC6;ABCC8;ABCD2;ABCF1;ABCF2;ABCG2;ABL1;ACTA1;ACVR1;ACVR1B;ACVRL1;ATP7A;ATP7B;BMPR1A;BMPR1B;BRSK2;BTK;CDC42BPA;CDC42BPB;CDC42BPG;CDK11A;CDK11B;CDKL5;CLP1;DDX25;DGKE;DGKZ;DHX38;DMC1;DMPK;DYRK2;DYRK3;EIF2B2;EIF4A3;EPB42;ERN1;ERN2;GABARAPL2;GCK;GSG2;HSP90AA1;HSPA4L;ICK;IRAK3;LATS1;LATS2;MAP3K5;MAP3K6;MAP4K1;MAP4K2;MAP4K3;MAP4K…
C5.MF	PYROPHOSPHATASE_ACTIVITY	194	225	1.49703	8.61898e-21	2.45754e-19	ABCA2;ABCA3;ABCB11;ABCB7;ABCC1;ABCC2;ABCC3;ABCC6;ABCD3;ABCF1;ABCG1;ABCG2;AGAP2;ARF1;ARF3;ARF4;ARF5;ARF6;ARFRP1;ARHGAP5;ARL1;ARL4A;ARL4C;ARL4D;ATP11B;ATP1A1;ATP1A2;ATP1A3;ATP1A4;ATP1B1;ATP1B2;ATP1B3;ATP2A1;ATP2A2;ATP2A3;ATP2B1;ATP2B3;ATP2B4;ATP2C1;ATP4A;ATP4B;ATP6V0C;ATP6V0E1;ATP6V1B2;ATP6V1C1;ATP7A;ATP7B;ATP8B1;BPTF;CCT8;CDC42;CHD1;CHD2;CHD3;CHD4;CLPX;DDX17;DDX18;DDX20;DDX23;DDX25;DDX39A;DDX3X;DD…
C5.MF	TRANSMEMBRANE_TRANSPORTER_ACTIVITY	298	373	1.38713	3.26372e-20	9.11546e-19	ABCA3;ABCB11;ABCB7;ABCC1;ABCC2;ABCC3;ABCC5;ABCC6;ABCC8;ABCD3;ABCF1;ABCG1;ABCG2;ADAMTS8;AKR1C4;AQP2;AQP5;AQP6;AQP7;AQP8;AQP9;ASNA1;ATP11B;ATP1A1;ATP1A2;ATP1A3;ATP1A4;ATP1B1;ATP1B2;ATP1B3;ATP2A1;ATP2A2;ATP2A3;ATP2B1;ATP2B3;ATP2B4;ATP2C1;ATP4A;ATP4B;ATP6V0C;ATP6V0E1;ATP6V1B2;ATP6V1C1;ATP7A;ATP7B;ATP8B1;BEST1;CACNA1A;CACNA1B;CACNA1C;CACNA1D;CACNA1E;CACNA1F;CACNA1G;CACNA1H;CACNA1S;CACNB1;CACNB2;CACNB3…
C5.BP	REGULATION_OF_METABOLIC_PROCESS	577	792	1.26491	7.01913e-20	1.92586e-18	ABCA1;ABCA2;ABL1;ABRA;ACVR1;ACVR1B;ACVR2B;ACVRL1;AHR;AKTIP;ANGPTL3;APC;ARF6;ARHGAP35;ARHGEF10L;ARHGEF11;ARHGEF2;ARID1A;ARID4A;ARID5B;ARNT2;ARNTL;ARPP19;ATF4;ATF5;ATF6;ATF7;ATF7IP;ATG7;ATP6AP2;ATP8B1;ATR;ATRX;ATXN1;BCOR;BLZF1;BMP2;BMP4;BMP6;BMP7;BOLL;BPTF;BRD7;BRD8;BRIP1;BUD31;CALR;CAMK2A;CAMKK2;CAPG;CARM1;CBY1;CCDC88A;CCDC88C;CCND1;CCND2;CCND3;CCNH;CD81;CDA;CDC42;CDC45;CDC6;CDK11A;CDK11B;CDK2;CDK…
C5.MF	SUBSTRATE_SPECIFIC_TRANSPORTER_ACTIVITY	309	390	1.37564	7.18175e-20	1.93328e-18	ABCA1;ABCB11;ABCC2;ABCC3;ABCC5;ABCC8;ABCG1;ADAMTS8;AKR1C4;APOD;AQP1;AQP2;AQP5;AQP6;AQP7;AQP8;AQP9;ASNA1;ATP11B;ATP1A1;ATP1A2;ATP1A3;ATP1A4;ATP1B1;ATP1B2;ATP1B3;ATP2A1;ATP2A2;ATP2A3;ATP2B1;ATP2B3;ATP2B4;ATP2C1;ATP4A;ATP4B;ATP6V0C;ATP6V0E1;ATP6V1B2;ATP6V1C1;ATP7A;ATP7B;ATP8B1;BEST1;CACNA1A;CACNA1B;CACNA1C;CACNA1D;CACNA1E;CACNA1F;CACNA1G;CACNA1H;CACNA1S;CACNB1;CACNB2;CACNB3;CACNB4;CACNG2;CACNG4;CCS;…
C5.CC	NUCLEOPLASM_PART	180	208	1.50252	9.18453e-20	2.42686e-18	ACTB;ACTL6A;ACTL6B;ARID1A;ARID1B;ARID4A;ARNTL;ASF1A;ASH2L;ATXN1;CDK8;CDK9;CHAF1A;CHAF1B;CHEK2;CIR1;CLOCK;CPSF1;CPSF3L;CPSF6;DYRK1A;EDF1;EED;ELF4;ELL2;ELP2;ELP3;ELP4;EPAS1;ERCC2;ERCC3;ERCC5;EZH2;FOXF1;FOXF2;GATAD2A;GCM1;GEMIN5;GLIS2;GTF2F1;GTF2H1;GTF2H4;GTF3C1;GTF3C3;GTF3C5;HCLS1;HDAC1;HDAC10;HDAC11;HDAC2;HDAC3;HDAC4;HDAC5;HDAC6;HDAC7;HDAC9;HES6;HIF1A;HIPK2;IKBKAP;ING2;INTS1;INTS10;INTS12;INTS2;IN…
C5.BP	PHOSPHORYLATION	250	306	1.4185	1.40014e-19	3.635e-18	ABI1;ABI2;ABI3;ABL1;ABL2;ACVR1;ACVR1B;ACVRL1;ADAM10;AKT1;AKT3;AKTIP;AURKA;AURKC;BCR;BMP4;BMPR1A;BMPR1B;BMX;BRAF;BRSK1;BRSK2;BTK;CAMK1;CAMK2A;CAMK2B;CAMK4;CAMKK2;CBLC;CCDC88A;CCDC88C;CCND1;CCND2;CCND3;CCNT1;CD81;CDC42BPA;CDC42BPB;CDC42BPG;CDK11A;CDK11B;CDK12;CDK16;CDK17;CDK2AP1;CDK9;CDKL1;CDKL5;CHUK;COL4A3BP;CSK;CSNK1A1;CSNK1D;CSNK1E;CSNK1G2;CSNK2A1;CTBP1;DCLK1;DMPK;DYRK1A;DYRK1B;DYRK2;DYRK3;EGFR;…
C5.BP	REGULATION_OF_CELLULAR_METABOLIC_PROCESS	568	780	1.26434	1.63062e-19	4.15793e-18	ABCA1;ABCA2;ABL1;ABRA;ACVR1;ACVR1B;ACVR2B;ACVRL1;AHR;AKTIP;ANGPTL3;APC;ARF6;ARHGAP35;ARHGEF10L;ARHGEF11;ARHGEF2;ARID1A;ARID4A;ARID5B;ARNT2;ARNTL;ARPP19;ATF4;ATF5;ATF6;ATF7;ATF7IP;ATG7;ATP8B1;ATR;ATRX;ATXN1;BCOR;BLZF1;BMP2;BMP4;BMP6;BMP7;BOLL;BPTF;BRD7;BRD8;BRIP1;BUD31;CALR;CAMK2A;CAMKK2;CAPG;CARM1;CBY1;CCDC88A;CCDC88C;CCND1;CCND2;CCND3;CCNH;CD81;CDA;CDC45;CDC6;CDK11A;CDK11B;CDK2;CDK7;CDT1;CEBPG;C…
C5.MF	SUBSTRATE_SPECIFIC_TRANSMEMBRANE_TRANSPORTER_ACTIVITY	275	342	1.3961	1.7121e-19	4.28679e-18	ABCB11;ABCC2;ABCC3;ABCC5;ABCC8;ADAMTS8;AKR1C4;AQP7;AQP9;ASNA1;ATP1A1;ATP1A2;ATP1A3;ATP1A4;ATP1B1;ATP1B2;ATP1B3;ATP2A1;ATP2A2;ATP2A3;ATP2B1;ATP2B3;ATP2B4;ATP2C1;ATP4A;ATP4B;ATP6V0C;ATP6V0E1;ATP6V1B2;ATP6V1C1;ATP7A;ATP7B;BEST1;CACNA1A;CACNA1B;CACNA1C;CACNA1D;CACNA1E;CACNA1F;CACNA1G;CACNA1H;CACNA1S;CACNB1;CACNB2;CACNB3;CACNB4;CACNG2;CACNG4;CCS;CCT8L2;CHRNA1;CHRNA2;CHRNA3;CHRNA4;CHRNA6;CHRNA7;CHRNB2;…
C5.BP	INTRACELLULAR_TRANSPORT	229	278	1.43021	6.50966e-19	1.60433e-17	ABCA1;ABCA2;ABCG1;ADRB2;AGFG1;AGXT;AKT1;ANP32A;AP1G1;AP1M2;AP3B1;AP3B2;AP3D1;AP3M1;AP3S2;APBA1;APPBP2;ARCN1;ARFIP1;ARSB;ATG4A;ATG4B;ATG4C;ATG4D;ATP2C1;ATXN1;BET1;BNIP3;CALR;CBLB;CCS;CD209;CDC37;COG2;COG3;COG7;COPB1;COPB2;COPE;COPG2;COPZ1;CRYAA;CRYAB;CTSA;DDX19B;DDX25;DDX39A;DERL1;DERL2;DOPEY1;DOPEY2;DUSP16;DYNC1I1;EIF5A;ERGIC2;ERGIC3;ERP29;EXOC5;FAF1;FLNA;GABARAP;GBF1;GGA1;GLI3;GOLGA5;GOSR1;GOSR2…
C5.MF	DNA_BINDING	442	591	1.29851	6.9612e-19	1.68664e-17	AATF;ABI2;AFF1;AFF4;AHR;ALX1;APEX1;APTX;ARHGAP35;ARID1A;ARID1B;ARID4A;ARID5B;ARNT;ARNT2;ATF1;ATF3;ATF4;ATF6;ATF6B;ATOH1;BACH1;BNC1;BPTF;BUD31;C1D;CBFB;CBL;CCNT1;CDK2AP1;CDK9;CDT1;CDX2;CEBPG;CEBPZ;CELF3;CHD2;CHD3;CHD4;CIR1;CLOCK;CNBP;CNOT7;CREB1;CREB5;CREBBP;CREBL2;CRY1;CTCF;CXXC1;DDB1;DLX2;DLX3;DLX6;DMBX1;DMC1;DMRT1;DMRT2;DNASE2;DRAP1;E2F1;E2F3;E2F4;EDF1;EGR1;EGR2;EGR3;ELF1;ELP2;ELP3;ENO1;EP300;E…
C5.CC	CYTOSKELETON	287	362	1.37652	1.27352e-18	3.02718e-17	ABCA2;ABLIM1;ABLIM2;ABRA;ACTA1;ACTB;ACTC1;ACTG1;ACTN2;ACTN3;ACTR1A;ACTR1B;ACTR2;ACTR3;AKAP9;ALS2;AMPH;ANLN;ANXA1;APC;APPBP2;ARHGDIA;ARHGDIB;ARHGEF2;ARL8A;ARL8B;ARPC1A;ARPC1B;ARPC2;ARPC3;ARPC4;ARPC5;ATG4A;ATG4B;ATG4C;ATG4D;AURKA;AURKC;AVIL;BBS4;BIN1;BIRC5;BUB1;CABP1;CACNA1C;CAPG;CAPZA1;CAPZA2;CAPZB;CASK;CASP8;CCNA1;CCNB2;CCP110;CCT3;CD2AP;CDC16;CDC20;CDC27;CDC42BPB;CDK1;CDK5RAP2;CEP250;CEP290;CETN…
C5.BP	REGULATION_OF_TRANSCRIPTION	420	560	1.30218	2.25298e-18	5.27661e-17	ABCA2;ABL1;ABRA;ACVR1;ACVR1B;ACVR2B;ACVRL1;AHR;ARHGAP35;ARHGEF10L;ARHGEF11;ARID1A;ARID4A;ARID5B;ARNT2;ARNTL;ATF4;ATF5;ATF6;ATF7;ATF7IP;ATP8B1;ATRX;ATXN1;BCOR;BLZF1;BMP2;BMP6;BMP7;BPTF;BRD7;BRD8;BRIP1;BUD31;CALR;CAMK2A;CAMKK2;CARM1;CBY1;CCNH;CDK7;CEBPG;CHD1;CHD2;CHD3;CHD4;CIAO1;CIR1;CLOCK;CNBP;CRABP2;CREB5;CREBBP;CREG1;CREM;CRK;CRTC1;CTCF;CUX1;CXXC1;DAXX;DBP;DEK;DMBX1;DR1;DRAP1;DYRK1B;E2F1;E2F6;ED…
C5.BP	REGULATION_OF_RNA_METABOLIC_PROCESS	357	466	1.33012	2.65607e-18	6.13911e-17	ABCA2;ABL1;AHR;ARHGEF10L;ARHGEF11;ARID1A;ARID4A;ARID5B;ARNTL;ATF4;ATF5;ATF6;ATF7;ATF7IP;ATRX;BCOR;BLZF1;BMP2;BMP6;BPTF;BRD7;BRD8;BRIP1;BUD31;CALR;CARM1;CBY1;CCNH;CDK11A;CDK11B;CDK7;CEBPG;CHD1;CHD2;CHD3;CHD4;CIAO1;CIR1;CLOCK;CNBP;CRABP2;CREB5;CREBBP;CREG1;CREM;CRK;CRTC1;CTCF;CUX1;CXXC1;DAXX;DBP;DEK;DR1;DRAP1;DYRK1B;E2F1;E2F6;EDF1;ELAVL2;ELF1;ELF2;ELF4;ELL3;ELP2;ELP3;ELP4;ENO1;EPAS1;EPC1;ERCC2;ERCC…
C5.MF	STRUCTURAL_CONSTITUENT_OF_RIBOSOME	79	80	1.71454	3.61673e-18	8.22419e-17	FAU;MRPL10;MRPL12;MRPL23;MRPL41;MRPL51;MRPL52;MRPL55;MRPS12;MRPS14;MRPS22;MRPS24;MRPS7;RPL11;RPL13;RPL13A;RPL14;RPL15;RPL18;RPL18A;RPL19;RPL21;RPL22;RPL23A;RPL24;RPL26;RPL27;RPL27A;RPL28;RPL29;RPL3;RPL30;RPL31;RPL34;RPL35;RPL37;RPL38;RPL39;RPL3L;RPL4;RPL5;RPL6;RPL7;RPL7A;RPL8;RPL9;RPLP0;RPLP1;RPLP2;RPS10;RPS11;RPS12;RPS13;RPS14;RPS15;RPS15A;RPS16;RPS17;RPS18;RPS19;RPS2;RPS20;RPS21;RPS23;RPS24;RPS…
C5.BP	REGULATION_OF_TRANSCRIPTIONDNA_DEPENDENT	348	456	1.32503	2.04655e-17	4.58569e-16	ABCA2;ABL1;AHR;ARHGEF10L;ARHGEF11;ARID1A;ARID4A;ARID5B;ARNTL;ATF4;ATF5;ATF6;ATF7;ATF7IP;ATRX;BCOR;BLZF1;BMP2;BMP6;BPTF;BRD7;BRD8;BRIP1;BUD31;CALR;CARM1;CBY1;CCNH;CDK7;CEBPG;CHD1;CHD2;CHD3;CHD4;CIAO1;CIR1;CLOCK;CNBP;CRABP2;CREB5;CREBBP;CREG1;CREM;CRK;CRTC1;CTCF;CUX1;CXXC1;DAXX;DBP;DEK;DR1;DRAP1;DYRK1B;E2F1;E2F6;EDF1;ELAVL2;ELF1;ELF2;ELF4;ELL3;ELP2;ELP3;ELP4;ENO1;EPAS1;EPC1;ERCC2;ERCC3;ESRRG;EZH2;F…
C5.MF	CATION_TRANSMEMBRANE_TRANSPORTER_ACTIVITY	178	211	1.4647	4.38721e-17	9.6713e-16	ABCB11;ABCC8;ATP2A1;ATP2A2;ATP2A3;ATP2B1;ATP2B3;ATP2B4;ATP2C1;ATP4A;ATP4B;ATP6V0C;ATP6V0E1;ATP6V1B2;ATP6V1C1;CACNA1A;CACNA1B;CACNA1C;CACNA1D;CACNA1E;CACNA1F;CACNA1G;CACNA1H;CACNA1S;CACNB1;CACNB2;CACNB3;CACNB4;CACNG2;CACNG4;CCS;CCT8L2;CHRNA1;CHRNA2;CHRNA3;CHRNA4;CHRNA6;CHRNA7;CHRNB2;CHRNB3;CHRNB4;CHRNE;COX10;COX11;COX15;COX4I1;COX4I2;COX5A;COX5B;COX7A1;COX7A2L;COX8A;CUL5;CYB5A;FXN;GAR1;HTR3A;ITPR1…
C5.BP	CELL_CYCLE_GO_0007049	248	311	1.38453	7.48312e-17	1.62327e-15	ABL1;ACVR1;ACVR1B;AHR;ANAPC10;ANAPC11;ANAPC2;ANAPC4;ANAPC5;ANLN;APC;ARAP1;ASNS;ATM;ATR;ATRIP;AURKA;BCAT1;BCCIP;BIRC5;BMP2;BMP4;BMP7;BOLL;BRSK1;BTG3;BTG4;BUB1;BUB1B;CCNA1;CCNA2;CCND1;CCND2;CCND3;CCNE2;CCNG1;CCNG2;CCNK;CCNT1;CCNT2;CCP110;CDC16;CDC20;CDC23;CDC25A;CDC25B;CDC25C;CDC27;CDC37;CDC45;CDC6;CDC7;CDK10;CDK13;CDK2;CDK2AP1;CDK4;CDK5R1;CDK5R2;CDK5RAP1;CDK5RAP3;CDK6;CDK7;CDT1;CENPE;CEP250;CETN1;…
C5.CC	MITOCHONDRIAL_PART	125	140	1.55021	1.51671e-16	3.25012e-15	ABCB6;ABCB7;ABCB8;ABCF2;ACADM;AIFM3;ALAS2;ALDH4A1;ATP5A1;ATP5B;ATP5C1;ATP5D;ATP5E;ATP5F1;ATP5G1;ATP5G2;ATP5G3;ATP5J;ATP5O;BCKDHA;BCKDHB;BCS1L;BNIP3;CASP7;COX15;COX18;COX6B2;CS;CYCS;DBT;DNAJA3;ETFA;ETFB;FIS1;GRPEL1;HADHB;HCCS;HSD3B1;HSD3B2;HTRA2;IMMT;MARS2;MFN2;MPV17;MRPL10;MRPL12;MRPL23;MRPL32;MRPL40;MRPL41;MRPL42;MRPL51;MRPL52;MRPL55;MRPS10;MRPS11;MRPS12;MRPS15;MRPS16;MRPS18A;MRPS18C;MRPS21;MRPS…
C5.MF	ION_TRANSMEMBRANE_TRANSPORTER_ACTIVITY	223	276	1.40283	1.61365e-16	3.3442e-15	ABCB11;ABCC2;ABCC3;ABCC5;ABCC8;ADAMTS8;ASNA1;ATP1A1;ATP1A2;ATP1A3;ATP1A4;ATP1B1;ATP1B2;ATP1B3;ATP2A1;ATP2A2;ATP2A3;ATP2B1;ATP2B3;ATP2B4;ATP2C1;ATP4A;ATP4B;ATP6V0C;ATP6V0E1;ATP6V1B2;ATP6V1C1;ATP7A;ATP7B;BEST1;CACNA1A;CACNA1B;CACNA1C;CACNA1D;CACNA1E;CACNA1F;CACNA1G;CACNA1H;CACNA1S;CACNB1;CACNB2;CACNB3;CACNB4;CACNG2;CACNG4;CCS;CCT8L2;CHRNA1;CHRNA2;CHRNA3;CHRNA4;CHRNA6;CHRNA7;CHRNB2;CHRNB3;CHRNB4;CHR…
C5.BP	REGULATION_OF_GENE_EXPRESSION	484	666	1.26177	1.61371e-16	3.3442e-15	ABCA2;ABL1;ABRA;ACVR1;ACVR1B;ACVR2B;ACVRL1;AHR;ARHGAP35;ARHGEF10L;ARHGEF11;ARID1A;ARID4A;ARID5B;ARNT2;ARNTL;ATF4;ATF5;ATF6;ATF7;ATF7IP;ATP8B1;ATRX;ATXN1;BCOR;BLZF1;BMI1;BMP2;BMP6;BMP7;BNIP3;BOLL;BPTF;BRD7;BRD8;BRIP1;BUD31;CALR;CAMK2A;CAMKK2;CARM1;CBY1;CCNH;CDK4;CDK6;CDK7;CEBPG;CHD1;CHD2;CHD3;CHD4;CIAO1;CIR1;CLOCK;CNBP;CRABP2;CREB5;CREBBP;CREG1;CREM;CRK;CRTC1;CTCF;CUX1;CXXC1;DAXX;DAZ1;DAZL;DBP;DDX…
C5.CC	RIBONUCLEOPROTEIN_COMPLEX	126	142	1.54061	3.72504e-16	7.63862e-15	APEX1;API5;ATXN2;BCAS2;CDC40;CWC22;DDX23;DDX25;DDX6;DHX15;DHX8;DKC1;EFTUD2;EIF2S1;EMG1;FAU;FMR1;FXR1;GEMIN2;HNRNPA0;HNRNPA1;HNRNPA2B1;HNRNPC;HNRNPF;HNRNPH1;HNRNPH2;HNRNPK;HNRNPL;HNRNPM;HNRNPR;HNRNPU;HNRNPUL1;KRR1;LSM4;LSM6;MKRN3;MRPL10;MRPL12;MRPL23;MRPL40;MRPL41;MRPL42;MRPL51;MRPL52;MRPL55;MRPS10;MRPS11;MRPS12;MRPS15;MRPS16;MRPS18A;MRPS18C;MRPS21;MRPS22;MRPS24;MRPS28;MRPS35;NHP2;NOC4L;NOL6;NOP10…
C5.CC	ENVELOPE	144	167	1.49712	8.77335e-16	1.74679e-14	AAAS;ABCB6;ABCB7;ABCB8;ABCF2;AGFG1;AIFM3;ALAS2;ATF6;ATP5A1;ATP5B;ATP5C1;ATP5D;ATP5E;ATP5G1;ATP5G2;ATP5G3;ATP5J;ATP5O;BCS1L;BNIP1;BNIP2;BNIP3;CASP7;CBX5;COX15;COX18;COX6B2;CTDNEP1;CYCS;DDX19B;DHCR7;EIF5A;EPC1;FIS1;GLE1;GNAZ;GUCY2D;GUCY2F;HADHB;HCCS;HSD3B1;HSD3B2;HTRA2;IMMT;IPO5;IPO7;KPNA1;KPNA3;KPNB1;LBR;LEMD3;LMNB1;MFN2;MPV17;MRPL19;MRPL32;MSTO1;MTX2;MYO6;NARF;NDUFA1;NDUFA13;NDUFA2;NDUFA6;NDUFA9;…
C5.CC	ORGANELLE_ENVELOPE	144	167	1.49712	8.77335e-16	1.74679e-14	AAAS;ABCB6;ABCB7;ABCB8;ABCF2;AGFG1;AIFM3;ALAS2;ATF6;ATP5A1;ATP5B;ATP5C1;ATP5D;ATP5E;ATP5G1;ATP5G2;ATP5G3;ATP5J;ATP5O;BCS1L;BNIP1;BNIP2;BNIP3;CASP7;CBX5;COX15;COX18;COX6B2;CTDNEP1;CYCS;DDX19B;DHCR7;EIF5A;EPC1;FIS1;GLE1;GNAZ;GUCY2D;GUCY2F;HADHB;HCCS;HSD3B1;HSD3B2;HTRA2;IMMT;IPO5;IPO7;KPNA1;KPNA3;KPNB1;LBR;LEMD3;LMNB1;MFN2;MPV17;MRPL19;MRPL32;MSTO1;MTX2;MYO6;NARF;NDUFA1;NDUFA13;NDUFA2;NDUFA6;NDUFA9;…
C5.BP	CELLULAR_BIOSYNTHETIC_PROCESS	248	315	1.36695	1.35812e-15	2.67222e-14	AARS;ABCA1;ABCF1;ADCY7;ADK;ADORA2A;ADSS;AGPAT1;AGPAT2;AIMP1;AK5;AKR1D1;AKT1;ALAD;ALAS1;ALAS2;ALDH18A1;AP3D1;ARPP19;ASMT;ASMTL;ATF4;BBOX1;BCAT1;BMP6;BOLL;CDO1;CEBPG;CHST11;CHST12;CHST13;CHST3;CHST6;CHST7;CHST8;CMPK1;COASY;COPS5;COQ2;COQ3;COQ7;COX10;COX15;CPOX;CSGALNACT1;CSGALNACT2;CYP11A1;CYP11B2;CYP27B1;DARS;DAZ1;DAZL;DDAH2;DDX25;DEGS1;DGAT2;DHPS;DHRS9;DMD;DPH1;DYRK2;EEF1A1;EGFR;EIF1;EIF1AX;EIF1B…
C5.BP	MACROMOLECULE_BIOSYNTHETIC_PROCESS	250	318	1.36497	1.43736e-15	2.79168e-14	A4GNT;AARS;ABCF1;AIMP1;AIPL1;ALAS2;ALG1;ALG12;ALG2;ALG5;ALG6;ALG8;ALK;ARPP19;ASMT;ATF4;ATG7;B3GALNT1;B3GALT2;B3GALT5;B3GALT6;B3GAT2;B3GNT5;B4GALT1;B4GALT7;BOLL;CD37;CEBPG;CHM;CHST11;CHST12;CHST13;CHST3;CHST6;CHST7;CHST8;COG2;COG3;COG7;COPS5;CSGALNACT1;CSGALNACT2;DARS;DAZ1;DAZL;DDX25;DHPS;DPH1;DPM1;DPM3;DYRK2;EEF1A1;EIF1;EIF1AX;EIF1B;EIF2A;EIF2AK3;EIF2AK4;EIF2B1;EIF2B2;EIF2B3;EIF2B4;EIF2B5;EIF2S3;…
C5.MF	TRANSCRIPTION_FACTOR_BINDING	241	305	1.37191	1.5626e-15	2.98453e-14	ABT1;AIP;ALX1;APEX1;ARHGAP35;ARNT;ARNT2;ATF2;ATF3;ATF5;ATF6;BCOR;BPTF;BRD7;BRD8;BRDT;CARM1;CBX4;CEBPA;CEBPG;CIR1;COPS5;CREB1;CREBBP;CREG1;CRTC1;CTBP1;CTCF;DDX54;DR1;DRAP1;DRG1;DTX1;DYRK1B;E2F1;E2F6;ECD;EDF1;ENO1;EP300;EPAS1;ERCC3;FAF1;FEV;FLNA;FOSB;FOXC1;FOXO4;FOXP3;GABPA;GCM1;GSK3B;GTF2A1;GTF2F1;HCFC1;HCFC2;HDAC1;HDAC11;HDAC2;HDAC3;HDAC4;HDAC5;HDAC7;HDAC9;HES6;HIPK2;HIRA;HMGB1;HOXC6;HSBP1;HSF2;H…
C5.MF	ATPASE_ACTIVITY	102	112	1.58122	3.81371e-15	7.19447e-14	ABCA2;ABCA3;ABCB11;ABCB7;ABCC1;ABCC2;ABCC3;ABCC6;ABCD3;ABCF1;ABCG1;ABCG2;ATP11B;ATP1A1;ATP1A2;ATP1A3;ATP1A4;ATP1B1;ATP1B2;ATP1B3;ATP2A1;ATP2A2;ATP2A3;ATP2B1;ATP2B3;ATP2B4;ATP2C1;ATP4A;ATP4B;ATP6V0C;ATP6V0E1;ATP6V1B2;ATP6V1C1;ATP7A;ATP7B;ATP8B1;BPTF;CCT8;CHD1;CHD2;CHD3;CHD4;CLPX;DDX17;DDX18;DDX20;DDX23;DDX25;DDX39A;DDX3X;DDX43;DDX54;DDX56;DHX38;DHX8;DHX9;EIF4A3;ERCC3;G3BP1;INO80;KATNA1;KATNB1;KIF1…
C5.BP	MRNA_METABOLIC_PROCESS	80	84	1.65356	4.06833e-15	7.5869e-14	AUH;CDK11A;CDK11B;CELF1;CPSF1;CPSF3;CPSF6;CRNKL1;CSTF1;CSTF2;CSTF3;CWC15;DDX20;DDX39A;DHX15;DHX38;EFTUD2;ELAVL4;GEMIN2;GEMIN5;GRSF1;GSPT1;HNRNPA0;HNRNPR;HSPA1B;KHDRBS1;KHSRP;KIN;LSM1;LSM3;LSM5;NCBP1;NONO;NUDT21;PABPC1;PAIP1;PHF5A;PPARGC1A;PRPF18;PRPF31;PTBP1;RNGTT;RNMT;SCAF11;SF1;SF3A1;SF3A2;SF3A3;SF3B3;SFPQ;SFSWAP;SLBP;SLU7;SMG1;SMG5;SMG6;SMNDC1;SNRPD1;SNRPD2;SNW1;SPOP;SRPK1;SRPK2;SRSF1;SRSF10;S…
C5.BP	MACROMOLECULAR_COMPLEX_ASSEMBLY	220	276	1.38396	4.56156e-15	8.39271e-14	AASS;ACTN2;ADRB2;ADRM1;AGRN;AKR1C1;ALDH5A1;ANLN;APBA1;APC;APC2;ASF1A;ATF7IP;ATPIF1;ATXN2;BCS1L;BOLL;BRF1;CAPZA1;CAPZA2;CCDC88C;CCT6B;CD2AP;CDA;CDC42;CDK7;CDK9;CELF1;CHAF1A;CHAF1B;COX10;COX11;COX15;COX18;CREBBP;CRNKL1;DAG1;DARS;DAZ1;DAZL;DDX20;DGKD;DICER1;DLG4;E2F2;E2F3;EIF1;EIF1AX;EIF1B;EIF2A;EIF2AK3;EIF2AK4;EIF2B1;EIF2B2;EIF2B3;EIF2B4;EIF2B5;EIF2S3;EIF3A;EIF3B;EIF3C;EIF3D;EIF3E;EIF3F;EIF3G;EIF3H…
C5.MF	TRANSCRIPTION_FACTOR_ACTIVITY	269	348	1.34209	5.80541e-15	1.05597e-13	AATF;AFF1;AFF4;AHR;ALX1;ARID4A;ARNT;ARNT2;ATF1;ATF3;ATF4;ATF6;ATF6B;ATOH1;BACH1;BNC1;BUD31;CBFB;CBL;CDX2;CELF3;CIR1;CLOCK;CNBP;CNOT7;CREB1;CREB5;CREBBP;CREBL2;CTCF;DLX2;DLX3;DLX6;DMBX1;DMRT1;DMRT2;DRAP1;E2F1;E2F3;E2F4;EDF1;EGR1;EGR2;EGR3;ELF1;ENO1;EP300;EPAS1;ETV1;ETV5;ETV6;EVX1;FEV;FLI1;FOSL1;FOSL2;FOXA1;FOXA3;FOXD1;FOXD2;FOXD3;FOXD4;FOXG1;FOXI1;FOXL1;FOXN2;FOXO3;FOXO4;FOXP3;FOXS1;FUBP1;GABPA;GA…
C5.BP	PROTEIN_RNA_COMPLEX_ASSEMBLY	65	66	1.70993	7.03824e-15	1.26372e-13	ATXN2;BOLL;CELF1;CRNKL1;DAZ1;DAZL;DDX20;DICER1;EIF1;EIF1AX;EIF1B;EIF2A;EIF2AK3;EIF2AK4;EIF2B1;EIF2B2;EIF2B3;EIF2B4;EIF2B5;EIF2S3;EIF3A;EIF3B;EIF3C;EIF3D;EIF3E;EIF3F;EIF3G;EIF3H;EIF3I;EIF3J;EIF4A2;EIF4B;EIF4G2;EIF4G3;EIF4H;EIF5;EIF5A;GEMIN2;HSPB1;MTIF2;NPM1;PAIP1;PAIP2;PAIP2B;PRPF31;RPS14;RPS3A;SCAF11;SF1;SF3A1;SF3A2;SF3A3;SFSWAP;SLU7;SNRPD1;SNRPD2;SRPK2;SRSF1;SRSF10;SRSF12;SRSF5;SRSF6;SRSF9;TXNL4…
C5.CC	CYTOSKELETAL_PART	190	234	1.40977	1.09948e-14	1.95049e-13	ACTA1;ACTC1;ACTN2;ACTN3;ACTR1A;ACTR1B;ACTR2;ACTR3;AKAP9;ALS2;ANLN;APC;APPBP2;ARHGEF2;ARL8A;ARL8B;ARPC1B;ARPC2;ARPC3;ARPC4;ARPC5;ATG4A;ATG4B;ATG4C;ATG4D;AURKA;AURKC;BBS4;BIRC5;BUB1;CABP1;CACNA1C;CAPG;CAPZA1;CAPZA2;CAPZB;CCP110;CD2AP;CDC16;CDC20;CDC27;CDK1;CDK5RAP2;CEP250;CEP290;CETN1;CETN3;CKAP5;CLASP1;CLASP2;CLIP1;CLIP2;CNTROB;CROCC;DCTN1;DCTN2;DCTN3;DCTN4;DCX;DLGAP5;DNAI2;DNALI1;DRD2;DYNC1I1;DYN…
C5.MF	ACTIVE_TRANSMEMBRANE_TRANSPORTER_ACTIVITY	109	122	1.55123	1.21354e-14	2.11969e-13	ABCA3;ABCB11;ABCB7;ABCC1;ABCC2;ABCC3;ABCC6;ABCD3;ABCF1;ABCG1;ABCG2;AQP9;ATP11B;ATP1A1;ATP1A2;ATP1A3;ATP1A4;ATP1B1;ATP1B2;ATP1B3;ATP2A1;ATP2A2;ATP2A3;ATP2B1;ATP2B3;ATP2B4;ATP2C1;ATP4A;ATP4B;ATP6V0C;ATP6V0E1;ATP6V1B2;ATP6V1C1;ATP7A;ATP7B;ATP8B1;CTNS;OCA2;SEC61B;SERINC1;SLC10A1;SLC10A2;SLC12A1;SLC12A2;SLC12A3;SLC12A4;SLC12A7;SLC12A9;SLC13A2;SLC13A4;SLC15A1;SLC15A2;SLC17A2;SLC17A3;SLC17A4;SLC17A5;SLC…
C5.BP	ESTABLISHMENT_OF_CELLULAR_LOCALIZATION	270	351	1.33557	1.51007e-14	2.61374e-13	ABCA1;ABCA2;ABCG1;ACHE;ADRB2;AGFG1;AGXT;AKT1;ANP32A;AP1G1;AP1M2;AP3B1;AP3B2;AP3D1;AP3M1;AP3S2;APBA1;APPBP2;ARCN1;ARFGAP3;ARFGEF1;ARFGEF2;ARFIP1;ARL4D;ARSB;ATG4A;ATG4B;ATG4C;ATG4D;ATP2C1;ATXN1;BAIAP3;BET1;BIRC5;BNIP3;CADPS;CALR;CANX;CBLB;CCS;CD209;CDC23;CDC37;CENPE;CIDEA;COG2;COG3;COG7;COPB1;COPB2;COPE;COPG2;COPZ1;CPLX1;CPLX2;CRYAA;CRYAB;CTSA;DDX19B;DDX25;DDX39A;DERL1;DERL2;DNAJC1;DOPEY1;DOPEY2;DP…
C5.MF	OXIDOREDUCTASE_ACTIVITY	224	284	1.36943	2.245e-14	3.83172e-13	ACADM;ACADSB;ACADVL;ACOX2;ACOX3;ADH1B;ADH4;ADH5;ADH6;ADH7;ADI1;AIFM1;AKR1A1;AKR1B1;AKR1B10;AKR1C1;AKR1C2;AKR1C3;AKR1C4;ALDH1A1;ALDH1A2;ALDH1A3;ALDH2;ALDH3A1;ALDH3A2;ALDH3B1;ALDH3B2;ALDH4A1;ALDH5A1;ALDH6A1;ALDH7A1;AOX1;APEX1;ASPH;BBOX1;BCKDHA;BCKDHB;BCO2;BDH1;BLVRB;CAT;CDO1;COX10;COX11;COX15;COX4I1;COX4I2;COX5A;COX5B;COX7A1;COX7A2L;COX8A;CPOX;CYB561;CYB5A;CYB5R2;CYB5R3;CYB5R4;CYBRD1;CYC1;CYCS;CYGB…
C5.BP	CELLULAR_LOCALIZATION	281	368	1.32577	2.26574e-14	3.83788e-13	ABCA1;ABCA2;ABCG1;ACHE;ADRB2;AGFG1;AGXT;AKT1;ANP32A;AP1G1;AP1M2;AP3B1;AP3B2;AP3D1;AP3M1;AP3S2;APBA1;APPBP2;ARCN1;ARFGAP3;ARFGEF1;ARFGEF2;ARFIP1;ARL4D;ARSB;ATG4A;ATG4B;ATG4C;ATG4D;ATP2C1;ATXN1;BAIAP3;BET1;BIRC5;BNIP3;CADPS;CALR;CANX;CBLB;CCS;CD209;CDC23;CDC37;CENPE;CIDEA;COG2;COG3;COG7;COPB1;COPB2;COPE;COPG2;COPZ1;COX18;CPLX1;CPLX2;CRYAA;CRYAB;CTSA;DDX19B;DDX25;DDX39A;DERL1;DERL2;DNAJC1;DOPEY1;DOP…
C5.BP	CELLULAR_COMPONENT_ASSEMBLY	230	293	1.36292	2.66401e-14	4.44556e-13	AASS;ACTA1;ACTN2;ADRB2;ADRM1;AGRN;AKR1C1;ALDH5A1;ANLN;AP2S1;APBA1;APC;APC2;ASF1A;ATF7IP;ATPIF1;ATXN2;BCS1L;BOLL;BRF1;CAPZA1;CAPZA2;CCDC88C;CCT6B;CD2AP;CDA;CDC42;CDK7;CDK9;CELF1;CHAF1A;CHAF1B;COX10;COX11;COX15;COX18;CREBBP;CRNKL1;DAG1;DARS;DAZ1;DAZL;DDX20;DGKD;DICER1;DLG4;E2F2;E2F3;EIF1;EIF1AX;EIF1B;EIF2A;EIF2AK3;EIF2AK4;EIF2B1;EIF2B2;EIF2B3;EIF2B4;EIF2B5;EIF2S3;EIF3A;EIF3B;EIF3C;EIF3D;EIF3E;EIF3F…
C5.BP	RIBONUCLEOPROTEIN_COMPLEX_BIOGENESIS_AND_ASSEMBLY	80	85	1.63411	2.99666e-14	4.95682e-13	ATXN2;BOLL;CELF1;CRNKL1;DAZ1;DAZL;DDX20;DICER1;DIS3;DKC1;EIF1;EIF1AX;EIF1B;EIF2A;EIF2AK3;EIF2AK4;EIF2B1;EIF2B2;EIF2B3;EIF2B4;EIF2B5;EIF2S3;EIF3A;EIF3B;EIF3C;EIF3D;EIF3E;EIF3F;EIF3G;EIF3H;EIF3I;EIF3J;EIF4A2;EIF4B;EIF4G2;EIF4G3;EIF4H;EIF5;EIF5A;EXOSC2;EXOSC3;EXOSC7;FBL;GEMIN2;GEMIN5;HSPB1;MTIF2;NHP2;NOLC1;NOP14;NOP56;NOP58;NPM1;PAIP1;PAIP2;PAIP2B;POP4;PRPF31;RPS14;RPS3A;RRP9;SCAF11;SDAD1;SF1;SF3A1;…
C5.CC	ENDOMEMBRANE_SYSTEM	177	217	1.4162	3.92988e-14	6.42047e-13	AAAS;ABCC4;AFTPH;AGFG1;ALG3;AP1G2;AP1S1;AP2S1;ARCN1;ARFGEF2;ARFIP1;ASPH;ATF6;ATP2C1;ATP7A;BET1;BNIP1;BNIP2;BNIP3;BSCL2;CASP7;CBX5;CLCN3;CLN3;COG2;COPA;COPB1;COPB2;COPE;COPG2;COPZ1;COX18;CTDNEP1;DAD1;DDOST;DDX19B;DERL1;DERL2;DERL3;DHCR7;DHRS9;DOPEY1;DOPEY2;DPM1;DPM3;ECE2;EDEM1;EGFR;EIF5A;ENTPD4;EPC1;ERN1;ERP44;EXT1;EXT2;FIS1;GLE1;GLG1;GNAS;GNAZ;GOLGB1;GPAA1;GUCY2D;GUCY2F;HERPUD1;HMGCR;HSD3B1;HSD3B…
C5.MF	ATPASE_ACTIVITY_COUPLED	86	93	1.60556	5.784e-14	9.33791e-13	ABCA3;ABCB11;ABCB7;ABCC1;ABCC2;ABCC3;ABCC6;ABCD3;ABCF1;ABCG1;ABCG2;ATP11B;ATP1A1;ATP1A2;ATP1A3;ATP1A4;ATP1B1;ATP1B2;ATP1B3;ATP2A1;ATP2A2;ATP2A3;ATP2B1;ATP2B3;ATP2B4;ATP2C1;ATP4A;ATP4B;ATP6V0C;ATP6V0E1;ATP6V1B2;ATP6V1C1;ATP7A;ATP7B;ATP8B1;BPTF;CCT8;CHD1;CHD2;CHD3;CHD4;CLPX;DDX17;DDX18;DDX20;DDX23;DDX25;DDX39A;DDX3X;DDX43;DDX54;DDX56;DHX38;DHX8;DHX9;EIF4A3;G3BP1;KATNA1;KATNB1;MYH10;MYH6;MYH7;MYH9;M…
C5.BP	MRNA_PROCESSING_GO_0006397	70	73	1.66489	7.80196e-14	1.24629e-12	CDK11A;CDK11B;CELF1;CPSF1;CPSF3;CPSF6;CRNKL1;CSTF1;CSTF2;CSTF3;CWC15;DDX20;DDX39A;DHX15;DHX38;EFTUD2;ELAVL4;GEMIN2;GEMIN5;GRSF1;HNRNPA0;HNRNPR;KHDRBS1;KHSRP;KIN;LSM1;LSM3;LSM5;NCBP1;NONO;NUDT21;PABPC1;PHF5A;PPARGC1A;PRPF18;PRPF31;PTBP1;RNGTT;RNMT;SCAF11;SF1;SF3A1;SF3A2;SF3A3;SF3B3;SFPQ;SFSWAP;SLBP;SLU7;SMNDC1;SNRPD1;SNRPD2;SNW1;SPOP;SRPK1;SRPK2;SRSF1;SRSF10;SRSF11;SRSF12;SRSF2;SRSF4;SRSF5;SRSF6;S…
C5.BP	RNA_SPLICING	84	91	1.60268	1.50259e-13	2.37065e-12	BCAS2;CDC40;CELF1;CRNKL1;CWC15;DBR1;DDX20;DDX23;DDX39A;DHX16;DHX38;DHX8;EFTUD2;GEMIN2;GEMIN5;HNRNPC;HNRNPF;HNRNPH3;KHSRP;LSM1;LSM4;LSM6;LUC7L3;NCBP1;NCBP2;NONO;NOVA1;PHF5A;PPAN;PPARGC1A;PPIG;PRPF18;PRPF3;PRPF31;PRPF4B;PRPF8;PTBP1;RNPS1;SCAF11;SF1;SF3A1;SF3A2;SF3A3;SF3B2;SF3B3;SF3B4;SFPQ;SFSWAP;SLU7;SMNDC1;SNRNP200;SNRNP40;SNRNP70;SNRPA1;SNRPB;SNRPB2;SNRPC;SNRPD1;SNRPD2;SNRPD3;SNRPF;SNRPG;SNRPN;SN…
C5.BP	REGULATION_OF_TRANSCRIPTION_FROM_RNA_POLYMERASE_II_PROMOTER	222	284	1.3572	1.68892e-13	2.64221e-12	ABCA2;ABL1;ARNTL;ATF4;ATF5;ATF6;ATF7IP;BLZF1;BMP6;BPTF;BRD7;BRD8;BRIP1;BUD31;CCNH;CDK7;CEBPG;CHD1;CHD2;CHD3;CHD4;CIAO1;CLOCK;CREG1;CRK;CRTC1;CTCF;CUX1;DBP;DEK;DR1;DRAP1;E2F1;E2F6;ELF1;ELF2;ELF4;ELL3;ELP2;ELP3;ELP4;ENO1;EPAS1;EPC1;ERCC2;ERCC3;FOS;FOSB;FOSL1;FOSL2;FOXD3;FOXK2;FOXN1;FOXO1;FOXO3;FST;GABPB2;GATA1;GFI1;GFI1B;GLI1;GLI2;GLIS1;GLIS3;GSC2;GTF2H1;HCFC2;HEXIM1;HEXIM2;HIF1A;HIRA;HMGB1;HMGB2;H…
C5.CC	MITOCHONDRIAL_MEMBRANE	79	85	1.61368	3.01883e-13	4.67136e-12	ABCB7;AIFM3;ALAS2;ATP5A1;ATP5B;ATP5C1;ATP5D;ATP5E;ATP5G1;ATP5G2;ATP5G3;ATP5J;ATP5O;BCS1L;BNIP3;CASP7;COX15;COX18;COX6B2;FIS1;HCCS;HSD3B1;HSD3B2;IMMT;MFN2;MPV17;MRPL32;MSTO1;MTX2;NDUFA1;NDUFA13;NDUFA2;NDUFA6;NDUFA9;NDUFAB1;NDUFS1;NDUFS2;NDUFS3;NDUFS4;NDUFS7;NDUFS8;NDUFV1;OGDH;OPA1;OXA1L;PHB;PHB2;PMPCA;PPOX;RAB11FIP5;RAF1;RHOT1;RHOT2;SDHA;SDHD;SLC25A1;SLC25A11;SLC25A15;SLC25A22;SLC25A3;SLC25A6;SURF…
C5.MF	TRANSCRIPTION_ACTIVATOR_ACTIVITY	144	173	1.44519	4.07448e-13	6.22924e-12	ABT1;AIP;APEX1;ARID1A;ARNT;ATF2;ATF4;ATF6;BRD8;BRDT;CAND2;CARM1;CEP290;COPS5;CREBBP;CRTC1;CXXC1;DTX1;DYRK1B;ECD;EDF1;ELF2;ELF4;EP300;EPAS1;EPC1;ERCC2;ESRRG;FOXC2;FOXO1;FOXO3;FUBP3;GABPA;GLI1;GLI2;GLIS2;GTF2A1;GTF2F1;HCFC1;HCFC2;HIVEP3;HSF2;ILF3;JUNB;KAT2A;KAT2B;KAT6B;KDM5A;KLF6;KLF7;MAX;MED16;MED21;MED23;MED24;MED26;MED27;MED30;MED4;MED6;MED7;MITF;MKL2;MMS19;MNT;MTF1;MYEF2;MYOD1;NCOA6;NFATC1;NFAT…
C5.BP	CYTOSKELETON_ORGANIZATION_AND_BIOGENESIS	168	207	1.40912	4.118e-13	6.24008e-12	ABI2;ABL1;ACTA1;ADRA2A;ANK3;ANLN;AP1M2;APBA1;APC;ARAP1;ARAP3;ARF6;ARFIP2;ARHGAP10;ARHGDIB;ARHGEF10L;ARHGEF17;ARHGEF2;ARPC1A;ARPC4;ARPC5;ATP2C1;BCAR1;CAPG;CCDC88A;CDC42;CDC42BPA;CDC42BPB;CDC42BPG;CENPJ;CEP250;CFL1;CKAP5;CLASP1;CLASP2;CNN2;CNTROB;CRK;CYTH2;DBN1;DLG1;DMD;DNAJB6;DOCK2;DST;DSTN;DYNC1I1;DYNLL1;ELMO1;EVL;EZR;FGD1;FGD2;FGD4;FLNA;FLNB;FSCN1;FSCN2;GHSR;GSN;HOOK3;KATNB1;KIF11;KIF13B;KIF1A;K…
C5.CC	DNA_DIRECTED_RNA_POLYMERASEII_HOLOENZYME	63	66	1.65732	2.7945e-12	4.13945e-11	CDK8;CPSF3L;EDF1;ELP3;ELP4;ERCC2;ERCC3;ERCC5;GTF2F1;GTF2H1;GTF2H4;HCLS1;IKBKAP;INTS1;INTS10;INTS12;INTS2;INTS3;INTS4;INTS5;INTS6;INTS7;INTS8;INTS9;MED1;MED11;MED12;MED13;MED14;MED16;MED17;MED18;MED21;MED22;MED26;MED30;MED4;MED6;MED8;MYO6;POLR2A;POLR2B;POLR2D;POLR2E;POLR2J;POLR2L;PPARGC1A;PPARGC1B;SCAF11;SHFM1;TAF1;TAF10;TAF11;TAF12;TAF13;TAF2;TAF4;TAF5;TAF6;TAF7;TAF8;TAF9;TBP
C5.CC	MITOCHONDRIAL_INNER_MEMBRANE	63	66	1.65732	2.7945e-12	4.13945e-11	ABCB7;AIFM3;ALAS2;ATP5A1;ATP5B;ATP5C1;ATP5D;ATP5E;ATP5G1;ATP5G2;ATP5G3;ATP5J;ATP5O;BCS1L;COX15;COX18;COX6B2;HCCS;HSD3B1;HSD3B2;IMMT;MPV17;MRPL32;NDUFA1;NDUFA13;NDUFA2;NDUFA6;NDUFA9;NDUFAB1;NDUFS1;NDUFS2;NDUFS3;NDUFS4;NDUFS7;NDUFS8;NDUFV1;OPA1;OXA1L;PHB;PHB2;PMPCA;PPOX;SDHA;SDHD;SLC25A1;SLC25A11;SLC25A15;SLC25A22;SLC25A3;SLC25A6;SURF1;TAMM41;TIMM10;TIMM13;TIMM17A;TIMM17B;TIMM23;TIMM50;TIMM8B;TIMM9…
C5.MF	PHOSPHORIC_MONOESTER_HYDROLASE_ACTIVITY	96	109	1.52917	3.60196e-12	5.28727e-11	ACP1;ACP2;ACP6;APTX;BPNT1;CDC14B;CDC25B;CTDNEP1;CTDP1;CYCS;DLG1;DLGAP5;DUSP1;DUSP11;DUSP12;DUSP13;DUSP3;DUSP4;DUSP6;DUSP7;DUSP8;FBP1;FBP2;G6PC;IMPA1;IMPA2;INPP1;INPP4B;INPP5E;INPP5K;LCK;MINPP1;MTMR14;MTMR2;MTMR3;MTMR7;NANP;NT5C2;NT5E;OCRL;PFKFB1;PNKP;PPAP2A;PPAP2B;PPAP2C;PPEF1;PPEF2;PPM1A;PPM1B;PPM1D;PPM1G;PPM1M;PPP1CA;PPP1R3C;PPP1R3D;PPP2CB;PPP2R2A;PPP2R3B;PPP5C;PPP6C;PSPH;PTEN;PTP4A2;PTP4A3;PTP…
C5.BP	CELLULAR_CATABOLIC_PROCESS	168	210	1.38899	4.3856e-12	6.38306e-11	ABCE1;ACADM;ACADS;ACADVL;ACLY;ACO2;AIFM1;AKR1D1;ALDH1L1;ALDH4A1;ALDH5A1;ALDOA;ALDOB;AMPD3;AMT;ANAPC10;ANAPC2;ANAPC4;ANAPC5;ARG1;ARIH1;ASL;ASRGL1;AUH;BCKDHA;BCKDHB;BNIP3;BTRC;CDA;CDC20;CDC23;CECR2;CHIT1;CIDEA;CPA2;CPT1A;CPT1B;CYCS;DDAH1;DDAH2;DDO;DERL1;DERL2;DFFA;DFFB;DHPS;ECD;ECH1;ECHS1;EDEM1;ENTPD4;ERCC1;ERCC2;ERCC3;ERCC4;ERCC5;ERN2;FAH;FBXL4;FZR1;GAD1;GAD2;GAPDHS;GBA2;GBA3;GCSH;GLA;GLDC;GLUD1;G…
C5.CC	MICROTUBULE_CYTOSKELETON	125	149	1.45658	4.73395e-12	6.80933e-11	ABCA2;ACTR1A;ACTR1B;AKAP9;ALS2;APC;APPBP2;ARHGEF2;ARL8A;ARL8B;ATG4A;ATG4B;ATG4C;ATG4D;AURKA;AURKC;BBS4;BIRC5;BUB1;CCNA1;CCNB2;CCP110;CDC16;CDC20;CDC27;CDK1;CDK5RAP2;CEP250;CEP290;CETN1;CETN3;CKAP5;CLASP1;CLASP2;CLIP2;CNTROB;CROCC;DCTN1;DCTN2;DCTN3;DCTN4;DCX;DLGAP5;DNAI2;DNALI1;DYNC1I1;DYNC1LI2;DYNLL1;EML1;EML2;ESPL1;FBXO5;GAS8;HDAC6;INCENP;KATNA1;KATNB1;KIAA0368;KIF11;KIF1B;KIF23;KIF2C;KIF3B;KIF3…
C5.CC	ORGANELLE_INNER_MEMBRANE	69	74	1.61893	6.63815e-12	9.46526e-11	ABCB7;AIFM3;ALAS2;ATP5A1;ATP5B;ATP5C1;ATP5D;ATP5E;ATP5G1;ATP5G2;ATP5G3;ATP5J;ATP5O;BCS1L;COX15;COX18;COX6B2;HCCS;HSD3B1;HSD3B2;IMMT;LBR;LEMD3;LMNB1;MPV17;MRPL32;NARF;NDUFA1;NDUFA13;NDUFA2;NDUFA6;NDUFA9;NDUFAB1;NDUFS1;NDUFS2;NDUFS3;NDUFS4;NDUFS7;NDUFS8;NDUFV1;OPA1;OXA1L;PHB;PHB2;PMPCA;PPOX;PSEN1;PSEN2;SDHA;SDHD;SLC25A1;SLC25A11;SLC25A15;SLC25A22;SLC25A3;SLC25A6;SURF1;TAMM41;TIMM10;TIMM13;TIMM17A;T…
C5.BP	MACROMOLECULE_CATABOLIC_PROCESS	115	136	1.46814	1.16492e-11	1.63751e-10	ABCE1;AIFM1;ALDOA;ALDOB;ANAPC10;ANAPC2;ANAPC4;ANAPC5;ARIH1;AUH;BNIP3;BTRC;CDC20;CDC23;CECR2;CHIT1;CIDEA;CPA2;CYCS;DERL1;DERL2;DFFA;DFFB;ECD;EDEM1;EGLN2;ERCC1;ERCC2;ERCC3;ERCC4;ERCC5;ERN2;FAF1;FBXL4;FZR1;GAPDHS;GBA2;GBA3;GNPDA1;GNS;GSPT1;GUSB;HGS;HK1;HNRNPD;HSPA1B;KIAA0368;MIOX;MTOR;NEDD8;NPLOC4;NTHL1;PABPC4;PARK2;PFKFB1;PFKL;PFKM;PGD;PGLS;POP1;PPP1R8;PPT1;PRKCG;PSMC5;PSMD14;PYGB;RNASEH1;RNASEH2A;…
C5.BP	CATABOLIC_PROCESS	176	223	1.37031	1.22726e-11	1.70326e-10	ABCE1;ACADM;ACADS;ACADVL;ACLY;ACO2;AIFM1;AKR1D1;ALDH1L1;ALDH4A1;ALDH5A1;ALDOA;ALDOB;AMPD3;AMT;ANAPC10;ANAPC2;ANAPC4;ANAPC5;ANGPTL3;ARG1;ARIH1;ASL;ASRGL1;AUH;BCKDHA;BCKDHB;BNIP3;BTRC;CDA;CDC20;CDC23;CECR2;CHIT1;CIDEA;CPA2;CPT1A;CPT1B;CYCS;DDAH1;DDAH2;DDO;DERL1;DERL2;DFFA;DFFB;DHPS;ECD;ECH1;ECHS1;EDEM1;EGLN2;ENTPD4;ERCC1;ERCC2;ERCC3;ERCC4;ERCC5;ERN2;FAF1;FAH;FBXL4;FZR1;GAD1;GAD2;GAPDHS;GBA2;GBA3;GC…
C5.CC	GOLGI_APPARATUS	176	223	1.37031	1.22726e-11	1.70326e-10	ABCG1;ACHE;ACO1;ADAM10;AFTPH;ANK3;AP1G1;AP1G2;AP1S1;AP3B1;AP3B2;AP3D1;AP3S2;APH1A;ARAP1;ARCN1;ARFGEF2;ARFIP1;ARL1;ATP1A3;ATP2C1;ATP7A;ATP7B;ATXN2;AVPR2;B3GALT5;B3GALT6;B4GALT1;B4GALT7;BACE1;BET1;BNIP3;CALU;CBY1;CCDC88A;CHST10;CHST2;CHST4;CHST5;CHST6;CLASP1;CLASP2;CLCN3;CLINT1;CLN3;COG1;COG2;COG3;COG4;COG5;COG6;COG7;COG8;COPA;COPB1;COPB2;COPE;COPG2;COPZ1;CORO7;COX18;DNM1L;DOPEY1;DOPEY2;DYNC2H1;ENT…
C5.MF	CYTOSKELETAL_PROTEIN_BINDING	131	159	1.43049	2.02882e-11	2.78455e-10	ABI1;ABI2;ABLIM1;ABRA;ACTA1;ACTN1;ACTN2;ACTN4;ADD1;ADD2;ANK1;ANLN;APC;ARFGEF1;ARHGEF2;ARL8A;ARL8B;ARPC1A;ARPC4;ATG4A;ATG4C;ATG4D;BAIAP2;BIRC5;CAPZA1;CAPZB;CCDC88A;CDK5RAP2;CENPJ;CEP290;CLASP1;CLASP2;CLIP1;CNN2;COTL1;CROCC;CTNNA1;CYFIP1;DBNL;DCX;DLG1;DMD;DST;DYNC1I1;EGFR;ESPN;EZR;FLII;FLNA;GABARAP;GABARAPL1;GABARAPL2;HOOK3;HPCA;HTT;IPP;JUP;KATNA1;KIF1B;KIF5B;LRPPRC;MAP1S;MAPK8IP1;MAPK8IP2;MAPK8IP3…
C5.CC	MITOCHONDRIAL_ENVELOPE	85	96	1.5373	3.31067e-11	4.49789e-10	ABCB6;ABCB7;ABCB8;ABCF2;AIFM3;ALAS2;ATP5A1;ATP5B;ATP5C1;ATP5D;ATP5E;ATP5G1;ATP5G2;ATP5G3;ATP5J;ATP5O;BCS1L;BNIP3;CASP7;COX15;COX18;COX6B2;CYCS;FIS1;HADHB;HCCS;HSD3B1;HSD3B2;HTRA2;IMMT;MFN2;MPV17;MRPL32;MSTO1;MTX2;NDUFA1;NDUFA13;NDUFA2;NDUFA6;NDUFA9;NDUFAB1;NDUFS1;NDUFS2;NDUFS3;NDUFS4;NDUFS7;NDUFS8;NDUFV1;OGDH;OPA1;OXA1L;PHB;PHB2;PMPCA;PPOX;RAB11FIP5;RAF1;RHOT1;RHOT2;SDHA;SDHD;SLC25A1;SLC25A11;SLC…
C5.MF	TRANSCRIPTION_COFACTOR_ACTIVITY	177	226	1.3598	3.5748e-11	4.80628e-10	ABT1;AIP;ALX1;APEX1;ARHGAP35;ARNT;ATF2;ATF3;ATF5;ATF6;BCOR;BRD8;BRDT;CARM1;CBX4;CIR1;COPS5;CREB1;CREBBP;CREG1;CRTC1;CTCF;DDX54;DR1;DRAP1;DTX1;DYRK1B;E2F1;E2F6;ECD;EDF1;ENO1;EP300;EPAS1;FEV;GABPA;GTF2A1;GTF2F1;HCFC1;HCFC2;HES6;HIPK2;HIRA;HOXC6;HSBP1;HSF2;HSF4;HTT;ID3;ID4;JAZF1;JUNB;KAT2A;KAT2B;KCNIP3;KLF12;KLF7;LDB1;LDB2;MAX;MED16;MED21;MED23;MED24;MED26;MED27;MED30;MED4;MED6;MED7;MEIS2;MKL2;MMS19…
C5.CC	ACTIN_CYTOSKELETON	108	128	1.46495	6.53016e-11	8.71066e-10	ABLIM1;ABLIM2;ABRA;ACTA1;ACTC1;ACTN2;ACTN3;ACTR1A;ACTR1B;ACTR2;ACTR3;AMPH;ANLN;ARPC1A;ARPC1B;ARPC2;ARPC3;ARPC4;ARPC5;AVIL;BIN1;CAPG;CAPZA1;CAPZA2;CAPZB;CASK;CD2AP;CLIC4;CLIC5;CORO1A;CORO1C;CTTNBP2NL;DAG1;DCTN2;DCTN3;DYNLL2;EPB41;EPB41L2;ESPN;EZR;FLNA;FLNB;FSCN1;FSCN2;GAS2;GSN;GYS2;HAP1;IPP;KALRN;KLHL2;KLHL20;LASP1;LLGL1;MTSS1;MYH10;MYH6;MYH7;MYH9;MYL3;MYL4;MYL5;MYL6;MYL6B;MYL9;MYLPF;MYO18B;MYO1A;…
C5.BP	NERVOUS_SYSTEM_DEVELOPMENT	261	353	1.28374	8.65245e-11	1.14337e-09	ACHE;ADAM22;ADAM23;ADORA1;ADORA2A;AFF2;AGRN;ALDH3A2;ALDH5A1;ALK;ALS2;ALX1;APAF1;APBA1;APBA2;APLP1;AQP4;ARNT2;ATN1;ATP2B2;ATXN10;AVIL;B3GNT5;BAIAP2;BPNT1;BPTF;BRSK2;BTD;BTG4;CBLN1;CDK5;CDK5R1;CDK6;CELF3;CELSR1;CEP290;CHERP;CHRM1;CHRM2;CHRM3;CHRNA4;CIT;CNTN4;CNTN6;COL4A4;CRIM1;CRMP1;CTNS;CYFIP1;DCLK1;DCX;DGCR14;DLG4;DLX2;DLX5;DLX6;DMBX1;DNER;DOC2A;DPYSL2;DPYSL3;DPYSL4;DPYSL5;DRD2;DRP2;DSCAM;DSCAML1…
C5.MF	MAGNESIUM_ION_BINDING	56	59	1.64796	9.66169e-11	1.26537e-09	ABL1;ABL2;BRSK1;BRSK2;CDC42BPA;CDC42BPB;CDC42BPG;CERK;DYRK2;DYRK3;ERN1;ERN2;FIGNL1;FOXK2;GCLC;ICK;IRAK3;LATS1;MAP2K7;MAP3K5;MAP3K6;MAPK12;MARK1;MARK2;MAST1;MAST2;MOV10L1;MSH2;MSH6;MTHFD2;NEK6;NLK;NME1;NUAK2;OXSR1;PIF1;PINK1;PRKACB;SIK1;SIK2;SIK3;SNRK;SPHK1;SRPK1;SRPK2;STK11;STK3;STK38;STK38L;STK4;TESC;TGM3;TSSK2;TSSK3;TSSK4;TSSK6
C5.BP	POSITIVE_REGULATION_OF_TRANSCRIPTION	118	143	1.4327	1.65535e-10	2.15504e-09	ACVR1;ACVRL1;ARHGEF10L;ARHGEF11;ARID1A;ARNT2;ARNTL;ATF4;ATF6;ATF7IP;BMP6;BMP7;BPTF;CAMKK2;CCNH;CDK7;CLOCK;CREB5;CREBBP;CRTC1;CTCF;DYRK1B;EGR1;ELF1;ELF4;ELL3;EPAS1;EPC1;ERCC2;ERCC3;ESRRG;FOXD3;FOXF1;FOXF2;FOXO1;FOXO3;FOXP3;GATA4;GLI1;GLI2;GLIS1;GLIS2;GLIS3;GTF2H1;HIF1A;HIVEP3;HNF4A;HNRNPAB;ILF2;ILF3;INHBA;KAT6A;KAT6B;KAT8;KDM5A;MAP2K3;MED1;MED12;MED13;MED14;MED17;MED21;MED6;MKL2;MMS19;MNAT1;MRPL12…
C5.BP	POSITIVE_REGULATION_OF_NUCLEOBASENUCLEOSIDENUCLEOTIDE_AND_NUCLEIC_ACID_METABOLIC_PROCESS	125	153	1.4185	1.77144e-10	2.2775e-09	ABCA1;ACVR1;ACVRL1;ARHGEF10L;ARHGEF11;ARID1A;ARNT2;ARNTL;ATF4;ATF6;ATF7IP;BMP6;BMP7;BPTF;CAMKK2;CCNH;CDK7;CEBPG;CLOCK;CREB5;CREBBP;CRTC1;CTCF;DYRK1B;EGR1;ELF1;ELF4;ELL3;EPAS1;EPC1;ERCC2;ERCC3;ESRRG;FOXD3;FOXF1;FOXF2;FOXO1;FOXO3;FOXP3;GATA4;GLI1;GLI2;GLIS1;GLIS2;GLIS3;GTF2H1;HIF1A;HIVEP3;HNF4A;HNRNPAB;ILF2;ILF3;INHBA;KAT6A;KAT6B;KAT8;KDM5A;MAP2K3;MED1;MED12;MED13;MED14;MED17;MED21;MED6;MKL2;MMS19;…
C5.BP	CELLULAR_MACROMOLECULE_CATABOLIC_PROCESS	89	103	1.50025	2.26777e-10	2.89525e-09	ABCE1;ALDOA;ALDOB;ANAPC10;ANAPC2;ANAPC4;ANAPC5;ARIH1;AUH;BTRC;CDC20;CDC23;CHIT1;CPA2;DERL1;DERL2;ECD;EDEM1;ERN2;FBXL4;FZR1;GAPDHS;GBA2;GBA3;GNPDA1;GNS;GSPT1;GUSB;HK1;HNRNPD;HSPA1B;KIAA0368;MIOX;NEDD8;NPLOC4;PABPC4;PARK2;PFKFB1;PFKL;PFKM;PGD;PGLS;POP1;PPP1R8;PSMC5;PSMD14;PYGB;RNASEH1;RNASEH2A;RNASET2;RNF11;RNF144B;SIAH2;SMG1;SMG5;SMG6;SMURF1;SMURF2;SQSTM1;STUB1;SYVN1;TKTL1;TREH;TSG101;UBB;UBE2A;UB…
C5.CC	MITOCHONDRIAL_MEMBRANE_PART	50	52	1.66946	2.52035e-10	3.18616e-09	ATP5A1;ATP5B;ATP5C1;ATP5D;ATP5E;ATP5G1;ATP5G2;ATP5G3;ATP5O;BCS1L;BNIP3;COX15;COX18;COX6B2;FIS1;MFN2;NDUFA1;NDUFA13;NDUFA2;NDUFA6;NDUFA9;NDUFAB1;NDUFS1;NDUFS2;NDUFS3;NDUFS4;NDUFS7;NDUFS8;NDUFV1;OPA1;OXA1L;PPOX;RHOT1;RHOT2;SDHA;SLC25A6;SURF1;TAMM41;TIMM10;TIMM13;TIMM17A;TIMM17B;TIMM23;TIMM50;TIMM8B;TIMM9;TOMM22;UQCRB;UQCRC1;UQCRH
C5.BP	MICROTUBULE_BASED_PROCESS	73	82	1.54568	4.65187e-10	5.82853e-09	AP1M2;APBA1;APC;ARAP1;ARF6;ARHGEF10L;ARHGEF2;CAPG;CCDC88A;CENPJ;CKAP5;CLASP1;CLASP2;CNTROB;DYNC1I1;GSN;HOOK3;KATNB1;KIF11;KIF13B;KIF1A;KIF1B;KIF23;KIF2C;KIF3B;KIF4A;KIF5A;KIF5B;KIFAP3;KPNA2;LATS1;LRPPRC;MAP1S;MAP3K11;MAP7;MAPRE1;MAPT;MARK4;MID1;MID1IP1;NCK1;NCK2;NEBL;NF2;NLGN1;OPA1;PAFAH1B1;PEX1;PRC1;RAN;RASA1;RCC1;RHOT1;RHOT2;SEPT5;SMC1A;SMC3;SNAP23;SNAP29;SORBS3;STMN1;STX5;SUN2;TMED10;TPPP;TSC1…
C5.BP	CELL_CYCLE_PROCESS	150	192	1.35644	1.52478e-09	1.88896e-08	ABL1;ACVR1;ACVR1B;ANAPC10;ANAPC11;ANAPC4;ANAPC5;ANLN;ARAP1;ATM;AURKA;BCAT1;BIRC5;BOLL;BRSK1;BUB1;BUB1B;CCNA1;CCNA2;CCP110;CDC16;CDC23;CDC25B;CDC25C;CDC27;CDC6;CDC7;CDK10;CDK13;CDK2;CDK2AP1;CDK4;CDK6;CENPE;CEP250;CETN1;CETN3;CHEK1;CIT;CKAP5;CLIP1;CNTROB;CUL1;CUL2;CUL3;CUL4A;CUL5;DBF4;DCTN2;DCTN3;DDX11;DLGAP5;DMC1;DUSP13;E2F1;ESPL1;FBXO5;FOXN3;FOXO4;GFI1;GFI1B;GSPT1;HSPA2;INHBA;KATNA1;KHDRBS1;KIF11…
C5.BP	MACROMOLECULE_LOCALIZATION	177	232	1.32463	1.61816e-09	1.99617e-08	ABCA1;ABCG1;ACHE;AGFG1;AGXT;AIP;AKAP10;AKT1;ANGPTL3;AP1G1;AP1M2;AP3B1;AP3D1;AP3M1;AP3S2;APBA1;APPBP2;ARCN1;ARFGAP3;ARFIP1;ARL4D;ATG4A;ATG4B;ATG4C;ATG4D;BIRC5;CALR;CANX;CBLB;CBY1;CD81;CDC37;CEP290;CIDEA;CKAP5;COG2;COG3;COG7;COX18;CTSA;CUTA;DDX19B;DDX25;DDX39A;DERL1;DERL2;DNAJC1;DPH3;DUSP16;EGFR;EIF5A;ERCC3;ERP29;FAF1;FLNA;FOXP3;GABARAP;GGA1;GLI3;GLMN;GSK3B;HNRNPA2B1;HOMER3;HPS4;ICMT;IPO5;KDELR1;KD…
C5.BP	DNA_METABOLIC_PROCESS	192	255	1.30729	2.24476e-09	2.73694e-08	ABL1;ACHE;ADRA1D;AIFM1;ALKBH1;APEX1;APTX;ASF1A;ATF7IP;ATM;ATR;ATRX;BLM;BNIP3;BTG2;CCDC88A;CDC45;CDC6;CDK2;CDK2AP1;CDT1;CEBPG;CECR2;CHEK1;CIDEA;CSNK1D;CSNK1E;CYCS;DBF4;DDB1;DFFA;DFFB;DKC1;DMAP1;DMC1;DNASE2;DNMT3B;DUT;ERCC1;ERCC2;ERCC3;ERCC4;ERCC5;EXO1;FEN1;FOS;GADD45A;GADD45G;GATAD2A;GLI1;GLI2;GMNN;GTF2H1;GTF2H4;GTPBP4;HMGB1;HMGB2;HUS1;IGHMBP2;KAT5;KAT7;KCTD13;KIN;KPNA1;KPNA2;LIG1;LIG3;LIG4;MCM2;M…
C5.BP	CARBOXYLIC_ACID_METABOLIC_PROCESS	140	178	1.36558	2.34587e-09	2.84742e-08	AARS;ABCD2;ACADM;ACADS;ACADSB;ACADVL;ACLY;ACO1;ACO2;ACOT9;ACOX2;ACOX3;ADI1;ADIPOR1;ADIPOR2;AGPAT1;AGPAT2;AGXT;AIMP1;AKR1C1;AKR1C2;AKR1C3;AKR1D1;ALDH18A1;ALDH1L1;ALDH4A1;ALDH5A1;ALDH6A1;AMT;ARG1;ARPP19;ASL;ASRGL1;ATF4;BBOX1;BCAT1;BCKDHA;BCKDHB;CDO1;CPT1A;CPT1B;CROT;CSGALNACT1;CYP2J2;CYP4A11;CYP4F2;CYP4F3;CYP4F8;DARS;DDAH1;DDAH2;DDO;DEGS1;ECH1;ECHS1;ECI2;FAAH;FAH;FARS2;FH;FPGS;GAD1;GAD2;GBA2;GCK;GC…
C5.BP	AMINO_ACID_METABOLIC_PROCESS	69	78	1.53591	2.68328e-09	3.20353e-08	AARS;ADI1;AIMP1;ALDH18A1;ALDH4A1;ALDH6A1;AMT;ARG1;ASL;ASRGL1;ATF4;BCAT1;BCKDHA;BCKDHB;CDO1;DARS;DDAH1;DDAH2;DDO;FAH;FARS2;FPGS;GAD1;GAD2;GCLC;GCLM;GCSH;GGT1;GGT5;GLDC;GLS2;GLUD1;GLUD2;GOT1;GOT2;GSS;GSTZ1;HDC;HGD;HPD;KARS;MARS2;MAT1A;MCCC2;MSRA;MTHFR;NFS1;PAH;PEPD;PLOD1;PTS;PYCR1;QDPR;RARS;SARS2;SLC25A15;SLC3A1;SLC6A14;SLC6A6;SLC7A2;SLC7A4;SLC7A5;SLC7A6;SLC7A7;SLC7A8;SLC7A9;SMS;WARS;YARS
C5.BP	PROTEIN_FOLDING	53	57	1.6144	2.70917e-09	3.20353e-08	AHSA1;AIP;ARL2;ATF6;BAG2;BAG4;BAG5;CCT3;CCT4;CCT6A;CCT6B;CCT7;CLN3;CLPX;DNAJA1;DNAJA3;DNAJB2;DNAJB6;DNAJC7;ERP29;ERP44;FKBP4;FKBP5;FKBP6;FKBP9;GLRX2;HSP90AA1;HSPA4L;HSPBP1;HSPE1;LMAN1;LRPAP1;NFYC;PDIA2;PDIA5;PDIA6;PFDN4;PIGK;PIN4;PPIA;PPIH;QSOX1;RP2;RUVBL2;ST13;STUB1;TBCA;TBCC;TBCD;TBCE;TOR1A;TTC1;UGGT1
C5.MF	INORGANIC_CATION_TRANSMEMBRANE_TRANSPORTER_ACTIVITY	53	57	1.6144	2.70917e-09	3.20353e-08	ABCB11;ABCC8;ATP2A1;ATP2A2;ATP2A3;ATP2B1;ATP2B3;ATP2B4;ATP2C1;ATP4A;ATP4B;ATP6V0C;ATP6V0E1;ATP6V1B2;ATP6V1C1;CCS;COX10;COX11;COX15;COX4I1;COX4I2;COX5A;COX5B;COX7A1;COX7A2L;COX8A;CYB5A;FXN;ITPR1;ITPR2;ITPR3;KCNA1;RHAG;RHCG;SLC11A2;SLC13A4;SLC22A3;SLC30A3;SLC30A4;SLC30A5;SLC31A1;SLC31A2;SLC39A2;SLC8A1;SLC9A2;SLC9A3;SLC9A5;SLC9A6;SLC9A7;SURF1;TRAPPC10;UQCRC1;UQCRH
C5.BP	PROTEIN_TRANSPORT	124	155	1.38899	2.77123e-09	3.24805e-08	ABCG1;AGXT;AIP;AKT1;ANGPTL3;AP1G1;AP1M2;AP3B1;AP3D1;AP3M1;AP3S2;APBA1;APPBP2;ARCN1;ARFIP1;ATG4A;ATG4B;ATG4C;ATG4D;CALR;CBLB;CDC37;CEP290;COG2;COG7;CTSA;DERL1;DERL2;DUSP16;EIF5A;ERP29;FAF1;FLNA;GABARAP;GGA1;GLI3;GSK3B;HOMER3;HPS4;ICMT;IPO5;KDELR1;KDELR2;KIF13B;KLHL2;KPNA1;KPNA2;KPNA3;KPNA4;KPNA5;KPNA6;KPNB1;LMAN2L;LRP1B;MCM3AP;MFN2;MIPEP;MYH9;MYO6;NCKIPSD;NF1;NFKBIE;NLGN1;NOP58;NPM1;NUP205;NUP214;…
C5.BP	ION_TRANSPORT	143	183	1.35673	3.56204e-09	4.14099e-08	ABCC8;ABCC9;ATOX1;ATP1A4;ATP2A1;ATP2A3;ATP2C1;ATP6AP1;ATP6V0B;ATP6V0C;ATP6V0E1;ATP6V1C1;ATP6V1E1;ATP6V1F;ATP7A;ATP7B;BEST1;CACNA1D;CACNB3;CACNB4;CCS;CHRNA7;CHRNB1;CHRNB4;CLCN4;CLIC1;CLIC3;CLIC5;COX17;GLRA1;GLRA2;GLRB;HCN2;HCN4;KCNA1;KCNA10;KCNA2;KCNA3;KCNA4;KCNA5;KCNA6;KCNAB1;KCNAB3;KCNB2;KCNC1;KCNC3;KCNC4;KCND3;KCNF1;KCNH1;KCNH2;KCNH3;KCNH4;KCNIP2;KCNJ1;KCNJ10;KCNJ11;KCNJ12;KCNJ15;KCNJ2;KCNJ3;KC…
C5.MF	PHOSPHORIC_ESTER_HYDROLASE_ACTIVITY	120	150	1.38899	4.98445e-09	5.74676e-08	ACP1;ACP2;ACP6;APEX1;APTX;BPNT1;CCKBR;CDC14B;CDC25B;CHRM1;CHRM3;CHRM5;CTDNEP1;CTDP1;CYCS;DLG1;DLGAP5;DUSP1;DUSP11;DUSP12;DUSP13;DUSP3;DUSP4;DUSP6;DUSP7;DUSP8;EDNRA;FBP1;FBP2;G6PC;GDE1;IMPA1;IMPA2;INPP1;INPP4B;INPP5E;INPP5K;LCK;MINPP1;MTMR14;MTMR2;MTMR3;MTMR7;NANP;NT5C2;NT5E;OCRL;PDE10A;PDE1A;PDE1B;PDE1C;PDE4A;PDE4B;PDE4C;PDE4D;PDIA3;PFKFB1;PGAP1;PLCB2;PLD1;PLD2;PLD3;PNKP;PPAP2A;PPAP2B;PPAP2C;PPEF…
C5.CC	SPLICEOSOME	48	51	1.63411	5.24931e-09	5.96367e-08	API5;BCAS2;CDC40;CWC22;DDX23;DHX15;DHX8;EFTUD2;GEMIN2;HNRNPA1;HNRNPA2B1;HNRNPC;HNRNPM;LSM4;PDCD7;PHF5A;PPIH;PRPF18;PRPF8;SF1;SF3A1;SF3A2;SF3A3;SF3B2;SF3B3;SF3B4;SLU7;SMNDC1;SNRNP200;SNRNP25;SNRNP40;SNRNP70;SNRPA;SNRPA1;SNRPB;SNRPB2;SNRPC;SNRPD2;SNRPD3;SNRPF;SNRPG;SNRPN;SNW1;TXNL4A;U2AF1;U2AF2;ZMAT5;ZRSR2
C5.MF	HELICASE_ACTIVITY	48	51	1.63411	5.24931e-09	5.96367e-08	ATRX;CHD1;CHD2;CHD3;CHD4;DDX1;DDX10;DDX17;DDX18;DDX20;DDX23;DDX25;DDX39A;DDX3X;DDX43;DDX54;DDX56;DDX6;DHX15;DHX16;DHX38;DHX8;DHX9;EIF4A3;ERCC2;ERCC3;G3BP1;IGHMBP2;INO80;PIF1;RAD54B;RECQL;RECQL4;RUVBL1;RUVBL2;SETX;SKIV2L;SMARCA1;SMARCA2;SMARCA4;SMARCA5;SMARCAL1;SNRNP200;SUPV3L1;UPF1;WRN;XRCC5;XRCC6
C5.MF	PHOSPHOPROTEIN_PHOSPHATASE_ACTIVITY	70	80	1.51921	6.0389e-09	6.80788e-08	CDC14B;CDC25B;CTDNEP1;CTDP1;CYCS;DLG1;DLGAP5;DUSP1;DUSP11;DUSP12;DUSP13;DUSP3;DUSP4;DUSP6;DUSP7;DUSP8;LCK;MTMR3;MTMR7;PPAP2B;PPAP2C;PPEF1;PPEF2;PPM1A;PPM1B;PPM1D;PPM1G;PPM1M;PPP1CA;PPP1R3C;PPP1R3D;PPP2CB;PPP2R2A;PPP2R3B;PPP5C;PPP6C;PTEN;PTP4A2;PTP4A3;PTPN1;PTPN11;PTPN14;PTPN2;PTPN21;PTPN3;PTPN4;PTPN5;PTPN6;PTPN7;PTPN9;PTPRA;PTPRB;PTPRC;PTPRD;PTPRF;PTPRG;PTPRH;PTPRJ;PTPRK;PTPRM;PTPRN;PTPRN2;PTPRO;…
C5.BP	BIOPOLYMER_CATABOLIC_PROCESS	96	116	1.43689	6.20524e-09	6.94565e-08	ABCE1;AIFM1;ANAPC10;ANAPC2;ANAPC4;ANAPC5;ARIH1;AUH;BNIP3;BTRC;CDC20;CDC23;CECR2;CHIT1;CIDEA;CPA2;CYCS;DERL1;DERL2;DFFA;DFFB;EDEM1;EGLN2;ERCC1;ERCC2;ERCC3;ERCC4;ERCC5;ERN2;FAF1;FBXL4;FZR1;GSPT1;HGS;HNRNPD;HSPA1B;KIAA0368;MTOR;NEDD8;NPLOC4;NTHL1;PABPC4;PARK2;POP1;PPP1R8;PPT1;PRKCG;PSMC5;PSMD14;PYGB;RNASEH1;RNASEH2A;RNASET2;RNF11;RNF144B;SIAH1;SIAH2;SMG1;SMG5;SMG6;SMURF1;SMURF2;SOD1;SQSTM1;STUB1;SYV…
C5.MF	GTPASE_ACTIVITY	83	98	1.47049	7.40785e-09	8.22453e-08	AGAP2;ARF1;ARF3;ARF4;ARF5;ARF6;ARFRP1;ARHGAP5;ARL1;ARL4A;ARL4C;ARL4D;CDC42;DIRAS3;DNM1;DNM1L;EFTUD2;EIF2S3;EIF5;GNA11;GNA12;GNA13;GNA14;GNAI1;GNAI2;GNAI3;GNAL;GNAO1;GNAQ;GNAS;GNAZ;GNB1;GNB2;GNB3;GNG10;GNG11;GNG3;GNGT1;GSPT1;GTPBP2;GTPBP4;OPA1;RAB11B;RAB13;RAB1A;RAB22A;RAB27A;RAB27B;RAB2A;RAB30;RAB31;RAB35;RAB3A;RAB3B;RAB3D;RAB4A;RAB5A;RAB5B;RAB5C;RAB6A;RAB6C;RAB7A;RAB9A;RAC1;RAC2;RAC3;RAN;RAP1A;R…
C5.BP	TRANSLATION	138	177	1.35368	8.69789e-09	9.58318e-08	AARS;ABCF1;AIMP1;ASMT;BOLL;CEBPG;COPS5;DARS;DAZ1;DAZL;DDX25;DHPS;DPH1;EEF1A1;EIF1;EIF1AX;EIF1B;EIF2A;EIF2AK3;EIF2AK4;EIF2B1;EIF2B2;EIF2B3;EIF2B4;EIF2B5;EIF2S3;EIF3A;EIF3B;EIF3C;EIF3D;EIF3E;EIF3F;EIF3G;EIF3H;EIF3I;EIF3J;EIF4A2;EIF4A3;EIF4B;EIF4G2;EIF4G3;EIF4H;EIF5;EIF5A;ETF1;FARS2;FARSB;FOXP3;FURIN;GHSR;GLMN;HBS1L;HRSP12;HSPB1;IGF2BP2;INHBA;INHBB;KARS;MARS2;MAST2;METAP1;MRPL10;MRPL23;MRPL3;MRPL41;…
C5.MF	METAL_ION_TRANSMEMBRANE_TRANSPORTER_ACTIVITY	116	145	1.38899	8.96743e-09	9.75796e-08	ABCB11;ABCC8;ATP2A1;ATP2A2;ATP2A3;ATP2B1;ATP2B3;ATP2B4;ATP2C1;CACNA1A;CACNA1B;CACNA1C;CACNA1D;CACNA1E;CACNA1F;CACNA1G;CACNA1H;CACNA1S;CACNB1;CACNB2;CACNB3;CACNB4;CACNG2;CACNG4;CCS;CCT8L2;CHRNA1;CHRNA2;CHRNA3;CHRNA4;CHRNA6;CHRNA7;CHRNB2;CHRNB3;CHRNB4;CHRNE;CUL5;FXN;GAR1;HTR3A;ITPR1;ITPR2;ITPR3;KCNA1;KCNA10;KCNA2;KCNA3;KCNA4;KCNA5;KCNA6;KCNB2;KCNC1;KCNC3;KCNC4;KCND3;KCNH1;KCNH2;KCNH3;KCNH4;KCNIP2;K…
C5.BP	ORGANIC_ACID_METABOLIC_PROCESS	140	180	1.35041	9.05523e-09	9.75796e-08	AARS;ABCD2;ACADM;ACADS;ACADSB;ACADVL;ACLY;ACO1;ACO2;ACOT9;ACOX2;ACOX3;ADI1;ADIPOR1;ADIPOR2;AGPAT1;AGPAT2;AGXT;AIMP1;AKR1C1;AKR1C2;AKR1C3;AKR1D1;ALDH18A1;ALDH1L1;ALDH4A1;ALDH5A1;ALDH6A1;AMT;ARG1;ARPP19;ASL;ASRGL1;ATF4;BBOX1;BCAT1;BCKDHA;BCKDHB;CDO1;CPT1A;CPT1B;CROT;CSGALNACT1;CYP2J2;CYP4A11;CYP4F2;CYP4F3;CYP4F8;DARS;DDAH1;DDAH2;DDO;DEGS1;ECH1;ECHS1;ECI2;FAAH;FAH;FARS2;FH;FPGS;GAD1;GAD2;GBA2;GCK;GC…
C5.MF	RNA_POLYMERASE_II_TRANSCRIPTION_FACTOR_ACTIVITY	140	180	1.35041	9.05523e-09	9.75796e-08	ABT1;ASH1L;ATF2;ATF4;ATF5;ATF6;BRD8;BTF3;CBFB;CNOT2;CREG1;CTCF;CUX1;DBP;DEK;E2F2;ELL2;EPAS1;ETV7;FOS;FOXK2;FOXN1;GABPA;GATA4;GFI1B;GLIS1;GLIS3;GTF2A1;GTF2B;GTF2F1;GTF2F2;GTF2H1;HCFC2;HIF1A;HNF4A;HOXA1;HOXC11;HOXC13;HOXD9;HTATSF1;ILF2;ISL1;JUN;JUNB;JUND;KLF13;KLF5;LHX1;LHX3;LITAF;MAF;MED1;MED12;MED13;MED14;MED17;MED20;MED21;MED24;MED26;MED30;MED4;MED6;MEF2C;MEIS2;MLLT1;MNX1;MYEF2;MYF5;MYOD1;NEUROD…
C5.MF	ION_BINDING	198	267	1.28755	1.06961e-08	1.14396e-07	ABL1;ABL2;ACO2;ADAM30;ADH1B;ANXA1;ANXA10;ARIH2;ASPH;ATOX1;ATP2A1;ATP7A;ATP7B;BIRC5;BNIP2;BRSK1;BRSK2;CA12;CA2;CABP1;CABP5;CALB1;CALM3;CALML3;CALML5;CALR;CALU;CAMKK2;CANX;CAPN9;CAPS;CBLB;CBLC;CCS;CDA;CDC42BPA;CDC42BPB;CDC42BPG;CDK5R1;CERK;CETN1;CHD4;CIZ1;COMP;CRIP1;CSRP1;CTCF;DUOX2;DUSP12;DYRK2;DYRK3;ECE2;ERAP2;ERN1;ERN2;FBLN2;FBN1;FCN1;FCN2;FDX1;FECH;FIGNL1;FKBP9;FOXK2;GCLC;GDA;GLI2;GPD2;GSN;HDAC…
C5.BP	NITROGEN_COMPOUND_METABOLIC_PROCESS	122	154	1.37546	1.12746e-08	1.19929e-07	AARS;ADI1;AIMP1;AKT1;ALDH18A1;ALDH4A1;ALDH5A1;ALDH6A1;AMT;ARG1;ASL;ASMTL;ASRGL1;ASS1;ATF4;B3GALT6;B4GALT7;BBOX1;BCAT1;BCKDHA;BCKDHB;CDO1;CHIA;CHIT1;CHST1;CHST11;CHST12;CHST13;CHST2;CHST3;CHST4;CHST5;CHST6;CHST7;CSGALNACT1;DARS;DDAH1;DDAH2;DDO;DHPS;EGFR;ETNK1;EXT1;EXT2;FAH;FARS2;FPGS;GAD1;GAD2;GALNT5;GCH1;GCLC;GCLM;GCSH;GGT1;GGT5;GLA;GLCE;GLDC;GLS2;GLUD1;GLUD2;GNPDA1;GNS;GOT1;GOT2;GSS;GSTZ1;GUSB;H…
C5.BP	AMINE_METABOLIC_PROCESS	113	141	1.39146	1.15161e-08	1.21167e-07	AARS;ADI1;AIMP1;ALDH18A1;ALDH4A1;ALDH5A1;ALDH6A1;AMT;ARG1;ASL;ASMTL;ASRGL1;ATF4;B3GALT6;B4GALT7;BBOX1;BCAT1;BCKDHA;BCKDHB;CDO1;CHIA;CHIT1;CHST1;CHST11;CHST12;CHST13;CHST2;CHST3;CHST4;CHST5;CHST6;CHST7;CSGALNACT1;DARS;DDAH1;DDAH2;DDO;DHPS;ETNK1;EXT1;EXT2;FAH;FARS2;FPGS;GAD1;GAD2;GALNT5;GCLC;GCLM;GCSH;GGT1;GGT5;GLCE;GLDC;GLS2;GLUD1;GLUD2;GNPDA1;GNS;GOT1;GOT2;GSS;GSTZ1;GUSB;HAS1;HDC;HGD;HPD;KARS;MAR…
C5.BP	REGULATION_OF_CELL_CYCLE	139	179	1.34825	1.23207e-08	1.28663e-07	ANAPC2;ANLN;APC;ASNS;ATM;ATR;ATRIP;BCCIP;BIRC5;BMP2;BMP4;BMP7;BRSK1;BTG3;BTG4;BUB1;BUB1B;CCNA2;CCND1;CCND2;CCND3;CCNE2;CCNG1;CCNG2;CCNK;CCNT1;CCNT2;CDC16;CDC23;CDC25A;CDC25C;CDC37;CDC45;CDC6;CDC7;CDK10;CDK13;CDK2;CDK5R1;CDK5R2;CDK5RAP1;CDK5RAP3;CDK7;CDT1;CHEK1;CHEK2;CKS1B;CKS2;CUL1;CUL2;CUL3;CUL4A;CUL5;DDB1;DHRS2;DIRAS3;DLG1;EIF4G2;ERCC2;ERCC3;ERN1;FBXO5;FOXC1;FOXN3;FOXO4;GADD45A;GAS7;GMNN;GTF2H1…
C5.MF	TRANSLATION_REGULATOR_ACTIVITY	38	39	1.69172	1.30956e-08	1.36053e-07	ABCF1;BOLL;COPS5;DAZ1;DAZL;EIF2A;EIF2B1;EIF2B2;EIF2B3;EIF2B4;EIF2B5;EIF2S1;EIF2S2;EIF2S3;EIF3B;EIF3C;EIF3D;EIF3E;EIF3F;EIF3J;EIF4A2;EIF4B;EIF4E;EIF4G1;EIF4G2;EIF4H;EIF5A;GSPT1;GSPT2;GTF2H2;GTF2H3;MTRF1;PABPC1;PAIP1;PAIP2;PAIP2B;SAMD4A;TUFM
C5.MF	NEUROTRANSMITTER_RECEPTOR_ACTIVITY	46	49	1.62994	1.4097e-08	1.454e-07	BRS3;CCKAR;CCKBR;CHRM1;CHRM2;CHRM3;CHRM4;CHRM5;CHRNA1;CHRNA2;CHRNA3;CHRNA4;CHRNA5;CHRNA6;CHRNA7;CHRNB1;CHRNB2;CHRNB4;CHRNE;DRD1;DRD2;DRD3;DRD4;DRD5;GABRA2;GABRA3;GABRA4;GABRA6;GABRG2;GALR1;GALR2;HCRTR2;KISS1R;MCHR1;NMBR;NMUR1;NMUR2;SSTR1;SSTR2;SSTR3;SSTR4;SSTR5;TACR1;TACR2;TACR3;TSPO
C5.BP	VESICLE_MEDIATED_TRANSPORT	149	194	1.3335	1.42015e-08	1.454e-07	ABCA1;ACTR1A;ADORA1;ADORA2A;ADRB2;ADRB3;AMPH;AP1M2;AP1S1;AP2S1;AP3B2;ARAP3;ARF6;ARFGEF1;ARFGEF2;ATP6V1H;BET1;CADPS;CBL;CLN3;CLTCL1;COG2;COG3;COG7;COPB1;COPB2;COPE;COPG2;COPZ1;CORO1C;CPLX1;CPLX2;CYTH1;CYTH2;CYTH3;DNM1;DOCK1;DOPEY1;DOPEY2;ELMO1;EPN1;ERGIC2;ERGIC3;EXOC5;FCN1;FCN2;FXN;GATA2;GBF1;GOLGA4;GOLGA5;GOSR1;GOSR2;GULP1;HIP1;HOOK2;IGF2R;ITSN1;KALRN;KIF1C;KIF20A;LDLR;LIN7A;LMAN1;LMAN2L;LRP1B;LR…
C5.BP	INTRACELLULAR_PROTEIN_TRANSPORT	114	143	1.38414	1.75177e-08	1.77937e-07	AGXT;AKT1;AP1G1;AP1M2;AP3B1;AP3D1;AP3M1;AP3S2;APBA1;APPBP2;ARCN1;ARFIP1;ATG4A;ATG4B;ATG4C;ATG4D;CALR;CBLB;CDC37;COG2;COG7;CTSA;DERL1;DERL2;DUSP16;EIF5A;ERP29;FAF1;FLNA;GABARAP;GGA1;GLI3;GSK3B;HOMER3;HPS4;ICMT;IPO5;KDELR1;KDELR2;KIF13B;KLHL2;KPNA1;KPNA2;KPNA3;KPNA4;KPNA5;KPNA6;KPNB1;MCM3AP;MFN2;MIPEP;MYO6;NCKIPSD;NF1;NFKBIE;NLGN1;NOP58;NPM1;NUP205;NUP214;NUPL2;OPTN;PDIA3;PEX1;PEX10;PEX12;PEX13;PEX…
C5.BP	REGULATION_OF_CELLULAR_COMPONENT_ORGANIZATION_AND_BIOGENESIS	100	123	1.41158	1.93996e-08	1.95886e-07	AP2S1;APC;ARAP1;ARAP3;ARF6;ARHGEF10L;ARHGEF2;ATF7IP;BOLL;CAPG;CBL;CCDC88A;CDC42;CEP250;CLASP1;CLASP2;COL4A4;DAZ1;DAZL;EIF1;EIF1B;EIF2AK3;EIF2AK4;EIF2B2;EIF2B5;EIF3A;EIF3C;EIF3D;EIF3E;EIF3F;EIF3G;EIF3H;EIF3I;EIF3J;EIF4A2;EIF4B;EIF4G2;EIF4G3;EIF4H;EIF5;EIF5A;ERCC1;ERCC4;ETF1;FAF1;FGD1;FGD2;FGD4;GATA2;GSN;HCFC1;HMGB1;HRSP12;HSPB1;IRAK3;KATNB1;LATS1;LRRC4C;MAPRE1;MAPT;MID1IP1;MTIF2;MTRF1;MYH9;NCK1;NC…
C5.BP	ESTABLISHMENT_AND_OR_MAINTENANCE_OF_CHROMATIN_ARCHITECTURE	67	77	1.51075	2.14024e-08	2.1459e-07	ACTL6A;ARID1A;ASF1A;BNIP3;BPTF;CARM1;CHAF1A;CHAF1B;CREBBP;EHMT1;EZH2;HDAC1;HDAC10;HDAC11;HDAC2;HDAC3;HDAC4;HDAC5;HDAC6;HDAC7;HMGB1;HUWE1;INO80;KAT2A;KAT5;KAT6A;KAT6B;KAT8;KDM4A;MAP3K12;MTA2;NAP1L1;NAP1L2;NAP1L3;NAP1L4;NASP;NPM2;NSD1;PBRM1;PHB;PPARGC1A;PRMT7;PRMT8;RBBP4;RBM14;RPS6KA5;RSF1;SAFB;SATB1;SET;SIRT1;SIRT2;SIRT4;SMARCA5;SMARCC1;SMARCC2;SMARCD1;SMARCE1;SUPT16H;SUPT4H1;SUV39H2;TAF6L;TLK1;TL…
C5.BP	CELLULAR_CARBOHYDRATE_METABOLIC_PROCESS	102	126	1.40553	2.17366e-08	2.16108e-07	ACLY;ACO1;ACO2;AKR1A1;ALDOA;ALDOB;ALDOC;ALG1;ARPP19;ATF4;B3GALT6;B4GALT7;BRS3;CHIA;CHIT1;CHST1;CHST11;CHST12;CHST13;CHST14;CHST2;CHST3;CHST4;CHST5;CHST6;CHST7;CHST8;CSGALNACT1;CSGALNACT2;DYRK2;ECD;EXT1;EXT2;FBP1;FBP2;FH;G6PD;GAD1;GAD2;GALNT5;GALT;GAPDHS;GBA2;GBA3;GCK;GFPT1;GFPT2;GLCE;GMDS;GNPDA1;GNS;GSK3B;GUSB;GYG2;GYS2;HAS1;HK1;HS3ST3B1;HS3ST5;HS6ST1;IDH1;IDH3B;IDUA;IPPK;IRS2;LALBA;ME1;ME3;MIOX;…
C5.BP	TRANSLATIONAL_INITIATION	37	38	1.69055	2.22046e-08	2.19584e-07	BOLL;DAZ1;DAZL;EIF1;EIF1AX;EIF1B;EIF2AK3;EIF2AK4;EIF2B1;EIF2B2;EIF2B3;EIF2B4;EIF2B5;EIF2S3;EIF3A;EIF3B;EIF3C;EIF3D;EIF3E;EIF3F;EIF3G;EIF3H;EIF3I;EIF3J;EIF4A2;EIF4B;EIF4G2;EIF4G3;EIF4H;EIF5;EIF5A;HSPB1;MTIF2;PAIP1;PAIP2;PAIP2B;RPS3A
C5.BP	CARBOHYDRATE_METABOLIC_PROCESS	139	180	1.34076	2.33916e-08	2.29889e-07	A4GNT;ACLY;ACO1;ACO2;ADRB3;AKR1A1;AKR1B1;ALDH2;ALDOA;ALDOB;ALDOC;ALG1;AMY1B;ARPP19;ATF4;B3GALT6;B3GAT1;B3GAT2;B4GALT1;B4GALT7;BRS3;CHIA;CHIT1;CHST1;CHST11;CHST12;CHST13;CHST14;CHST2;CHST3;CHST4;CHST5;CHST6;CHST7;CHST8;CNOT7;COG2;CSGALNACT1;CSGALNACT2;DHDH;DYRK2;ECD;EXT1;EXT2;FBP1;FBP2;FH;FUT3;FUT4;FUT5;FUT8;FUT9;G6PD;GAD1;GAD2;GALNT5;GALNT7;GALT;GAPDHS;GBA2;GBA3;GCK;GFPT1;GFPT2;GLA;GLCE;GMDS;GNPD…
C5.BP	INTRACELLULAR_SIGNALING_CASCADE	447	659	1.17769	2.60318e-08	2.53718e-07	ABCA1;ABL1;ABR;ABRA;ACIN1;ADAM9;ADCY7;ADIPOR1;ADIPOR2;ADORA2B;ADORA3;ADRA1A;ADRA1B;ADRA1D;ADRA2A;ADRA2C;ADRB1;ADRB2;ADRB3;AIFM1;AIFM3;AKT1;ALS2;AMBP;ANP32A;APAF1;ARAP1;ARAP3;ARF6;ARFGEF2;ARFIP2;ARHGAP1;ARHGAP29;ARHGAP5;ARHGDIA;ARHGDIB;ARHGDIG;ARHGEF10L;ARID1A;ATF6;ATP2C1;ATP6AP2;ATR;ATRIP;AVPR1B;AVPR2;BAD;BIRC2;BLK;BNIP3;BRSK1;BTK;BUD31;C5;CALCR;CALCRL;CAMKK2;CANT1;CAP1;CAP2;CAPS;CARHSP1;CASP2;CA…
C5.MF	NEUROTRANSMITTER_BINDING	48	52	1.60268	2.98703e-08	2.89831e-07	ADRB2;ADRB3;BRS3;CCKAR;CCKBR;CHRM1;CHRM2;CHRM3;CHRM4;CHRM5;CHRNA1;CHRNA2;CHRNA3;CHRNA4;CHRNA5;CHRNA6;CHRNA7;CHRNB1;CHRNB2;CHRNB4;CHRNE;DRD1;DRD2;DRD3;DRD4;DRD5;GABRA2;GABRA3;GABRA4;GABRA6;GABRG2;GALR1;GALR2;HCRTR2;KISS1R;MCHR1;NMBR;NMUR1;NMUR2;SSTR1;SSTR2;SSTR3;SSTR4;SSTR5;TACR1;TACR2;TACR3;TSPO
C5.CC	ENDOPLASMIC_RETICULUM	209	286	1.26879	3.20514e-08	3.09095e-07	ABI1;ACO1;AGPAT1;AGPAT2;AGPAT3;AIFM3;ALDH3A1;ALG1;ALG3;ANK3;ANKRD13C;ANP32A;APEX1;APH1A;ASPH;ATF6;ATP1A3;AVPR2;B3GALT5;BNIP1;BSCL2;CALR;CALU;CANX;CASP7;CCDC88A;CLGN;CLN3;CNIH4;CTDNEP1;CTSA;DAD1;DDOST;DEGS1;DERL1;DERL2;DERL3;DHCR7;DHRS9;DNAJB11;DNAJC1;DNM1L;DPM1;DPM3;EDEM1;EHD4;EIF2AK3;ERAP1;ERAP2;ERN1;ERP29;ERP44;EXT1;EXT2;FAM172A;FAM57B;FKBP2;FKBP9;GBA2;GNAZ;GOLT1B;GPAA1;GPC2;HERPUD1;HMGCR;HMOX1…
C5.BP	POSITIVE_REGULATION_OF_TRANSCRIPTIONDNA_DEPENDENT	96	118	1.41253	3.48759e-08	3.32614e-07	ARHGEF10L;ARHGEF11;ARID1A;ARNTL;ATF4;ATF6;ATF7IP;BMP6;BPTF;CCNH;CDK7;CLOCK;CREB5;CRTC1;CTCF;DYRK1B;ELF1;ELF4;ELL3;EPAS1;EPC1;ERCC2;ERCC3;ESRRG;FOXD3;FOXF1;FOXF2;FOXO1;FOXO3;GATA4;GLI1;GLI2;GLIS1;GLIS3;GTF2H1;HIF1A;HNF4A;HNRNPAB;ILF2;ILF3;INHBA;MAP2K3;MED1;MED12;MED13;MED14;MED17;MED21;MED6;MKL2;MMS19;MNAT1;MRPL12;MYO6;NAA15;NAA16;NCOA6;NOTCH4;NPAS2;NSD1;NUFIP1;PAX8;PCBD2;PHF5A;PPARGC1B;PRPF6;RBM1…
C5.BP	AMINO_ACID_AND_DERIVATIVE_METABOLIC_PROCESS	84	101	1.444	3.50005e-08	3.32614e-07	AARS;ADI1;AIMP1;ALDH18A1;ALDH4A1;ALDH5A1;ALDH6A1;AMT;ARG1;ASL;ASMTL;ASRGL1;ATF4;BBOX1;BCAT1;BCKDHA;BCKDHB;BPHL;CCBL1;CDO1;DARS;DDAH1;DDAH2;DDO;DHPS;ETNK1;FAH;FARS2;FPGS;GAD1;GAD2;GCLC;GCLM;GCSH;GGT1;GGT5;GLDC;GLS2;GLUD1;GLUD2;GOT1;GOT2;GSS;GSTZ1;HDC;HGD;HPD;KARS;MARS2;MAT1A;MCCC2;MSRA;MTHFR;NFS1;OAZ1;OAZ2;OTUB2;P4HB;PAH;PEPD;PLOD1;PTS;PYCR1;QDPR;RARS;SARS2;SLC25A15;SLC3A1;SLC5A7;SLC6A14;SLC6A6;SL…
C5.MF	TRANSLATION_FACTOR_ACTIVITY_NUCLEIC_ACID_BINDING	36	37	1.68932	3.76236e-08	3.51383e-07	ABCF1;BOLL;COPS5;DAZ1;DAZL;EIF2A;EIF2B1;EIF2B2;EIF2B3;EIF2B4;EIF2B5;EIF2S1;EIF2S2;EIF2S3;EIF3B;EIF3C;EIF3D;EIF3E;EIF3F;EIF3J;EIF4A2;EIF4B;EIF4E;EIF4G1;EIF4G2;EIF4H;EIF5A;GSPT1;GSPT2;GTF2H2;GTF2H3;MTRF1;PABPC1;PAIP1;PAIP2B;TUFM
C5.CC	MICROTUBULE_ASSOCIATED_COMPLEX	44	47	1.62542	3.76667e-08	3.51383e-07	ACTR1A;ACTR1B;APPBP2;ATG4A;ATG4B;ATG4C;ATG4D;CLIP2;DCTN2;DCTN3;DCX;DNAI2;DNALI1;DYNC1I1;DYNC1LI2;DYNLL1;EML1;EML2;KATNB1;KIF11;KIF1B;KIF23;KIF2C;KIF3B;KIF3C;KIF5A;KIF5B;KIF5C;KIFAP3;KIFC3;KLC1;KLC2;MAP1A;MAP1B;MAP2;MAP4;MAP7;MAPT;MID1;PAFAH1B1;PXN;RABGAP1;RANBP9;STAU1
C5.MF	TUBULIN_BINDING	44	47	1.62542	3.76667e-08	3.51383e-07	APC;ARHGEF2;ARL8A;ARL8B;ATG4A;ATG4C;ATG4D;BIRC5;CCDC88A;CDK5RAP2;CENPJ;CEP290;CLASP1;CLASP2;CLIP1;DCX;DYNC1I1;GABARAP;GABARAPL1;GABARAPL2;HOOK3;HTT;KATNA1;KIF5B;LRPPRC;MAP1S;MAPRE1;MAPT;MARK4;NCALD;NDE1;RAB11FIP5;RABGAP1;RACGAP1;RAE1;STMN1;SUN2;TARDBP;TPPP;TUBGCP3;TUBGCP5;TUBGCP6;UXT;VAPB
C5.MF	HYDROLASE_ACTIVITY_ACTING_ON_ESTER_BONDS	195	265	1.27761	3.81079e-08	3.5285e-07	ACHE;ACOT9;ACP1;ACP2;ACP6;APEX1;APTX;ARSB;ARSI;ARSJ;ARSK;BPNT1;CCKBR;CDC14B;CDC25B;CES1;CHRM1;CHRM3;CHRM5;CTDNEP1;CTDP1;CYCS;DBR1;DFFA;DFFB;DICER1;DLG1;DLGAP5;DNASE2;DUSP1;DUSP11;DUSP12;DUSP13;DUSP3;DUSP4;DUSP6;DUSP7;DUSP8;EDNRA;ERCC1;ERCC4;ERCC5;ERN2;EXO1;EXOSC2;EXOSC7;FBP1;FBP2;FEN1;G6PC;GDE1;GNS;HAGH;HIBCH;IDS;IMPA1;IMPA2;INPP1;INPP4B;INPP5E;INPP5K;LCK;LIPE;LIPF;LIPG;LPL;LYPLA1;MAP1S;MINPP1;MR…
C5.MF	GTPASE_REGULATOR_ACTIVITY	100	124	1.40019	4.34607e-08	4.0031e-07	ABR;ADAP1;ALDH1A1;ALS2;ARAP1;ARAP3;ARFGAP3;ARFGEF1;ARHGAP10;ARHGAP29;ARHGAP5;ARHGDIA;ARHGDIB;ARHGDIG;ARHGEF1;ARHGEF10L;ARHGEF11;ARHGEF17;ARHGEF2;ARHGEF3;ARL2;BCR;BNIP2;CDC42SE1;CHN2;CYTH1;CYTH2;CYTH3;CYTH4;DIS3;DLC1;DOCK1;DOCK2;DOCK4;EIF2B1;EIF2B2;EIF2B3;EIF2B4;EIF2B5;FARP1;FARP2;FGD1;FGD2;FGD4;GBF1;GDI2;GPS1;GPS2;HERC1;IPO5;IPO7;KALRN;MADD;NET1;NF1;OPHN1;RAB3GAP1;RAB3GAP2;RABGAP1;RACGAP1;RALBP1;…
C5.CC	INTRINSIC_TO_ORGANELLE_MEMBRANE	47	51	1.60006	4.80664e-08	4.39858e-07	ABCD3;ATP7A;BNIP1;BNIP3;BSCL2;CLN3;COX18;DERL1;DERL2;DERL3;DHRS9;DPM3;EDEM1;ENTPD4;ERN1;EXT1;FIS1;GPAA1;LBR;LEMD3;LRIT1;MAN1C1;MFN2;PCSK7;PEX11A;PEX12;PEX13;PEX16;PEX2;PEX3;PIGK;PIGS;PIGT;PIGU;PPOX;PSEN1;PSEN2;QSOX1;RER1;RHOT1;RHOT2;RTN1;RTN4;SGMS1;SGMS2;SPCS1;STIM1
C5.BP	POSITIVE_REGULATION_OF_RNA_METABOLIC_PROCESS	97	120	1.40346	5.53902e-08	5.03447e-07	ARHGEF10L;ARHGEF11;ARID1A;ARNTL;ATF4;ATF6;ATF7IP;BMP6;BPTF;CCNH;CDK7;CLOCK;CREB5;CRTC1;CTCF;DYRK1B;ELF1;ELF4;ELL3;EPAS1;EPC1;ERCC2;ERCC3;ESRRG;FOXD3;FOXF1;FOXF2;FOXO1;FOXO3;GATA4;GLI1;GLI2;GLIS1;GLIS3;GTF2H1;HIF1A;HNF4A;HNRNPAB;ILF2;ILF3;INHBA;MAP2K3;MED1;MED12;MED13;MED14;MED17;MED21;MED6;MKL2;MMS19;MNAT1;MRPL12;MYO6;NAA15;NAA16;NCBP1;NCOA6;NOTCH4;NPAS2;NSD1;NUFIP1;PAX8;PCBD2;PHF5A;PPARGC1B;PRPF…
C5.MF	TRANSCRIPTION_COACTIVATOR_ACTIVITY	99	123	1.39746	6.1284e-08	5.53604e-07	ABT1;AIP;APEX1;ARNT;ATF2;ATF6;BRD8;BRDT;CARM1;COPS5;CREBBP;CRTC1;DTX1;DYRK1B;ECD;EDF1;EP300;EPAS1;GABPA;GTF2A1;GTF2F1;HCFC1;HCFC2;HSF2;JUNB;KAT2A;KAT2B;KLF7;MAX;MED16;MED21;MED23;MED26;MED27;MED6;MED7;MKL2;MMS19;MNT;MTF1;MYEF2;MYOD1;NCOA6;NFATC4;NFE2;NFE2L3;NFKB2;NFKBIB;NFYC;NPM1;NR1H3;NR1H4;NR1I2;NR1I3;NR2C2;NR2F1;NR5A1;PCBD1;PPARGC1A;PPARGC1B;PQBP1;PRPF6;PRRX1;PSMC3;RBM14;RXRA;RXRB;SMARCA2;SMAR…
C5.CC	TRANSCRIPTION_FACTOR_COMPLEX	75	89	1.46312	6.17482e-08	5.53776e-07	ACTB;ACTL6A;ARNTL;CIR1;CLOCK;EDF1;EPAS1;ERCC2;ERCC3;ERCC5;FOXF1;FOXF2;GATAD2A;GCM1;GTF2F1;GTF2H1;GTF2H4;GTF3C1;GTF3C3;GTF3C5;HDAC1;HDAC10;HDAC11;HDAC2;HDAC3;HDAC4;HDAC5;HDAC6;HDAC7;HDAC9;HES6;HIF1A;ING2;KAT5;LMO4;MED17;MED23;MED7;NAA15;NAA16;NCOA6;NFYA;NFYB;NFYC;NPAS2;NR6A1;PITX2;PTF1A;RBM14;RELA;RUVBL1;RUVBL2;SAP18;SAP30;SMAD2;SMAD4;SNAPC4;SUB1;SUDS3;TAF1;TAF10;TAF11;TAF12;TAF13;TAF2;TAF4;TAF5;T…
C5.CC	NUCLEAR_PORE	30	30	1.73624	6.37336e-08	5.6822e-07	AAAS;AGFG1;DDX19B;EIF5A;GLE1;IPO5;IPO7;KPNA1;KPNA3;KPNB1;NUP107;NUP133;NUP153;NUP160;NUP214;NUP50;NUP54;NUP62;NUP88;NUP98;NUTF2;NXT1;RAE1;RANBP2;RANGAP1;SENP2;SNUPN;SUMO1;TPR;XPO7
C5.CC	NUCLEAR_MEMBRANE_PART	39	41	1.65155	6.95746e-08	6.17063e-07	AAAS;AGFG1;DDX19B;DHCR7;EIF5A;GLE1;GUCY2D;GUCY2F;IPO5;IPO7;KPNA1;KPNA3;KPNB1;LBR;LEMD3;LMNB1;NARF;NUP107;NUP133;NUP153;NUP160;NUP214;NUP50;NUP54;NUP62;NUP88;NUP98;NUTF2;NXT1;PSEN1;PSEN2;RAE1;RANBP2;RANGAP1;SENP2;SNUPN;SUMO1;TPR;XPO7
C5.CC	MEMBRANE_FRACTION	242	339	1.23944	8.25355e-08	7.27e-07	A4GALT;A4GNT;ABCA1;ABCA3;ABCA4;ABCB1;ABCB11;ABCB4;ABCB8;ABCC1;ABCC3;ABCC4;ABCC5;ACE;ADAM18;ADCY8;ADORA2A;ADRM1;AKAP13;ALS2;APOB;ARF6;ARFRP1;ARRB1;ATP1A1;ATP2A2;ATP6V0E1;ATP6V1F;ATP8B1;BCAR1;BEST1;CA4;CD151;CD36;CD68;CERK;CERS5;CHRM1;CHST10;CLIC1;CLN3;CNTN1;COPA;CORO7;CPD;CYFIP1;CYFIP2;CYP2C19;CYP2C9;CYP3A4;CYP3A5;CYP4A11;CYTH2;CYTH3;DAG1;DBH;DEGS1;DGAT2;DHRS9;DNAJC4;DPP10;DSCAM;EBNA1BP2;ECE1;EDA;…
C5.BP	MITOTIC_CELL_CYCLE	119	153	1.35041	1.15969e-07	1.01605e-06	ABL1;ACVR1;ACVR1B;ANAPC10;ANAPC11;ANAPC4;ANAPC5;ANLN;ASNS;ATM;AURKA;BCAT1;BIRC5;BRSK1;BTG3;BUB1;BUB1B;CCNA2;CDC16;CDC23;CDC25B;CDC25C;CDC27;CDC6;CDC7;CDK10;CDK13;CDK2;CDK2AP1;CDK4;CDK6;CENPE;CEP250;CETN1;CIT;CLIP1;CUL1;CUL2;CUL3;CUL4A;CUL5;DBF4;DCTN2;DCTN3;DDX11;DLG1;DLGAP5;E2F1;ESPL1;FBXO5;FOXC1;FOXN3;FOXO4;GFI1;GFI1B;GSPT1;INHBA;KATNA1;KHDRBS1;KIF11;KIF23;KIF2C;KNTC1;KPNA2;LATS1;LATS2;MAD2L1;MA…
C5.BP	ANATOMICAL_STRUCTURE_DEVELOPMENT	639	975	1.13791	1.17837e-07	1.02738e-06	ABLIM1;ACHE;ACIN1;ACTA1;ACTN2;ACVR1;ACVR1B;ACVR2A;ACVRL1;ADAM12;ADAM22;ADAM23;ADAMTS4;ADORA1;ADORA2A;AES;AFF2;AGGF1;AGRN;ALAS2;ALDH3A2;ALDH5A1;ALK;ALS2;ALX1;ANGPTL3;ANGPTL4;ANK1;ANXA2;APAF1;APBA1;APBA2;APLP1;AQP4;ARAP1;ARAP3;ARF6;ARFIP2;ARHGEF2;ARNT2;ATN1;ATP2A2;ATP2B2;ATP2C1;ATP6V0A4;ATP6V1B1;ATPIF1;ATXN10;AVIL;B3GNT5;BAIAP2;BICD1;BMP1;BMP2;BMP4;BMPR1B;BMX;BNC1;BOC;BPNT1;BPTF;BRAF;BRSK2;BTD;BTG1…
C5.CC	INTEGRAL_TO_ORGANELLE_MEMBRANE	45	49	1.59451	1.23873e-07	1.06684e-06	ABCD3;ATP7A;BNIP1;BNIP3;BSCL2;CLN3;COX18;DERL1;DERL2;DERL3;DHRS9;DPM3;EDEM1;ENTPD4;ERN1;EXT1;FIS1;GPAA1;LBR;LEMD3;LRIT1;MAN1C1;PCSK7;PEX11A;PEX12;PEX13;PEX16;PEX2;PEX3;PIGK;PIGS;PIGT;PIGU;PSEN1;PSEN2;QSOX1;RER1;RHOT1;RHOT2;RTN1;RTN4;SGMS1;SGMS2;SPCS1;STIM1
C5.CC	NUCLEAR_MEMBRANE	45	49	1.59451	1.23873e-07	1.06684e-06	AAAS;AGFG1;DDX19B;DHCR7;EIF5A;EPC1;GLE1;GUCY2D;GUCY2F;IPO5;IPO7;KPNA1;KPNA3;KPNB1;LBR;LEMD3;LMNB1;MRPL19;MYO6;NARF;NUP107;NUP133;NUP153;NUP160;NUP214;NUP50;NUP54;NUP62;NUP88;NUP98;NUTF2;NXT1;PRICKLE1;PSEN1;PSEN2;RAE1;RANBP2;RANGAP1;SCRN1;SENP2;SNUPN;SUMO1;TPR;WTAP;XPO7
C5.MF	LYASE_ACTIVITY	60	69	1.50977	1.25413e-07	1.06912e-06	ACO1;ADCY7;ADCY8;ADCY9;ADSL;ALAD;ALDOA;ALDOB;ALDOC;AMD1;APEX1;ASL;AUH;BCKDHA;BCKDHB;CA1;CA11;CA12;CA14;CA2;CA3;CA4;CA5A;CA5B;CA6;CA7;CA8;CA9;CBS;CRYM;DDC;ECH1;ECHS1;ENO1;ENO2;ENO3;FECH;FH;GAD1;GGCX;GLO1;GMDS;GUCY1A2;GUCY1A3;GUCY1B3;GUCY2D;GUCY2F;HACL1;HADHA;HADHB;HCCS;HDC;MVD;NTHL1;ODC1;OGG1;PCK1;PTS;UMPS;UROD
C5.BP	ACTIN_FILAMENT_BASED_PROCESS	92	114	1.40118	1.41086e-07	1.19891e-06	ABL1;ACTA1;ADRA2A;ARAP1;ARF6;ARFIP2;ARHGDIB;ARHGEF10L;ARHGEF17;ARHGEF2;ARPC1A;ARPC4;ARPC5;ATP2C1;BCAR1;CAPG;CCDC88A;CDC42;CDC42BPA;CDC42BPB;CDC42BPG;CFL1;CRK;CYTH2;DBN1;DLG1;DOCK2;DST;DSTN;DYNLL1;ELMO1;EVL;EZR;FGD1;FGD2;FGD4;FLNA;FLNB;FSCN1;FSCN2;GHSR;GSN;LATS1;LIMK1;LLGL1;MTSS1;MYH10;MYH11;MYH6;MYH7;MYH9;MYL6;MYL6B;MYO1E;MYO6;NCK1;NCK2;NEBL;NF1;NF2;NUAK2;PACSIN2;PDPK1;PLA2G1B;PRKG1;RAC1;RAC3;RAC…
C5.BP	CELLULAR_PROTEIN_CATABOLIC_PROCESS	51	57	1.55348	1.44659e-07	1.22576e-06	ANAPC10;ANAPC2;ANAPC4;ANAPC5;ARIH1;BTRC;CDC20;CDC23;CPA2;DERL1;DERL2;EDEM1;FBXL4;FZR1;KIAA0368;NEDD8;NPLOC4;PARK2;PSMC5;PSMD14;RNF11;RNF144B;SIAH2;SMURF1;SMURF2;SQSTM1;STUB1;SYVN1;TSG101;UBB;UBE2A;UBE2B;UBE2C;UBE2D1;UBE2D2;UBE2D3;UBE2E1;UBE2G1;UBE2G2;UBE2H;UBE2I;UBE2K;UBE2L3;UBE3A;UBE4A;UBE4B;UBR3;UBR5;UFD1L;USP33;VCP
C5.BP	PROTEIN_LOCALIZATION	157	211	1.29189	2.40502e-07	2.02551e-06	ABCA1;ABCG1;ACHE;AGXT;AIP;AKAP10;AKT1;ANGPTL3;AP1G1;AP1M2;AP3B1;AP3D1;AP3M1;AP3S2;APBA1;APPBP2;ARCN1;ARFGAP3;ARFIP1;ARL4D;ATG4A;ATG4B;ATG4C;ATG4D;BIRC5;CALR;CANX;CBLB;CBY1;CD81;CDC37;CEP290;CIDEA;COG2;COG3;COG7;COX18;CTSA;CUTA;DERL1;DERL2;DNAJC1;DPH3;DUSP16;EGFR;EIF5A;ERCC3;ERP29;FAF1;FLNA;FOXP3;GABARAP;GGA1;GLI3;GLMN;GSK3B;HOMER3;HPS4;ICMT;IPO5;KDELR1;KDELR2;KIF13B;KLHL2;KPNA1;KPNA2;KPNA3;KPNA4;…
C5.BP	CELL_CYCLE_PHASE	129	169	1.3253	2.45097e-07	2.0473e-06	ABL1;ACVR1;ACVR1B;ANAPC10;ANAPC11;ANAPC4;ANAPC5;ANLN;ATM;AURKA;BCAT1;BIRC5;BOLL;BRSK1;BUB1;BUB1B;CCNA1;CCNA2;CDC16;CDC23;CDC25B;CDC25C;CDC27;CDC6;CDC7;CDK10;CDK13;CDK2;CDK2AP1;CDK4;CDK6;CENPE;CETN1;CHEK1;CIT;CLIP1;CUL1;CUL2;CUL3;CUL4A;CUL5;DBF4;DCTN2;DCTN3;DDX11;DLGAP5;DMC1;DUSP13;E2F1;ESPL1;FOXN3;FOXO4;GFI1;GFI1B;GSPT1;HSPA2;INHBA;KATNA1;KHDRBS1;KIF11;KIF2C;KNTC1;KPNA2;LATS1;LATS2;LIG3;MAD2L1;MA…
C5.BP	RESPONSE_TO_ENDOGENOUS_STIMULUS	146	195	1.29995	3.30979e-07	2.75014e-06	ABCA2;ABL1;ADIPOR1;ADIPOR2;AIFM1;ALKBH1;APC;APEX1;APTX;ASF1A;ATM;ATR;ATRIP;ATRX;BLM;BRSK1;BTG2;CALCR;CCNA2;CEBPG;CHEK1;CHEK2;CIDEA;CIDEB;CSNK1D;CSNK1E;DDB1;DYRK2;EEF1E1;EIF2B1;EIF2B2;EIF2B3;EIF2B4;EIF2B5;ERCC1;ERCC2;ERCC3;ERCC4;ERCC5;EXO1;FEN1;FOXC2;FOXN3;GADD45A;GADD45G;GATA3;GCK;GCLC;GHSR;GTF2H1;GTF2H4;GYS2;HCLS1;HMGB1;HMGB2;HUS1;IGHMBP2;KAT5;LATS1;LATS2;LIG1;LIG3;LIG4;LYN;MAFA;MAP2K6;MAPK12;MC…
C5.BP	CHROMATIN_MODIFICATION	49	55	1.54683	3.51914e-07	2.908e-06	ACTL6A;ARID1A;BNIP3;BPTF;CARM1;CREBBP;EHMT1;HDAC1;HDAC10;HDAC11;HDAC2;HDAC3;HDAC4;HDAC5;HDAC6;HDAC7;HUWE1;INO80;KAT2A;KAT5;KAT6A;KAT6B;KAT8;KDM4A;MAP3K12;NASP;NPM2;NSD1;PBRM1;PHB;PPARGC1A;PRMT7;PRMT8;RBBP4;RBM14;RPS6KA5;RSF1;SET;SIRT1;SIRT2;SIRT4;SMARCC1;SMARCC2;SMARCD1;SUPT4H1;SUV39H2;TAF6L;UBE2N;WHSC1L1
C5.BP	CENTRAL_NERVOUS_SYSTEM_DEVELOPMENT	96	121	1.37751	3.56916e-07	2.93264e-06	ADAM22;ADAM23;ADORA2A;AFF2;ALDH3A2;ALDH5A1;ALK;ALX1;ARNT2;ATN1;B3GNT5;BPTF;BTD;CDK5R1;CELSR1;CEP290;CNTN4;CNTN6;CTNS;DCLK1;DCX;DLX2;DMBX1;DNER;DRP2;DSCAML1;ECE2;EGR2;EIF2B1;EIF2B2;EIF2B3;EIF2B4;EIF2B5;FOXG1;FOXP2;GLI2;GRIK1;HPCAL4;JARID2;LHX6;MAP1S;NCKAP1;NCOA6;NDUFS4;NEUROG3;NF1;NHLH1;NHLH2;NKX2-2;NMUR2;NPAS1;NPAS2;OTX2;PARK2;PAX6;PBX1;PBX3;PBX4;PHGDH;PITPNM1;POU3F3;POU6F1;POU6F2;PPT1;PROP1;PTEN…
C5.MF	STRUCTURAL_MOLECULE_ACTIVITY	176	241	1.26796	4.11395e-07	3.35727e-06	ACTA1;ACTB;ACTC1;ACTL6B;ACTN2;ACTN3;ADD3;AGRN;ANK1;ANXA1;ARPC1B;ARPC2;ARPC3;ARPC4;ARPC5;ASPH;BICD1;CCDC6;CD2AP;CDC42SE2;CHI3L1;COL4A2;COL4A4;COMP;CORO1A;CROCC;DCTN3;DMD;DSP;DST;EFEMP2;EPB41;EPB41L4B;EPB42;FAU;FBLN1;FBLN2;FBN1;FBN2;HIP1;KLHL3;LAMA1;LAMA2;LAMA4;LAMB1;LAMC1;LAMC3;LLGL1;LMNB1;MAP4;MAP7;MAPK8IP2;MAPT;MRPL10;MRPL12;MRPL23;MRPL41;MRPL51;MRPL52;MRPL55;MRPS12;MRPS14;MRPS22;MRPS24;MRPS7;MS…
C5.BP	RESPONSE_TO_DNA_DAMAGE_STIMULUS	121	158	1.32965	4.20138e-07	3.41162e-06	ABL1;AIFM1;ALKBH1;APC;APEX1;APTX;ASF1A;ATM;ATR;ATRIP;ATRX;BLM;BRSK1;BTG2;CCNA2;CEBPG;CHEK1;CHEK2;CIDEA;CIDEB;CSNK1D;CSNK1E;DDB1;DYRK2;EEF1E1;ERCC1;ERCC2;ERCC3;ERCC4;ERCC5;EXO1;FEN1;FOXN3;GADD45A;GADD45G;GTF2H1;GTF2H4;HMGB1;HMGB2;HUS1;IGHMBP2;KAT5;LIG1;LIG3;LIG4;MAP2K6;MAPK12;MCM7;MLH1;MMS19;MNAT1;MRE11A;MSH2;MSH6;MYO6;NAE1;NBN;NTHL1;OGG1;PARP1;PCBP4;PMS2;PNKP;POLA1;POLD1;POLE;POLE2;POLG;POLH;POLI…
C5.MF	UNFOLDED_PROTEIN_BINDING	39	42	1.61222	4.28733e-07	3.46537e-06	AFG3L2;AIP;AIPL1;CCT3;CCT4;CCT6A;CCT6B;CCT7;CDC37;CHAF1A;CHAF1B;CLGN;CLN3;DNAJA3;DNAJB2;DNAJB4;GRPEL1;HSPA1B;HSPA2;HSPA9;HSPD1;LMAN1;LRPAP1;NAP1L4;NPM1;PPIA;PPIB;PPIC;PTGES3;RP2;RUVBL2;SCG5;SPG7;TCP1;TOMM20;TOR1A;TOR1B;TTC1;UGGT1
C5.BP	CATION_TRANSPORT	112	145	1.3411	5.17663e-07	4.16117e-06	ABCC8;ABCC9;ATOX1;ATP1A4;ATP2A1;ATP2A3;ATP2C1;ATP6AP1;ATP6V0B;ATP6V0C;ATP6V0E1;ATP6V1C1;ATP6V1E1;ATP6V1F;ATP7A;ATP7B;CACNA1D;CACNB3;CACNB4;CCS;CHRNA7;CHRNB1;COX17;HCN2;HCN4;KCNA1;KCNA10;KCNA2;KCNA3;KCNA4;KCNA5;KCNA6;KCNAB1;KCNAB3;KCNB2;KCNC1;KCNC3;KCNC4;KCND3;KCNF1;KCNH1;KCNH2;KCNH3;KCNH4;KCNIP2;KCNJ1;KCNJ10;KCNJ11;KCNJ12;KCNJ15;KCNJ2;KCNJ3;KCNJ4;KCNJ5;KCNJ6;KCNK17;KCNK3;KCNK4;KCNK5;KCNK7;KCNN1;K…
C5.CC	NUCLEAR_ENVELOPE_ENDOPLASMIC_RETICULUM_NETWORK	76	93	1.41886	6.58271e-07	5.25677e-06	ALG3;ASPH;ATF6;BNIP1;BSCL2;CASP7;CLN3;CTDNEP1;DAD1;DDOST;DERL1;DERL2;DERL3;DHCR7;DHRS9;DPM1;DPM3;EDEM1;EIF5A;ERN1;ERP44;EXT1;EXT2;GPAA1;GUCY2D;GUCY2F;HERPUD1;HMGCR;HSD3B1;HSD3B2;HSP90B1;HTRA2;KRTCAP2;LMAN1;LMAN2L;LRIT1;MAGT1;NPLOC4;ORMDL1;OSTC;PEX16;PIGA;PIGB;PIGC;PIGF;PIGK;PIGO;PIGS;PIGT;PIGU;PIGV;PLP2;POMT1;PSEN1;RAB14;RAE1;RPN1;RPN2;RTN1;RTN4;SERINC1;SLC33A1;SLC9A6;SPCS1;SREBF1;SRP9;SRPR;STIM1…
C5.BP	GENERATION_OF_PRECURSOR_METABOLITES_AND_ENERGY	96	122	1.36622	7.27246e-07	5.77627e-06	ACADVL;ACO2;ADH7;ADRB3;AKR1C1;AKR1C3;AKR1D1;ALDH3A1;ALDH5A1;AQP7;ATPIF1;BCS1L;CDO1;CEBPA;COX17;CRAT;CROT;CYB5R2;CYCS;CYP1B1;CYP24A1;CYP4F11;DDO;DHRS2;DHRS4;DLST;DUOX1;DUOX2;DYRK2;ECH1;ENOX2;FDXR;FECH;FXN;GBE1;GCK;GFPT1;GFPT2;GLUD2;GNPDA1;GPX4;GRHPR;GSK3B;GYG2;GYS2;HCCS;INSR;ISL1;LOXL1;MCHR1;ME3;MTRR;NDOR1;NDUFS1;NDUFS4;NOX5;NRF1;OGDH;OXA1L;PDHB;PDIA5;PGD;PHKA1;PHKA2;PHKB;PHKG2;PLOD1;POR;PPARGC1A;…
C5.CC	MITOCHONDRIAL_MATRIX	41	45	1.58191	8.05665e-07	6.33472e-06	ACADM;ALDH4A1;ATP5F1;BCKDHA;BCKDHB;CS;DBT;DNAJA3;ETFA;ETFB;GRPEL1;MARS2;MRPL10;MRPL12;MRPL23;MRPL40;MRPL41;MRPL42;MRPL51;MRPL52;MRPL55;MRPS10;MRPS11;MRPS12;MRPS15;MRPS16;MRPS18A;MRPS18C;MRPS21;MRPS22;MRPS24;MRPS28;MRPS35;NDUFAB1;NFS1;PIN4;PITRM1;POLG2;SUPV3L1;TFB2M;TIMM44
C5.CC	MITOCHONDRIAL_LUMEN	41	45	1.58191	8.05665e-07	6.33472e-06	ACADM;ALDH4A1;ATP5F1;BCKDHA;BCKDHB;CS;DBT;DNAJA3;ETFA;ETFB;GRPEL1;MARS2;MRPL10;MRPL12;MRPL23;MRPL40;MRPL41;MRPL42;MRPL51;MRPL52;MRPL55;MRPS10;MRPS11;MRPS12;MRPS15;MRPS16;MRPS18A;MRPS18C;MRPS21;MRPS22;MRPS24;MRPS28;MRPS35;NDUFAB1;NFS1;PIN4;PITRM1;POLG2;SUPV3L1;TFB2M;TIMM44
C5.BP	PROTEIN_CATABOLIC_PROCESS	58	68	1.48091	8.57584e-07	6.70716e-06	ANAPC10;ANAPC2;ANAPC4;ANAPC5;ARIH1;BTRC;CDC20;CDC23;CPA2;DERL1;DERL2;EDEM1;EGLN2;FAF1;FBXL4;FZR1;HGS;KIAA0368;MTOR;NEDD8;NPLOC4;PARK2;PRKCG;PSMC5;PSMD14;RNF11;RNF144B;SIAH1;SIAH2;SMURF1;SMURF2;SQSTM1;STUB1;SYVN1;TSG101;UBB;UBE2A;UBE2B;UBE2C;UBE2D1;UBE2D2;UBE2D3;UBE2E1;UBE2G1;UBE2G2;UBE2H;UBE2I;UBE2K;UBE2L3;UBE3A;UBE4A;UBE4B;UBR3;UBR5;UFD1L;USE1;USP33;VCP
C5.BP	NUCLEOBASENUCLEOSIDENUCLEOTIDE_AND_NUCLEIC_ACID_TRANSPORT	30	31	1.68023	8.75789e-07	6.77502e-06	AGFG1;AQP9;CKAP5;DDX19B;DDX25;DDX39A;EIF5A;HNRNPA2B1;KHDRBS1;NCBP2;NUDT4;NUP107;NUP133;NUP160;NXF5;RAE1;SLC23A1;SLC23A2;SLC28A1;SLC28A2;SLC29A1;SLC29A2;SLC35B2;SMG1;SMG5;SMG6;TSC1;UPF1;UPF2;VDAC3
C5.MF	CARBON_OXYGEN_LYASE_ACTIVITY	30	31	1.68023	8.75789e-07	6.77502e-06	ACO1;ALAD;APEX1;AUH;CA1;CA11;CA12;CA14;CA2;CA3;CA4;CA5A;CA5B;CA6;CA7;CA8;CA9;CBS;ECH1;ECHS1;ENO1;ENO2;ENO3;FH;GMDS;HADHA;HADHB;NTHL1;OGG1;PTS
C5.BP	GOLGI_VESICLE_TRANSPORT	43	48	1.55538	1.33803e-06	1.03088e-05	AP3B2;BET1;COG2;COG3;COG7;COPB1;COPB2;COPE;COPG2;COPZ1;DOPEY1;DOPEY2;ERGIC2;ERGIC3;EXOC5;GBF1;GOLGA5;GOSR1;GOSR2;KIF1C;LMAN1;LMAN2L;MON2;NAPA;NAPG;NRBP1;OPTN;RAB14;RAB2A;RER1;SCAMP1;SCAMP2;SCAMP3;SEC22B;SNAP23;STX16;STX18;STX7;TMED10;TMX1;USE1;YKT6;ZW10
C5.BP	ACTIN_CYTOSKELETON_ORGANIZATION_AND_BIOGENESIS	83	104	1.38565	1.39708e-06	1.07137e-05	ABL1;ACTA1;ADRA2A;ARAP1;ARF6;ARFIP2;ARHGDIB;ARHGEF10L;ARHGEF17;ARHGEF2;ARPC1A;ARPC4;ARPC5;ATP2C1;BCAR1;CAPG;CCDC88A;CDC42;CDC42BPA;CDC42BPB;CDC42BPG;CFL1;CRK;CYTH2;DBN1;DLG1;DOCK2;DST;DSTN;DYNLL1;ELMO1;EVL;EZR;FGD1;FGD2;FGD4;FLNA;FLNB;FSCN1;FSCN2;GHSR;GSN;LATS1;LIMK1;LLGL1;MTSS1;MYH11;MYH9;NCK1;NCK2;NEBL;NF1;NF2;NUAK2;PACSIN2;PDPK1;PLA2G1B;PRKG1;RAC1;RAC3;RACGAP1;RASA1;RHOA;RICTOR;ROCK1;SCIN;SHRO…
C5.BP	MICROTUBULE_CYTOSKELETON_ORGANIZATION_AND_BIOGENESIS	33	35	1.63703	1.4103e-06	1.07337e-05	APC;ARHGEF2;CENPJ;CKAP5;CLASP1;CLASP2;HOOK3;KATNB1;KIF11;KIF23;KIF2C;MAP1S;MAP7;MAPRE1;MAPT;MARK4;MID1;MID1IP1;PAFAH1B1;PRC1;RAN;RCC1;SMC1A;SMC3;STMN1;SUN2;TPPP;TTK;TUBG1;TUBGCP2;TUBGCP5;TUBGCP6;UXT
C5.BP	DNA_REPAIR	96	123	1.35511	1.4391e-06	1.08485e-05	ABL1;ALKBH1;APEX1;APTX;ASF1A;ATM;ATR;ATRX;BLM;BTG2;CEBPG;CSNK1D;CSNK1E;DDB1;ERCC1;ERCC2;ERCC3;ERCC4;ERCC5;EXO1;FEN1;GADD45A;GADD45G;GTF2H1;GTF2H4;HMGB1;HMGB2;HUS1;IGHMBP2;KAT5;LIG1;LIG3;LIG4;MLH1;MMS19;MNAT1;MRE11A;MSH2;MSH6;NBN;NTHL1;OGG1;PARP1;PMS2;PNKP;POLA1;POLD1;POLE;POLE2;POLG;POLH;POLI;POLQ;PRKCG;RAD1;RAD17;RAD21;RAD23A;RAD23B;RAD50;RAD51;RAD51C;RAD54B;RAD54L;RAD9A;RECQL;RECQL4;RECQL5;REV1…
C5.BP	CHROMOSOME_ORGANIZATION_AND_BIOGENESIS	96	123	1.35511	1.4391e-06	1.08485e-05	ACIN1;ACTL6A;ARID1A;ASF1A;BNIP3;BPTF;CARM1;CDC23;CENPE;CHAF1A;CHAF1B;CREBBP;DDX11;DFFB;DKC1;EHMT1;ERCC1;ERCC4;ESPL1;EZH2;HDAC1;HDAC10;HDAC11;HDAC2;HDAC3;HDAC4;HDAC5;HDAC6;HDAC7;HMGB1;HUWE1;INO80;KAT2A;KAT5;KAT6A;KAT6B;KAT8;KDM4A;LATS1;MAP3K12;MIS12;MRE11A;MSH2;MTA2;NAP1L1;NAP1L2;NAP1L3;NAP1L4;NASP;NBN;NCAPH;NDC80;NPM2;NSD1;PAM;PAPD7;PBRM1;PDS5B;PHB;PIF1;PPARGC1A;PRMT7;PRMT8;PTGES3;RAD50;RBBP4;RBM…
C5.BP	REGULATION_OF_TRANSLATIONAL_INITIATION	29	30	1.67837	1.47517e-06	1.10355e-05	BOLL;DAZ1;DAZL;EIF1;EIF1B;EIF2AK3;EIF2AK4;EIF2B2;EIF2B5;EIF3A;EIF3C;EIF3D;EIF3E;EIF3F;EIF3G;EIF3H;EIF3I;EIF3J;EIF4A2;EIF4B;EIF4G2;EIF4G3;EIF4H;EIF5;EIF5A;HSPB1;MTIF2;PAIP2;PAIP2B
C5.CC	CYTOSOL	150	204	1.27665	1.48053e-06	1.10355e-05	ABI1;ABI2;ACO1;ACY1;AFTPH;AIFM3;AIP;AK5;AKR1C1;AKR1D1;ALDH3A1;ALS2;ANKRA2;APAF1;ARFGAP3;ARFGEF2;ARFIP1;ARHGEF10L;ATG3;ATG4A;ATG4B;ATG4C;ATG4D;ATOX1;BAG3;BEST1;BIRC5;BNIPL;CABLES1;CADPS;CALR;CCBL1;CCDC88A;CCNA1;CDA;CDO1;CEP290;CIDEB;CIDEC;COPB1;CYB5R3;CYCS;DFFA;DFFB;EGLN1;ENOX2;ERC1;EZR;FAF1;FOXO4;FPGS;GIPC1;GLRX;GRB2;GSN;GUCY1A3;GUCY1B3;GYS2;HPGD;HSD17B14;HSP90B1;HSPB2;ICA1;IDH1;IKBKG;INPP5K;ISCU…
C5.MF	TRANSFERASE_ACTIVITY_TRANSFERRING_ACYL_GROUPS	51	59	1.50082	1.69625e-06	1.26112e-05	ACAT1;ACLY;ACSL3;AGPAT2;ALAS2;ATE1;CERS5;CPT1A;CPT1B;CREBBP;CROT;CS;DGAT1;DGAT2;EDF1;ELP4;EP300;F13A1;GGT5;GLYAT;GNPAT;HADHA;HADHB;HAT1;HMGCS1;KAT6A;KAT6B;KAT7;KAT8;LPCAT1;MCAT;NAA15;NAA16;OXSM;PNPLA3;SAT1;SMARCE1;SOAT1;SOAT2;SPTLC1;SPTLC2;SRCAP;TAF1;TAF1L;TAF5;TGM1;TGM2;TGM3;TGM5;YKT6;ZDHHC17
C5.BP	HISTONE_MODIFICATION	24	24	1.73624	1.75675e-06	1.29244e-05	CARM1;CREBBP;EHMT1;HDAC10;HDAC11;HDAC6;HUWE1;KAT5;KAT6A;KAT6B;KAT8;KDM4A;MAP3K12;NSD1;PHB;PPARGC1A;PRMT7;PRMT8;RBM14;RPS6KA5;SET;SIRT2;UBE2N;WHSC1L1
C5.MF	PROTEIN_SERINE_THREONINE_PHOSPHATASE_ACTIVITY	24	24	1.73624	1.75675e-06	1.29244e-05	CDC14B;CTDNEP1;CYCS;DUSP6;DUSP7;LCK;MTMR3;PPEF1;PPEF2;PPM1A;PPM1B;PPM1D;PPM1G;PPM1M;PPP1CA;PPP1R3C;PPP1R3D;PPP2CB;PPP2R2A;PPP2R3B;PPP5C;PPP6C;PTEN;TIMM50
C5.CC	SPINDLE	36	39	1.60268	1.80852e-06	1.31587e-05	ARL8A;ARL8B;AURKA;BIRC5;BUB1;CDC16;CDC20;CDC27;CDK1;CETN1;CLASP1;CLASP2;DCTN1;DLGAP5;FBXO5;INCENP;KATNA1;KATNB1;KIF11;KIF23;KIF4A;KNTC1;LATS1;LATS2;MAPRE1;NDE1;NEDD9;PAFAH1B1;PRC1;SAC3D1;SMC3;TPX2;TTK;TUBG1;TUBGCP3;ZW10
C5.CC	CELL_CORTEX	36	39	1.60268	1.80852e-06	1.31587e-05	ANLN;ARF6;ARFIP2;CLASP1;CNKSR1;CTTN;CYTIP;DBNL;DLG4;EPB41;EPB41L2;EZR;GIPC1;GYS2;LASP1;LLGL1;MAPRE1;MYH10;MYH9;MYO1A;MYO6;NCL;PAFAH1B1;PRKCI;SCIN;SHROOM2;SLC4A1;SPTA1;SPTAN1;SPTB;SPTBN1;SPTBN2;SPTBN4;TCHP;TRPC4;TSC1
C5.MF	NUCLEOTIDYLTRANSFERASE_ACTIVITY	42	47	1.55153	2.09214e-06	1.51187e-05	COASY;CTDP1;DKC1;MED21;NMNAT1;PAPSS1;PAPSS2;PCYT1A;PCYT1B;PCYT2;POLA1;POLD1;POLE;POLE2;POLE3;POLE4;POLG;POLG2;POLH;POLI;POLQ;POLR1C;POLR2D;POLR2E;POLR2I;POLR2J;POLR2L;POLR3C;POLR3G;POLR3H;POLR3K;POLRMT;PRIM1;PRIM2;PTGES3;REV3L;RNGTT;THG1L;TRNT1;UAP1;UGP2;USP14
C5.BP	ESTABLISHMENT_OF_PROTEIN_LOCALIZATION	139	188	1.28371	2.12363e-06	1.52598e-05	ABCA1;ABCG1;ACHE;AGXT;AIP;AKT1;ANGPTL3;AP1G1;AP1M2;AP3B1;AP3D1;AP3M1;AP3S2;APBA1;APPBP2;ARCN1;ARFGAP3;ARFIP1;ARL4D;ATG4A;ATG4B;ATG4C;ATG4D;CALR;CANX;CBLB;CDC37;CEP290;CIDEA;COG2;COG7;COX18;CTSA;DERL1;DERL2;DNAJC1;DPH3;DUSP16;EGFR;EIF5A;ERP29;FAF1;FLNA;FOXP3;GABARAP;GGA1;GLI3;GLMN;GSK3B;HOMER3;HPS4;ICMT;IPO5;KDELR1;KDELR2;KIF13B;KLHL2;KPNA1;KPNA2;KPNA3;KPNA4;KPNA5;KPNA6;KPNB1;LMAN2L;LRP1B;MCM3AP;M…
C5.BP	PROTEIN_TARGETING	86	109	1.36988	2.22709e-06	1.58942e-05	AGXT;AKT1;AP1M2;AP3M1;ATG4A;ATG4B;ATG4C;ATG4D;CALR;CBLB;CDC37;DUSP16;EIF5A;FAF1;FLNA;GABARAP;GLI3;GSK3B;HOMER3;HPS4;ICMT;IPO5;KIF13B;KPNA1;KPNA2;KPNA3;KPNA4;KPNA5;KPNA6;KPNB1;MCM3AP;MFN2;MIPEP;NCKIPSD;NF1;NFKBIE;NLGN1;NOP58;NUP205;NUP214;NUPL2;OPTN;PDIA3;PEX1;PEX10;PEX12;PEX13;PEX14;PEX16;PEX19;PEX3;PEX6;PEX7;PPIH;PPP1R10;RANBP2;RERE;RPAIN;RPL11;SEC62;SEC63;SMAD3;SSR1;SSR2;STRADA;STRADB;TAMM41;TG…
C5.BP	PROTEIN_AMINO_ACID_DEPHOSPHORYLATION	53	62	1.48421	2.22765e-06	1.58942e-05	CTDP1;DUSP10;DUSP13;DUSP22;DUSP3;DUSP4;DUSP6;DUSP8;DUSP9;MTMR3;MTMR7;PPEF1;PPEF2;PPM1B;PPM1D;PPM1G;PPM1M;PPP1CA;PPP2CA;PPP2CB;PPP2R1A;PPP2R2A;PPP2R3A;PPP2R3B;PPP2R4;PPP5C;PPP6C;PTEN;PTPN14;PTPN2;PTPN21;PTPN3;PTPN4;PTPN5;PTPN6;PTPN7;PTPN9;PTPRB;PTPRC;PTPRD;PTPRH;PTPRJ;PTPRM;PTPRN2;PTPRO;PTPRR;PTPRT;PTPRZ1;SBF1;SSH1;SSH2;TGFB1;TIMM50
C5.CC	GOLGI_APPARATUS_PART	79	99	1.38548	2.52497e-06	1.78736e-05	ADAM10;AFTPH;AP1G2;AP1S1;AP3B2;ARCN1;ARFGEF2;ARFIP1;ATP2C1;ATP7A;ATP7B;ATXN2;B3GALT6;B4GALT1;BET1;BNIP3;CBY1;CHST2;CHST4;CLN3;COG1;COG2;COG3;COG4;COG5;COG6;COG7;COG8;COPA;COPB1;COPB2;COPE;COPG2;COPZ1;COX18;DNM1L;DOPEY1;DOPEY2;ENTPD4;FIS1;FURIN;GGA2;GGA3;GLG1;GNAS;GOLGA4;GOLGA5;GOLGB1;HOOK3;HS3ST1;ICA1;IGF2R;KIAA0368;LMAN1;MAN1C1;MAP4K2;NBEA;OCRL;PCSK7;PI4KA;QSOX1;RAB11A;RAB14;RAB30;RASSF9;RBFOX1;…
C5.CC	NUCLEAR_ENVELOPE	60	72	1.44687	2.83565e-06	2.00454e-05	AAAS;AGFG1;ATF6;BNIP1;BNIP2;BNIP3;CBX5;CTDNEP1;DDX19B;DHCR7;EIF5A;EPC1;GLE1;GNAZ;GUCY2D;GUCY2F;IPO5;IPO7;KPNA1;KPNA3;KPNB1;LBR;LEMD3;LMNB1;MRPL19;MYO6;NARF;NPC1;NRM;NUP107;NUP133;NUP153;NUP160;NUP214;NUP50;NUP54;NUP62;NUP88;NUP98;NUTF2;NXT1;PARP1;POLA1;PRICKLE1;PSEN1;PSEN2;PTGER3;RAE1;RANBP2;RANGAP1;RTN4;SCRN1;SENP2;SNUPN;SREBF1;SUMO1;TPR;WTAP;XPO1;XPO7
C5.MF	TRANSLATION_INITIATION_FACTOR_ACTIVITY	23	23	1.73624	3.05287e-06	2.14237e-05	COPS5;EIF2A;EIF2B1;EIF2B2;EIF2B3;EIF2B4;EIF2B5;EIF2S1;EIF2S2;EIF2S3;EIF3B;EIF3C;EIF3D;EIF3E;EIF3F;EIF3J;EIF4A2;EIF4B;EIF4E;EIF4G1;EIF4G2;EIF4H;EIF5A
C5.MF	LIGASE_ACTIVITY	76	95	1.38899	3.26222e-06	2.27887e-05	ACACA;ACSL1;ACSL4;ACSS2;ADSS;ANAPC10;ANAPC11;ANAPC2;ANAPC4;ANAPC5;ARIH1;ASNS;BIRC3;BRAP;BTD;CAD;CBL;CDC23;CPS1;CTPS2;DARS;FARS2;FARSA;FARSB;FBXL2;FBXL6;FPGS;GARS;GCLC;GCLM;GMPS;GSS;HLCS;HUWE1;KARS;LIG4;MARS;MARS2;MTHFD1;MYLIP;NARS;PAICS;PARK2;PC;PCCA;PFAS;QARS;RNF139;RNF144B;SARS;SARS2;SLC27A2;SLC27A6;SMURF1;SMURF2;STUB1;SUCLA2;SYVN1;TRAF6;TRAF7;UBE2C;UBE2D2;UBE2D3;UBE2E1;UBE2H;UBE2K;UBE2L3;UBE2M…
C5.BP	REGULATION_OF_MOLECULAR_FUNCTION	223	319	1.21374	3.29175e-06	2.28883e-05	ABL1;ABL2;ABRA;ADAP1;ADCY7;ADORA2B;ADORA3;ADRA2A;ADRA2C;ADRB1;ADRB2;ADRB3;AIFM3;AKTIP;ALS2;ANAPC2;ANGPTL3;ANGPTL4;APAF1;APC;APEX1;APH1A;ARAP1;ATP7A;ATPIF1;AVPR1B;AVPR2;BCCIP;BIRC5;BUD31;C5;CALCR;CAMK2A;CAMKK2;CAND1;CAP1;CAP2;CBLC;CCDC88A;CCKBR;CCND1;CCND2;CCND3;CCNE2;CCNG1;CCNK;CCNT1;CCNT2;CD81;CDC25A;CDC25C;CDC37;CDC6;CDK5R1;CDK5R2;CDK5RAP1;CDK5RAP3;CDK7;CEBPG;CHEK1;CHRM1;CHRNA7;CKS1B;CKS2;COL4A…
C5.BP	SYSTEM_DEVELOPMENT	538	826	1.13087	3.6277e-06	2.51334e-05	ABLIM1;ACHE;ACIN1;ACTA1;ACVR1;ACVR1B;ACVR2A;ACVRL1;ADAM12;ADAM22;ADAM23;ADAMTS4;ADORA1;ADORA2A;AES;AFF2;AGGF1;AGRN;ALAS2;ALDH3A2;ALDH5A1;ALK;ALS2;ALX1;ANGPTL3;ANGPTL4;ANXA2;APAF1;APBA1;APBA2;APLP1;AQP4;ARNT2;ATN1;ATP2A2;ATP2B2;ATP2C1;ATP6V0A4;ATP6V1B1;ATPIF1;ATXN10;AVIL;B3GNT5;BAIAP2;BMP1;BMP2;BMP4;BMPR1B;BMX;BNC1;BOC;BPNT1;BPTF;BRAF;BRSK2;BTD;BTG1;BTG4;BTK;C1GALT1;CACNA1H;CACNB2;CALML5;CANX;CAPN…
C5.MF	MICROTUBULE_BINDING	31	33	1.63101	3.79994e-06	2.60623e-05	APC;ARHGEF2;ATG4A;ATG4C;ATG4D;BIRC5;CCDC88A;CDK5RAP2;CEP290;CLASP1;CLASP2;CLIP1;DCX;DYNC1I1;HOOK3;HTT;KATNA1;KIF5B;LRPPRC;MAP1S;MAPRE1;MAPT;MARK4;NDE1;RAE1;SUN2;TARDBP;TPPP;TUBGCP5;TUBGCP6;UXT
C5.MF	MONOVALENT_INORGANIC_CATION_TRANSMEMBRANE_TRANSPORTER_ACTIVITY	31	33	1.63101	3.79994e-06	2.60623e-05	ABCB11;ABCC8;ATP4A;ATP4B;ATP6V0C;ATP6V0E1;ATP6V1B2;ATP6V1C1;COX10;COX11;COX15;COX4I1;COX4I2;COX5A;COX5B;COX7A1;COX7A2L;COX8A;CYB5A;KCNA1;SLC13A4;SLC8A1;SLC9A2;SLC9A3;SLC9A5;SLC9A6;SLC9A7;SURF1;TRAPPC10;UQCRC1;UQCRH
C5.MF	TRANSFERASE_ACTIVITY_TRANSFERRING_HEXOSYL_GROUPS	66	81	1.41471	4.38143e-06	2.98991e-05	A4GALT;A4GNT;ALG2;ALG3;ALG5;ALG6;ALG8;B3GALNT1;B3GALT2;B3GALT5;B3GAT2;B3GNT5;B3GNT6;B4GALT1;B4GALT2;B4GALT3;B4GALT4;B4GALT5;B4GALT6;B4GALT7;C1GALT1;CSGALNACT1;DPM1;DPM3;EXT1;FUT10;FUT4;FUT5;FUT6;FUT7;FUT8;FUT9;GALNT1;GALNT2;GALNT3;GALNT4;GALNT5;GALNT6;GALNT7;GBE1;GYG2;GYS2;ITGA2B;MAGT1;MGAT2;MGAT4A;MGAT4B;MTAP;ODF3B;OGT;PIGA;PIGB;PIGV;PIGZ;POFUT1;PYGL;PYGM;RPN1;SDF2;STT3A;STT3B;TUSC3;UGCG;UGGT1;U…
C5.BP	METAL_ION_TRANSPORT	90	116	1.34708	4.79693e-06	3.2529e-05	ABCC8;ABCC9;ATOX1;ATP1A4;ATP2A1;ATP2A3;ATP2C1;ATP7A;ATP7B;CACNA1D;CACNB3;CACNB4;CCS;CHRNA7;COX17;KCNA1;KCNA10;KCNA2;KCNA3;KCNA4;KCNA5;KCNA6;KCNAB1;KCNAB3;KCNB2;KCNC1;KCNC3;KCNC4;KCND3;KCNF1;KCNH1;KCNH2;KCNH3;KCNH4;KCNIP2;KCNJ1;KCNJ10;KCNJ11;KCNJ12;KCNJ15;KCNJ2;KCNJ3;KCNJ4;KCNJ5;KCNJ6;KCNK17;KCNK3;KCNK4;KCNK5;KCNK7;KCNN1;KCNN3;KCNN4;KCNQ1;KCNQ2;KCNQ3;KCNQ4;KCNS3;KCNV1;NMUR1;NMUR2;ORAI1;RYR1;RYR3;S…
C5.BP	CARBOHYDRATE_BIOSYNTHETIC_PROCESS	43	49	1.52364	4.8081e-06	3.2529e-05	ALG1;ARPP19;ATF4;B3GALT6;B3GAT2;B4GALT1;B4GALT7;CHST11;CHST12;CHST13;CHST3;CHST6;CHST7;CHST8;COG2;CSGALNACT1;CSGALNACT2;DYRK2;EXT1;EXT2;FUT8;GALNT5;GCK;GLCE;GMDS;GYG2;GYS2;HAS1;HS3ST3B1;HS3ST5;HS6ST1;LALBA;MPDU1;NANP;NDST1;PFKFB1;PMM2;PPARGC1A;SLC25A10;TSTA3;UAP1;UGDH;XYLT1
C5.BP	SECRETORY_PATHWAY	68	84	1.40553	4.90149e-06	3.29843e-05	AP3B2;ARFGEF1;ARFGEF2;BAIAP3;BET1;CADPS;COG2;COG3;COG7;COPB1;COPB2;COPE;COPG2;COPZ1;CPLX1;CPLX2;DOPEY1;DOPEY2;ERGIC2;ERGIC3;ERP44;EXOC5;GBF1;GOSR1;GOSR2;GRM4;KIF1C;LIN7A;LMAN1;LMAN2L;MON2;NAPA;NAPG;NLGN1;NMUR1;NMUR2;NRBP1;OPTN;RAB14;RAB26;RAB2A;RAB3A;RER1;RIMS1;RPH3AL;SCAMP1;SCAMP2;SCAMP3;SCIN;SCRN1;SEC22B;SEPT5;SNAP23;SNAP29;SNAPIN;STX16;STX18;STX7;SYN3;SYT1;SYTL4;TMED10;TMX1;USE1;VAMP3;VTI1B;YK…
C5.BP	MULTICELLULAR_ORGANISMAL_DEVELOPMENT	648	1008	1.11615	4.98756e-06	3.34353e-05	ABLIM1;ACHE;ACIN1;ACTA1;ACVR1;ACVR1B;ACVR2A;ACVR2B;ACVRL1;ADAM10;ADAM12;ADAM22;ADAM23;ADAMTS4;ADAMTS9;ADORA1;ADORA2A;ADRA1B;ADRA1D;AES;AFF2;AFF3;AGGF1;AGRN;ALAS2;ALDH3A2;ALDH5A1;ALK;ALS2;ALX1;ANGPTL2;ANGPTL3;ANGPTL4;ANXA2;APAF1;APBA1;APBA2;APLP1;AQP4;ARHGDIB;ARIH2;ARNT2;ARVCF;ATN1;ATP2A2;ATP2B2;ATP2C1;ATP6V0A4;ATP6V1B1;ATPIF1;ATR;ATXN10;AVIL;AXIN1;B3GNT5;BAIAP2;BMI1;BMP1;BMP2;BMP4;BMPR1B;BMX;BNC1…
C5.MF	AMINE_TRANSMEMBRANE_TRANSPORTER_ACTIVITY	37	41	1.56685	5.07447e-06	3.38155e-05	AQP9;CTNS;OCA2;SERINC1;SLC18A1;SLC18A2;SLC18A3;SLC1A1;SLC1A2;SLC1A3;SLC1A4;SLC1A5;SLC1A6;SLC1A7;SLC22A3;SLC25A12;SLC25A13;SLC25A15;SLC25A22;SLC3A1;SLC44A1;SLC44A2;SLC5A7;SLC6A14;SLC6A2;SLC6A3;SLC6A4;SLC6A5;SLC6A6;SLC6A9;SLC7A10;SLC7A2;SLC7A4;SLC7A5;SLC7A6;SLC7A8;SLC7A9
C5.CC	MEMBRANE	1212	1947	1.0808	5.86334e-06	3.89061e-05	A4GNT;AAAS;ABCA1;ABCA2;ABCA3;ABCA7;ABCB1;ABCB11;ABCB4;ABCB7;ABCB8;ABCC1;ABCC2;ABCC3;ABCC4;ABCC5;ABCC6;ABCD2;ABCD3;ABCF2;ABCG1;ABCG2;ABRA;ACE;ACP2;ACTL6A;ACTN1;ACTN2;ACTN3;ACVR1;ACVR1B;ACVR1C;ACVR2A;ACVR2B;ACVRL1;ADAM11;ADAM12;ADAM17;ADAM2;ADAM23;ADAM30;ADAM8;ADAM9;ADAP1;ADCY3;ADCY7;ADCY8;ADCY9;ADI1;ADORA1;ADORA2A;ADORA2B;ADORA3;ADRA1A;ADRA1B;ADRA1D;ADRA2A;ADRA2B;ADRA2C;ADRB1;ADRB2;ADRB3;ADRM1;AFT…
C5.MF	CATION_CHANNEL_ACTIVITY	91	118	1.33897	6.69662e-06	4.42809e-05	CACNA1A;CACNA1B;CACNA1C;CACNA1D;CACNA1E;CACNA1F;CACNA1G;CACNA1H;CACNA1S;CACNB1;CACNB2;CACNB3;CACNB4;CACNG2;CACNG4;CCT8L2;CHRNA1;CHRNA2;CHRNA3;CHRNA4;CHRNA6;CHRNA7;CHRNB2;CHRNB3;CHRNB4;CHRNE;CUL5;GAR1;HTR3A;KCNA1;KCNA10;KCNA2;KCNA3;KCNA4;KCNA5;KCNA6;KCNB2;KCNC1;KCNC3;KCNC4;KCND3;KCNH1;KCNH2;KCNH3;KCNH4;KCNIP2;KCNJ1;KCNJ10;KCNJ12;KCNJ14;KCNJ15;KCNJ3;KCNJ4;KCNJ5;KCNJ6;KCNK10;KCNK17;KCNK3;KCNK4;KCNK5…
C5.MF	HYDRO_LYASE_ACTIVITY	26	27	1.67194	7.00323e-06	4.58468e-05	ACO1;ALAD;AUH;CA1;CA11;CA12;CA14;CA2;CA3;CA4;CA5A;CA5B;CA6;CA7;CA8;CA9;CBS;ECH1;ECHS1;ENO1;ENO2;ENO3;FH;GMDS;HADHA;HADHB
C5.MF	ATP_DEPENDENT_HELICASE_ACTIVITY	26	27	1.67194	7.00323e-06	4.58468e-05	CHD1;CHD2;CHD3;CHD4;DDX18;DDX20;DDX23;DDX25;DDX39A;DDX3X;DDX43;DDX54;DDX56;DHX38;DHX8;DHX9;EIF4A3;G3BP1;PIF1;RECQL;RUVBL2;SKIV2L;SNRNP200;UPF1;XRCC5;XRCC6
C5.BP	REGULATION_OF_CATALYTIC_ACTIVITY	191	271	1.2237	7.14463e-06	4.65541e-05	ABL1;ABL2;ADAP1;ADCY7;ADORA2B;ADORA3;ADRA2A;ADRA2C;ADRB1;ADRB2;ADRB3;AIFM3;ALS2;ANAPC2;ANGPTL3;ANGPTL4;APAF1;APC;APH1A;ARAP1;ATP7A;ATPIF1;AVPR1B;AVPR2;BCCIP;BIRC5;BUD31;C5;CALCR;CAMKK2;CAND1;CAP1;CAP2;CBLC;CCDC88A;CCKBR;CCND1;CCND2;CCND3;CCNE2;CCNG1;CCNK;CCNT1;CCNT2;CD81;CDC25A;CDC25C;CDC37;CDC6;CDK5R1;CDK5R2;CDK5RAP1;CDK5RAP3;CDK7;CHEK1;CHRM1;CHRNA7;CKS1B;CKS2;COL4A3;CRHR1;CYCS;DAXX;DBNL;DIRAS3;…
C5.BP	PROTEIN_DNA_COMPLEX_ASSEMBLY	42	48	1.51921	7.37084e-06	4.78392e-05	ASF1A;ATF7IP;BRF1;CDK7;CDK9;CHAF1A;CHAF1B;E2F2;E2F3;GTF2E1;GTF2E2;GTF2F1;GTF2F2;HMGB1;MED1;MED12;MED13;MED14;MED16;MED17;MED23;MED24;MED26;MED27;MED30;MED4;MED7;NAP1L1;NAP1L2;NAP1L3;NAP1L4;NCOA6;PBX1;PBX3;PBX4;PPARGC1A;RSF1;SET;SMARCA5;TAF2;TAF5;TBP
C5.BP	CELLULAR_LIPID_METABOLIC_PROCESS	180	254	1.23041	7.58859e-06	4.90483e-05	ABCD2;ABCG1;ACADM;ACADS;ACADSB;ACADVL;ACOT9;ACOX2;ACOX3;ADIPOR1;ADIPOR2;AGPAT1;AGPAT2;AGPS;AKR1B10;AKR1C1;AKR1C2;AKR1C3;AKR1C4;AKR1D1;ALDH5A1;ALG1;ASAH2;B3GNT5;B4GALT4;BCO2;BMP6;CD81;CERK;CERS5;CHPT1;CLN3;CNBP;CPT1A;CPT1B;CROT;CYP11A1;CYP11B2;CYP2J2;CYP3A5;CYP4A11;CYP4F2;CYP4F3;CYP4F8;DEGS1;DGAT1;DGAT2;DGKE;DHCR7;DHRS2;DHRS3;DHRS9;DPM1;DPM3;ECH1;ECHS1;ECI2;ETNK1;FAAH;FDPS;FDXR;GBA2;GLA;GLYAT;GNPA…
C5.MF	PRIMARY_ACTIVE_TRANSMEMBRANE_TRANSPORTER_ACTIVITY	36	40	1.56262	7.99308e-06	5.11782e-05	ABCA3;ABCB11;ABCB7;ABCC1;ABCC2;ABCC3;ABCC6;ABCD3;ABCF1;ABCG1;ABCG2;ATP11B;ATP1A1;ATP1A2;ATP1A3;ATP1A4;ATP1B1;ATP1B2;ATP1B3;ATP2A1;ATP2A2;ATP2A3;ATP2B1;ATP2B3;ATP2B4;ATP2C1;ATP4A;ATP4B;ATP6V0C;ATP6V0E1;ATP6V1B2;ATP6V1C1;ATP7A;ATP7B;ATP8B1;SEC61B
C5.MF	ATPASE_ACTIVITY_COUPLED_TO_MOVEMENT_OF_SUBSTANCES	36	40	1.56262	7.99308e-06	5.11782e-05	ABCA3;ABCB11;ABCB7;ABCC1;ABCC2;ABCC3;ABCC6;ABCD3;ABCF1;ABCG1;ABCG2;ATP11B;ATP1A1;ATP1A2;ATP1A3;ATP1A4;ATP1B1;ATP1B2;ATP1B3;ATP2A1;ATP2A2;ATP2A3;ATP2B1;ATP2B3;ATP2B4;ATP2C1;ATP4A;ATP4B;ATP6V0C;ATP6V0E1;ATP6V1B2;ATP6V1C1;ATP7A;ATP7B;ATP8B1;RALBP1
C5.BP	DEPHOSPHORYLATION	57	69	1.43429	8.70685e-06	5.55454e-05	CTDP1;DUSP10;DUSP13;DUSP22;DUSP3;DUSP4;DUSP6;DUSP8;DUSP9;MTMR3;MTMR7;PNKP;PPAP2A;PPEF1;PPEF2;PPM1B;PPM1D;PPM1G;PPM1M;PPP1CA;PPP2CA;PPP2CB;PPP2R1A;PPP2R2A;PPP2R3A;PPP2R3B;PPP2R4;PPP5C;PPP6C;PTEN;PTPN14;PTPN2;PTPN21;PTPN3;PTPN4;PTPN5;PTPN6;PTPN7;PTPN9;PTPRB;PTPRC;PTPRD;PTPRH;PTPRJ;PTPRM;PTPRN2;PTPRO;PTPRR;PTPRT;PTPRZ1;SBF1;SMG5;SMG6;SSH1;SSH2;TGFB1;TIMM50
C5.MF	OXIDOREDUCTASE_ACTIVITY_ACTING_ON_CH_OH_GROUP_OF_DONORS	52	62	1.4562	9.05103e-06	5.74616e-05	ADH1B;ADH4;ADH6;ADH7;AKR1A1;AKR1B1;AKR1B10;AKR1C1;AKR1C3;AKR1C4;ALDH3A1;BDH1;D2HGDH;DHRS2;DHRS9;GPD1;GPD2;GRHPR;H6PD;HADHA;HADHB;HAO1;HAO2;HPGD;HSD17B10;HSD17B14;HSD17B4;HSD3B1;HSD3B2;IDH1;IDH3B;IDH3G;IMPDH1;IMPDH2;L2HGDH;LDHA;LDHB;LDHC;MDH1;ME1;ME2;ME3;MIOX;NSDHL;PHGDH;RDH10;RDH11;RDH12;RDH16;SPR;TSTA3;UGDH
C5.BP	SPLICEOSOME_ASSEMBLY	21	21	1.73624	9.21834e-06	5.80341e-05	CELF1;CRNKL1;GEMIN2;SCAF11;SF1;SF3A1;SF3A2;SF3A3;SFSWAP;SLU7;SNRPD1;SNRPD2;SRPK2;SRSF1;SRSF10;SRSF12;SRSF5;SRSF6;SRSF9;TXNL4A;USP39
C5.BP	COFACTOR_BIOSYNTHETIC_PROCESS	21	21	1.73624	9.21834e-06	5.80341e-05	ALAD;ALAS1;ALAS2;COASY;COQ2;COQ3;COQ7;COX10;COX15;CPOX;FECH;GCLC;GCLM;ME1;MOCS2;NFE2L1;PDSS1;PDSS2;PPOX;TSPO;UROS
C5.MF	ENZYME_REGULATOR_ACTIVITY	223	322	1.20243	9.32527e-06	5.84734e-05	ABCE1;ABR;ADAP1;ADRM1;AHSA1;AIFM3;ALDH1A1;ALS2;AMBP;ANGPTL3;ANGPTL4;ANP32E;ANXA2;ANXA5;APC;APP;ARAP1;ARAP3;ARFGAP3;ARFGEF1;ARHGAP10;ARHGAP29;ARHGAP5;ARHGDIA;ARHGDIB;ARHGDIG;ARHGEF1;ARHGEF10L;ARHGEF11;ARHGEF17;ARHGEF2;ARHGEF3;ARL1;ARL2;ARRB1;ATPIF1;BCR;BIRC5;BNIP2;CABP1;CCKBR;CDC42SE1;CDK5R1;CHN2;CTAGE5;CTSA;CYTH1;CYTH2;CYTH3;CYTH4;DBF4;DBNL;DIS3;DLC1;DNAJB6;DNAJC1;DNAJC3;DOCK1;DOCK2;DOCK4;EGFR;EI…
C5.CC	ENDOPLASMIC_RETICULUM_PART	75	95	1.37072	9.46243e-06	5.90337e-05	ALG3;ASPH;ATF6;BNIP1;BSCL2;CALR;CASP7;CLN3;CTDNEP1;DAD1;DDOST;DERL1;DERL2;DERL3;DHRS9;DPM1;DPM3;EDEM1;ERAP1;ERAP2;ERN1;ERP44;EXT1;EXT2;GPAA1;HERPUD1;HMGCR;HSD3B1;HSD3B2;HSP90B1;HTRA2;KRTCAP2;LMAN1;LMAN2L;LRIT1;MAGT1;MBTPS1;ORMDL1;OSTC;PDIA4;PDIA5;PEX16;PIGA;PIGB;PIGC;PIGF;PIGK;PIGO;PIGS;PIGT;PIGU;PIGV;PLP2;POMT1;RCN1;RPN1;RPN2;RTN1;RTN4;SERINC1;SLC33A1;SLC9A6;SPCS1;SREBF1;SRP9;SRPR;STIM1;STT3A;ST…
C5.BP	ELECTRON_TRANSPORT_GO_0006118	44	51	1.49793	1.00302e-05	6.21368e-05	ADH7;AKR1C1;AKR1C3;AKR1D1;ALDH3A1;ALDH5A1;CDO1;CYB5R2;CYP1B1;CYP24A1;CYP4F11;DDO;DHRS2;DHRS4;DUOX1;DUOX2;ENOX2;FDXR;FXN;GLUD2;GPX4;GRHPR;HCCS;LOXL1;ME3;MTRR;NDOR1;NOX5;OXA1L;PDIA5;PGD;PLOD1;POR;PPOX;SCO2;SDHA;SDHC;SLC25A12;SLC25A13;SPR;SURF1;TXNL1;UQCRC1;WWOX
C5.BP	PHOSPHOINOSITIDE_METABOLIC_PROCESS	29	31	1.62423	1.01662e-05	6.28424e-05	CD81;DPM1;DPM3;GPAA1;IMPA1;IP6K1;IP6K2;IP6K3;PI4K2A;PI4KA;PI4KB;PIGA;PIGB;PIGC;PIGF;PIGG;PIGH;PIGK;PIGO;PIGS;PIGT;PIGU;PIGV;PIGZ;PIK3C2A;PIK3R1;PITPNM3;PTEN;SMG1
C5.MF	SYMPORTER_ACTIVITY	29	31	1.62423	1.01662e-05	6.28424e-05	SLC10A1;SLC10A2;SLC12A1;SLC12A2;SLC12A3;SLC12A4;SLC12A7;SLC12A9;SLC13A2;SLC13A4;SLC15A1;SLC15A2;SLC17A2;SLC17A3;SLC17A4;SLC17A5;SLC17A7;SLC20A1;SLC20A2;SLC4A4;SLC5A1;SLC5A2;SLC5A3;SLC5A6;SLC5A7;SLC6A2;SLC6A5;SLC6A6;SLC6A9
C5.BP	DNA_REPLICATION	79	101	1.35805	1.04823e-05	6.44177e-05	ABL1;ACHE;ATR;CCDC88A;CDC45;CDC6;CDK2;CDK2AP1;CDT1;DBF4;DKC1;DUT;EXO1;GLI1;GLI2;GMNN;GTPBP4;HMGB2;IGHMBP2;KAT7;KCTD13;KIN;MCM2;MCM3;MCM3AP;MCM5;MCM7;MLH1;MRE11A;MSH2;MSH6;NAE1;NAP1L1;NASP;NBN;NF2;NOL8;NUP98;ORC1;ORC2;ORC3;ORC4;ORC5;PMS2;POLA1;POLD1;POLD2;POLE;POLE2;POLE3;POLG2;PRIM1;PRIM2;PRKCG;PURA;RAD17;RAD50;RAD51;RAD9A;RBMS1;REPIN1;REV1;REV3L;RFC1;RFC3;RFC4;RNASEH2A;RPA1;RPA2;RPA3;RPA4;RPAIN;…
C5.MF	SECONDARY_ACTIVE_TRANSMEMBRANE_TRANSPORTER_ACTIVITY	41	47	1.51459	1.1269e-05	6.90344e-05	SLC10A1;SLC10A2;SLC12A1;SLC12A2;SLC12A3;SLC12A4;SLC12A7;SLC12A9;SLC13A2;SLC13A4;SLC15A1;SLC15A2;SLC17A2;SLC17A3;SLC17A4;SLC17A5;SLC17A7;SLC20A1;SLC20A2;SLC22A4;SLC22A7;SLC25A11;SLC3A2;SLC4A3;SLC4A4;SLC5A1;SLC5A2;SLC5A3;SLC5A6;SLC5A7;SLC6A2;SLC6A5;SLC6A6;SLC6A9;SLC9A1;SLC9A2;SLC9A3;SLC9A5;SLC9A6;SLC9A7;SLCO1B1
C5.BP	RNA_SPLICINGVIA_TRANSESTERIFICATION_REACTIONS	32	35	1.58742	1.19873e-05	7.30042e-05	CELF1;CRNKL1;CWC15;DBR1;DDX20;DDX39A;DHX38;GEMIN2;GEMIN5;PHF5A;PRPF31;SCAF11;SF1;SF3A1;SF3A2;SF3A3;SFSWAP;SLU7;SNRPD1;SNRPD2;SNW1;SRPK2;SRSF1;SRSF10;SRSF12;SRSF5;SRSF6;SRSF9;TRA2A;TRA2B;TXNL4A;USP39
C5.CC	CHROMOSOME	91	119	1.32771	1.23852e-05	7.51233e-05	APC;APTX;ATRX;BIRC5;BUB1;BUB1B;BUB3;CBX1;CBX5;CDT1;CENPE;CHEK1;CLASP1;CLIP1;DCTN2;DMC1;ERCC1;ERCC4;FOXC1;HIST4H4;HMGB1;HMGB2;INCENP;ING2;JUN;JUNB;JUND;KLHDC3;LIG4;LRPPRC;MAD2L1;MAF;MCM2;MCM3;MCM7;MIS12;NCAPD2;NDC80;NOL6;NPM2;NUFIP1;PAFAH1B1;PAM;PCNA;PIF1;POLA1;POLG2;PSEN1;PSEN2;PURA;PURB;RAD51;RAN;RB1;RCC1;REPIN1;RFC1;RFC2;RFC3;RFC4;RFC5;RGS12;RPA1;RPA2;RPA3;RPA4;SMARCA5;SMARCE1;SMC1A;SMC2;SMC4;S…
C5.CC	RIBOSOME	35	39	1.55816	1.25587e-05	7.57041e-05	APEX1;FAU;FMR1;MRPL10;MRPL12;MRPL23;MRPL40;MRPL41;MRPL42;MRPL51;MRPL52;MRPL55;MRPS10;MRPS11;MRPS12;MRPS15;MRPS16;MRPS18A;MRPS18C;MRPS21;MRPS22;MRPS24;MRPS28;MRPS35;RPL13A;RPL15;RPL27;RPL3L;RPL7A;RPL9;RPS11;RPS4X;RPS7;SERP1;SRP68
C5.MF	HYDROLASE_ACTIVITY_ACTING_ON_ACID_ANHYDRIDESCATALYZING_TRANSMEMBRANE_MOVEMENT_OF_SUBSTANCES	35	39	1.55816	1.25587e-05	7.57041e-05	ABCA3;ABCB11;ABCB7;ABCC1;ABCC2;ABCC3;ABCC6;ABCD3;ABCF1;ABCG1;ABCG2;ATP11B;ATP1A1;ATP1A2;ATP1A3;ATP1A4;ATP1B1;ATP1B2;ATP1B3;ATP2A1;ATP2A2;ATP2A3;ATP2B1;ATP2B3;ATP2B4;ATP2C1;ATP4A;ATP4B;ATP6V0C;ATP6V0E1;ATP6V1B2;ATP6V1C1;ATP7A;ATP7B;ATP8B1
C5.CC	ENDOPLASMIC_RETICULUM_MEMBRANE	67	84	1.38486	1.4994e-05	8.97531e-05	ALG3;ASPH;ATF6;BNIP1;BSCL2;CASP7;CLN3;CTDNEP1;DAD1;DDOST;DERL1;DERL2;DERL3;DHRS9;DPM1;DPM3;EDEM1;ERN1;ERP44;EXT1;EXT2;GPAA1;HERPUD1;HMGCR;HSD3B1;HSD3B2;HSP90B1;HTRA2;KRTCAP2;LMAN1;LMAN2L;LRIT1;MAGT1;ORMDL1;OSTC;PEX16;PIGA;PIGB;PIGC;PIGF;PIGK;PIGO;PIGS;PIGT;PIGU;PIGV;PLP2;POMT1;RPN1;RPN2;RTN1;RTN4;SERINC1;SLC33A1;SLC9A6;SPCS1;SREBF1;SRP9;SRPR;STIM1;STT3A;STT3B;TMPRSS3;TMX1;TUSC3;UBQLN4;VAPB
C5.BP	REGULATION_OF_TRANSFERASE_ACTIVITY	116	157	1.28283	1.52146e-05	9.05771e-05	ADORA2B;ADRA2A;ADRA2C;ADRB2;ALS2;ANAPC2;APC;BCCIP;C5;CAMKK2;CBLC;CCDC88A;CCND1;CCND2;CCND3;CCNE2;CCNG1;CCNK;CCNT1;CCNT2;CD81;CDC25A;CDC25C;CDC37;CDC6;CDK5R1;CDK5R2;CDK5RAP1;CDK5RAP3;CDK7;CHEK1;CHRM1;CHRNA7;CKS1B;CKS2;DAXX;DBNL;DIRAS3;DUSP16;DUSP22;DUSP6;DUSP8;DUSP9;EGFR;ERBB2;ERN1;FGF2;GADD45A;GADD45B;GADD45G;GNG3;GPS1;GPS2;GRM4;GTF2H1;GTPBP4;HERC5;HEXIM1;HEXIM2;HIPK3;IRAK1;LATS1;LATS2;MADD;MAP2K…
C5.MF	AMINE_RECEPTOR_ACTIVITY	31	34	1.58304	1.91246e-05	0.000113353	ADRA1A;ADRA1B;ADRA1D;ADRA2A;ADRA2B;ADRA2C;ADRB1;ADRB2;ADRB3;CHRM1;CHRM2;CHRM3;CHRM4;CHRM5;DRD1;DRD2;DRD3;DRD4;DRD5;HRH1;HRH2;HTR1A;HTR1B;HTR1D;HTR1E;HTR1F;HTR2A;HTR2B;HTR4;HTR5A;HTR7
C5.BP	COVALENT_CHROMATIN_MODIFICATION	24	25	1.66679	1.96579e-05	0.000115967	CARM1;CREBBP;EHMT1;HDAC10;HDAC11;HDAC6;HUWE1;KAT5;KAT6A;KAT6B;KAT8;KDM4A;MAP3K12;NSD1;PHB;PPARGC1A;PRMT7;PRMT8;RBM14;RPS6KA5;SET;SIRT2;UBE2N;WHSC1L1
C5.BP	AMINE_TRANSPORT	34	38	1.55348	1.96803e-05	0.000115967	AQP9;ARL6IP5;CLN3;CTNS;PICK1;PRAF2;SERINC1;SLC16A10;SLC18A1;SLC18A2;SLC18A3;SLC1A1;SLC1A2;SLC1A3;SLC1A4;SLC1A5;SLC1A6;SLC22A3;SLC25A12;SLC25A13;SLC25A15;SLC25A22;SLC3A1;SLC3A2;SLC44A1;SLC44A2;SLC6A2;SLC6A3;SLC6A4;SLC6A7;SLC7A10;SLC7A5;SLC7A8;SLC7A9
C5.BP	REGULATION_OF_KINASE_ACTIVITY	113	153	1.28232	2.01164e-05	0.000117844	ADORA2B;ADRA2A;ADRA2C;ADRB2;ALS2;ANAPC2;APC;BCCIP;C5;CAMKK2;CBLC;CCDC88A;CCND1;CCND2;CCND3;CCNE2;CCNG1;CCNK;CCNT1;CCNT2;CD81;CDC25A;CDC25C;CDC37;CDC6;CDK5R1;CDK5R2;CDK5RAP1;CDK5RAP3;CDK7;CHEK1;CHRM1;CHRNA7;CKS1B;CKS2;DAXX;DBNL;DIRAS3;DUSP16;DUSP22;DUSP6;DUSP8;DUSP9;EGFR;ERBB2;ERN1;FGF2;GADD45A;GADD45B;GADD45G;GNG3;GPS1;GPS2;GRM4;GTF2H1;GTPBP4;HERC5;HEXIM1;HEXIM2;HIPK3;IRAK1;LATS1;LATS2;MADD;MAP2K…
C5.MF	VOLTAGE_GATED_CHANNEL_ACTIVITY	59	73	1.40326	2.28825e-05	0.000133186	CACNA1A;CACNA1B;CACNA1C;CACNA1D;CACNA1E;CACNA1F;CACNA1G;CACNA1H;CACNA1S;CACNB1;CACNB2;CACNB3;CACNB4;CACNG2;CACNG4;CLCN1;CLCN2;CLCN3;CLCN4;CLCNKA;CLCNKB;KCNA1;KCNA2;KCNA3;KCNA4;KCNA5;KCNA6;KCNB2;KCNC1;KCNC3;KCNC4;KCND3;KCNH1;KCNH2;KCNH3;KCNH4;KCNIP2;KCNJ1;KCNJ10;KCNJ12;KCNJ14;KCNJ15;KCNJ3;KCNJ4;KCNJ5;KCNJ6;KCNK15;KCNQ1;KCNQ2;KCNQ3;KCNQ5;KCNS3;PKD2;SCN11A;SCN2A;SCN4A;SCN5A;SCN7A;SCN9A
C5.MF	PROTEIN_C_TERMINUS_BINDING	59	73	1.40326	2.28825e-05	0.000133186	ABL1;ATXN1;ATXN2;BAIAP2;BAIAP3;CACNA1B;CDK7;CSK;CTBP1;CTNNB1;DAB2;DFNB31;DLG1;DLG4;DST;EFHC1;EP300;ERCC1;ERCC2;ERCC3;ERCC4;HIC2;HRAS;LCK;LIG4;MAGI1;MAPRE1;MLLT4;MRE11A;MSH2;NCL;OPTN;PABPC1;PDZD3;PEX1;PEX12;PEX16;PEX6;PFKM;PICK1;PKD2;PRKCD;RAD51;RBFOX1;SAE1;SDCBP2;SIAH1;SLC9A3R2;SMARCC1;SMARCC2;SNX17;SP1;TAF9;TOP2A;TOP2B;TOPBP1;TRIM3;USP7;YEATS4
C5.BP	TRNA_METABOLIC_PROCESS	19	19	1.73624	2.78311e-05	0.000160402	AARS;ADAT1;AIMP1;DARS;FARS2;KARS;MARS2;METTL1;NSUN2;POP1;POP4;RARS;SARS;SARS2;SSB;THG1L;TRNT1;WARS;YARS
C5.MF	RNA_SPLICING_FACTOR_ACTIVITYTRANSESTERIFICATION_MECHANISM	19	19	1.73624	2.78311e-05	0.000160402	BCAS2;DDX23;GEMIN2;KHSRP;LSM1;PRPF3;PRPF8;SCAF11;SF3A3;SF3B3;SF3B4;SLU7;SMNDC1;SNRNP40;SRRM1;SRSF10;SRSF4;TRA2B;TXNL4A
C5.MF	PROTEIN_TYROSINE_PHOSPHATASE_ACTIVITY	44	52	1.46913	2.87219e-05	0.00016494	CDC14B;CDC25B;DUSP1;DUSP11;DUSP12;DUSP3;DUSP6;DUSP7;DUSP8;MTMR3;MTMR7;PTEN;PTP4A2;PTP4A3;PTPN1;PTPN11;PTPN14;PTPN2;PTPN21;PTPN3;PTPN4;PTPN5;PTPN6;PTPN7;PTPN9;PTPRA;PTPRB;PTPRC;PTPRD;PTPRF;PTPRG;PTPRH;PTPRJ;PTPRK;PTPRM;PTPRN;PTPRN2;PTPRO;PTPRR;PTPRS;PTPRT;PTPRU;PTPRZ1;TIMM50
C5.BP	M_PHASE	86	113	1.32139	2.93784e-05	0.000168298	ANAPC10;ANAPC11;ANAPC4;ANAPC5;ANLN;ATM;AURKA;BIRC5;BOLL;BRSK1;BUB1;BUB1B;CCNA1;CCNA2;CDC16;CDC23;CDC25B;CDC25C;CDC27;CDK13;CENPE;CETN1;CHEK1;CIT;CLIP1;DCTN2;DCTN3;DDX11;DLGAP5;DMC1;DUSP13;ESPL1;HSPA2;KIF11;KIF2C;KNTC1;KPNA2;LIG3;MAD2L1;MAD2L2;MPHOSPH6;MRE11A;NBN;NCAPH;NDC80;NEK2;NEK6;NOLC1;NPM2;PAM;PBRM1;PCBP4;PDS5B;PIN1;PKMYT1;PLK1;PPP5C;PRMT5;RAD1;RAD17;RAD21;RAD50;RAD51;RAD51D;RAD54B;RAD54L;RA…
C5.MF	RECEPTOR_SIGNALING_PROTEIN_SERINE_THREONINE_KINASE_ACTIVITY	30	33	1.5784	3.04341e-05	0.00017334	ACVR1;ACVR1B;ACVR1C;ACVR2A;ACVR2B;ACVRL1;IKBKE;IRAK1;IRAK2;MAP3K10;MAP3K11;MAP3K13;MAP3K4;MAP3K5;MAP3K6;MAP3K7;MAP3K9;MAP4K1;MAPK1;MAPK10;MAPK11;MAPK12;MAPK13;MAPK14;MAPK15;MAPK7;MAPK8;MAPK9;NLK;TGFBR1
C5.BP	POSITIVE_REGULATION_OF_CELLULAR_METABOLIC_PROCESS	161	228	1.22603	3.07382e-05	0.000174254	ABCA1;ACVR1;ACVRL1;AKTIP;ARF6;ARHGEF10L;ARHGEF11;ARID1A;ARNT2;ARNTL;ARPP19;ATF4;ATF6;ATF7IP;ATG7;BMP4;BMP6;BMP7;BOLL;BPTF;CAMKK2;CCND1;CCND2;CCND3;CCNH;CD81;CDK7;CEBPG;CLOCK;CREB5;CREBBP;CRTC1;CTCF;DAZ1;DAZL;DYRK1B;DYRK2;EGFR;EGR1;EIF2B5;EIF5A;ELF1;ELF4;ELL3;EPAS1;EPC1;ERCC2;ERCC3;ESRRG;FOXD3;FOXF1;FOXF2;FOXO1;FOXO3;FOXP3;GAPDHS;GATA4;GCK;GLI1;GLI2;GLIS1;GLIS2;GLIS3;GLMN;GTF2H1;HCLS1;HIF1A;HIVEP3…
C5.BP	SULFUR_METABOLIC_PROCESS	33	37	1.54854	3.07549e-05	0.000174254	ADI1;CDO1;CHST1;CHST11;CHST12;CHST13;CHST14;CHST2;CHST3;CHST4;CHST5;CHST6;CHST7;CHST8;CSGALNACT1;CSGALNACT2;CTNS;EXT1;GCLC;GCLM;GLCE;GLRX2;HS3ST3B1;HS3ST5;HS6ST1;MSRA;NDST1;NFS1;SMS;SOD1;TPST1;TPST2;UST
C5.BP	ALCOHOL_METABOLIC_PROCESS	69	88	1.36137	3.25756e-05	0.000182582	ABCG1;ADH1B;ADH4;ADH5;ADH6;ADH7;AKR1A1;AKR1D1;ALDH1A3;ALDH2;ALDH3B1;ALDH3B2;ALDOA;ALDOB;ALDOC;ARPP19;ATF4;BRS3;CHST1;CNBP;COQ2;COQ3;DHCR7;ECD;ETNK1;FBP1;FBP2;FDPS;G6PD;GALT;GAPDHS;GCK;GFPT1;GFPT2;GMDS;HDLBP;HK1;IPPK;IRS2;MBTPS2;MIOX;NPC1L1;NSDHL;PDK1;PDK2;PDK3;PDK4;PFKFB1;PFKL;PFKM;PGD;PGLS;PMM2;PPARGC1A;PTEN;SCARB1;SLC25A10;SLC35A2;SOAT1;SOAT2;SOD1;SPHK1;STARD3;SULT1B1;TGFB2;TKTL1;TSTA3;UGDH;UGP2
C5.MF	SUBSTRATE_SPECIFIC_CHANNEL_ACTIVITY	113	154	1.27399	3.28259e-05	0.000182582	AQP2;AQP5;AQP6;AQP7;AQP8;AQP9;BEST1;CACNA1A;CACNA1B;CACNA1C;CACNA1D;CACNA1E;CACNA1F;CACNA1G;CACNA1H;CACNA1S;CACNB1;CACNB2;CACNB3;CACNB4;CACNG2;CACNG4;CCT8L2;CHRNA1;CHRNA2;CHRNA3;CHRNA4;CHRNA6;CHRNA7;CHRNB2;CHRNB3;CHRNB4;CHRNE;CLCN1;CLCN2;CLCN3;CLCN4;CLCNKA;CLCNKB;CNGA3;CNGB1;CUL5;GAR1;GLRA1;GLRA2;GLRB;HTR3A;KCNA1;KCNA10;KCNA2;KCNA3;KCNA4;KCNA5;KCNA6;KCNB2;KCNC1;KCNC3;KCNC4;KCND3;KCNH1;KCNH2;KCNH3…
C5.CC	CELL_CORTEX_PART	23	24	1.6639	3.28635e-05	0.000182582	ANLN;CLASP1;DLG4;EPB41;EPB41L2;EZR;GYS2;LASP1;LLGL1;MAPRE1;MYH9;MYO1A;PRKCI;SHROOM2;SLC4A1;SPTA1;SPTAN1;SPTB;SPTBN1;SPTBN2;SPTBN4;TCHP;TRPC4
C5.MF	RNA_HELICASE_ACTIVITY	23	24	1.6639	3.28635e-05	0.000182582	DDX1;DDX10;DDX17;DDX18;DDX20;DDX23;DDX25;DDX39A;DDX3X;DDX43;DDX54;DDX56;DDX6;DHX15;DHX16;DHX38;DHX8;DHX9;EIF4A3;G3BP1;RAD54B;SKIV2L;UPF1
C5.MF	ATPASE_ACTIVITY_COUPLED_TO_TRANSMEMBRANE_MOVEMENT_OF_IONS	23	24	1.6639	3.28635e-05	0.000182582	ABCB11;ATP1A1;ATP1A2;ATP1A3;ATP1A4;ATP1B1;ATP1B2;ATP1B3;ATP2A1;ATP2A2;ATP2A3;ATP2B1;ATP2B3;ATP2B4;ATP2C1;ATP4A;ATP4B;ATP6V0C;ATP6V0E1;ATP6V1B2;ATP6V1C1;ATP7A;ATP7B
C5.BP	REGULATION_OF_PROTEIN_KINASE_ACTIVITY	111	151	1.27631	3.3641e-05	0.000185758	ADORA2B;ADRA2A;ADRA2C;ADRB2;ALS2;ANAPC2;APC;BCCIP;C5;CAMKK2;CBLC;CCDC88A;CCND1;CCND2;CCND3;CCNE2;CCNG1;CCNK;CCNT1;CCNT2;CD81;CDC25A;CDC25C;CDC37;CDC6;CDK5R1;CDK5R2;CDK5RAP1;CDK5RAP3;CDK7;CHEK1;CHRM1;CHRNA7;CKS1B;CKS2;DAXX;DBNL;DIRAS3;DUSP16;DUSP22;DUSP6;DUSP8;DUSP9;EGFR;ERBB2;ERN1;FGF2;GADD45A;GADD45B;GADD45G;GNG3;GPS1;GPS2;GRM4;GTF2H1;GTPBP4;HERC5;HEXIM1;HEXIM2;HIPK3;IRAK1;LATS1;LATS2;MADD;MAP2K…
C5.BP	DNA_DEPENDENT_DNA_REPLICATION	46	55	1.45213	3.49227e-05	0.000192214	ABL1;ATR;CCDC88A;CDC45;CDC6;CDK2;CDK2AP1;CDT1;EXO1;GLI1;GLI2;GMNN;GTPBP4;HMGB2;MCM3;MLH1;MSH2;MSH6;NBN;NF2;ORC1;ORC2;ORC4;ORC5;PMS2;POLA1;POLG2;PRIM1;PRIM2;PRKCG;PURA;RAD17;RAD51;RAD9A;REV3L;RFC1;RFC3;RFC4;RPA1;RPA2;RPA4;RPAIN;TFAM;TIPIN;TP73;TSPYL2
C5.BP	PROTEOLYSIS	135	188	1.24677	3.59411e-05	0.000196976	ACE;ADAM10;ADAMTS4;ADAMTS5;ADAMTS9;ANAPC10;ANAPC2;ANAPC4;ANAPC5;APH1A;ARIH1;ASTL;ATG4A;ATG4B;ATG4C;ATG4D;ATP6AP2;BACE1;BLMH;BMP1;BTRC;CAPN3;CASP2;CASP3;CASP4;CASP5;CASP6;CASP7;CASP8;CDC20;CDC23;CORIN;CPA1;CPA3;CPB2;CTSB;CTSF;CTSK;CTSS;DERL1;DERL2;DNAJC1;DPP3;EDEM1;ENDOU;ERAP1;FBXL2;FBXL4;FBXL6;FURIN;FZR1;HGFAC;HTRA2;IDE;KIAA0368;LNPEP;MBL2;MBTPS1;MME;MMP1;MMP11;MMP14;MMP24;MMP8;MYH9;NAPSA;NCSTN;N…
C5.BP	POSITIVE_REGULATION_OF_TRANSCRIPTION_FROM_RNA_POLYMERASE_II_PROMOTER	53	65	1.4157	3.7343e-05	0.000203888	ARNTL;ATF4;ATF6;BMP6;CCNH;CDK7;CLOCK;CRTC1;ELF1;ELF4;ELL3;EPAS1;EPC1;ERCC2;ERCC3;FOXD3;FOXO1;FOXO3;GLI1;GLI2;GLIS1;GLIS3;GTF2H1;HIF1A;HNF4A;INHBA;MED1;MED12;MED13;MED14;MED17;MED21;MED6;MKL2;MNAT1;MYO6;NCOA6;NPAS2;NUFIP1;PPARGC1B;PRPF6;RBM14;RUNX1;RXRA;SMAD2;SMAD3;SP1;SQSTM1;SUPT4H1;SUPT5H;TFAP2B;TP53;ZMIZ2
C5.MF	ELECTRON_CARRIER_ACTIVITY	62	78	1.38009	3.80241e-05	0.000206936	ADH1B;ADH5;ADH6;AIFM1;AKR1A1;AKR1B1;AKR1C4;ALDH1A2;ALDH2;ALDH4A1;ASPH;COX11;COX5A;CYB561;CYB5R2;CYB5R3;CYB5R4;CYC1;CYCS;CYP1A2;DEGS1;DHDH;DHRS3;DLD;DMGDH;ETFA;ETFB;ETFDH;FDX1;FDXR;FXN;GLDC;GSR;HMOX2;HSD17B6;IDH3B;KMO;LOXL2;ME1;ME2;MTRR;NDUFA13;NDUFA9;NDUFS1;NDUFS2;NDUFS3;NDUFS4;NDUFS7;NDUFS8;P4HA2;PHGDH;POR;QDPR;RDH16;SARDH;SDHD;TSTA3;TXNDC2;TXNRD1;TXNRD2;UGDH;UQCR11
C5.MF	GATED_CHANNEL_ACTIVITY	91	121	1.30577	3.9194e-05	0.000212675	CACNA1A;CACNA1B;CACNA1C;CACNA1D;CACNA1E;CACNA1F;CACNA1G;CACNA1H;CACNA1S;CACNB1;CACNB2;CACNB3;CACNB4;CACNG2;CACNG4;CCT8L2;CHRNA1;CHRNA2;CHRNA3;CHRNA4;CHRNA6;CHRNA7;CHRNB2;CHRNB3;CHRNB4;CHRNE;CLCN1;CLCN2;CLCN3;CLCN4;CLCNKA;CLCNKB;CNGA3;CNGB1;GLRA1;GLRA2;GLRB;HTR3A;KCNA1;KCNA10;KCNA2;KCNA3;KCNA4;KCNA5;KCNA6;KCNB2;KCNC1;KCNC3;KCNC4;KCND3;KCNH1;KCNH2;KCNH3;KCNH4;KCNIP2;KCNJ1;KCNJ10;KCNJ12;KCNJ14;KCNJ1…
C5.BP	POSITIVE_REGULATION_OF_METABOLIC_PROCESS	165	235	1.21906	4.07096e-05	0.000219992	ABCA1;ACVR1;ACVRL1;AKTIP;ANGPTL3;ARF6;ARHGEF10L;ARHGEF11;ARID1A;ARNT2;ARNTL;ARPP19;ATF4;ATF6;ATF7IP;ATG7;BMP4;BMP6;BMP7;BOLL;BPTF;CAMKK2;CCND1;CCND2;CCND3;CCNH;CD81;CDK7;CEBPG;CLOCK;CREB5;CREBBP;CRTC1;CTCF;DAZ1;DAZL;DYRK1B;DYRK2;EGFR;EGLN2;EGR1;EIF2B5;EIF5A;ELF1;ELF4;ELL3;EPAS1;EPC1;ERCC2;ERCC3;ESRRG;FAF1;FOXD3;FOXF1;FOXF2;FOXO1;FOXO3;FOXP3;GAPDHS;GATA4;GCK;GLI1;GLI2;GLIS1;GLIS2;GLIS3;GLMN;GTF2H1…
C5.BP	GLUCOSE_METABOLIC_PROCESS	26	28	1.61222	4.38118e-05	0.000235001	AKR1A1;ALDOA;ALDOB;ARPP19;ATF4;BRS3;ECD;G6PD;GAPDHS;GCK;HK1;IRS2;PDK1;PDK2;PDK3;PDK4;PFKFB1;PFKL;PFKM;PGD;PGLS;PPARGC1A;SLC25A10;TKTL1;UGDH;UGP2
C5.MF	MOTOR_ACTIVITY	26	28	1.61222	4.38118e-05	0.000235001	APPBP2;BBS4;CENPE;DNAI1;DNAI2;DNALI1;DYNC1I1;GRIN1;KIF11;KIF1B;KIF23;KIF2C;KIF3B;KIF4A;KIF5B;KIF5C;KIFC3;MYH10;MYH13;MYH2;MYH9;MYL6;MYL6B;MYO1E;MYO3A;MYO6
C5.BP	STRIATED_MUSCLE_DEVELOPMENT	35	40	1.51921	4.45184e-05	0.000237879	ACTA1;ADAM12;BMP4;BOC;CACNA1H;CACNB2;CBY1;CHRNA1;COL4A4;CSRP3;HDAC4;HDAC5;HDAC7;HDAC9;IFRD1;KCNH1;MAPK12;MBNL1;MKL2;MYEF2;MYF5;MYF6;MYH11;MYL6;MYL6B;MYOD1;NOTCH1;NRD1;SIRT2;SVIL;TAZ;TBX3;TGFB1;TTN;UBB
C5.MF	PHOSPHOTRANSFERASE_ACTIVITY_PHOSPHATE_GROUP_AS_ACCEPTOR	18	18	1.73624	4.83552e-05	0.000256838	AK1;AK2;AK5;CASK;DLG1;DLG2;DTYMK;GUK1;MPP1;MPP2;MPP3;NME1;NME2;NME4;NME5;NME6;PMVK;TJP2
C5.MF	INOSITOL_OR_PHOSPHATIDYLINOSITOL_KINASE_ACTIVITY	18	18	1.73624	4.83552e-05	0.000256838	ATM;FXN;IPPK;ITPKA;ITPKB;PI4K2A;PI4KA;PI4KB;PIK3C2A;PIK3C3;PIK3CA;PIK3CB;PIK3CG;PIK3R2;PIK3R3;PIKFYVE;PIP4K2B;SMG1
C5.CC	PROTEASOME_COMPLEX	22	23	1.66075	5.48529e-05	0.00028922	ADRM1;KIAA0368;PSMC2;PSMC3;PSMC4;PSMC5;PSMC6;PSMD1;PSMD11;PSMD12;PSMD13;PSMD14;PSMD2;PSMD3;PSMD4;PSMD5;PSMD7;PSMD8;PSME1;PSME2;PSME3;SHFM1
C5.MF	AMINE_BINDING	22	23	1.66075	5.48529e-05	0.00028922	ADRB2;ADRB3;CHRM1;CHRM2;CHRM3;CHRM4;CHRM5;CHRNA1;CHRNA2;CHRNA3;CHRNA4;CHRNA5;CHRNA6;CHRNA7;CHRNB1;CHRNB2;CHRNB4;CHRNE;GCLC;GLRA1;GLRA2;GLRB
C5.BP	POTASSIUM_ION_TRANSPORT	47	57	1.43164	5.9678e-05	0.000313371	ABCC8;ABCC9;ATP1A4;KCNA1;KCNA10;KCNA2;KCNA3;KCNA4;KCNA5;KCNA6;KCNAB1;KCNAB3;KCNB2;KCNC1;KCNC3;KCNC4;KCND3;KCNF1;KCNH1;KCNH2;KCNH3;KCNH4;KCNIP2;KCNJ1;KCNJ10;KCNJ11;KCNJ12;KCNJ15;KCNJ2;KCNJ3;KCNJ4;KCNJ5;KCNJ6;KCNK17;KCNK3;KCNK4;KCNK5;KCNK7;KCNN1;KCNN3;KCNN4;KCNQ1;KCNQ2;KCNQ3;KCNQ4;KCNS3;KCNV1
C5.BP	PHOSPHOLIPID_BIOSYNTHETIC_PROCESS	34	39	1.51365	6.81072e-05	0.000356178	AGPAT1;AGPAT2;CD81;CHPT1;DGKE;DPM1;DPM3;ETNK1;GPAA1;IMPA1;LCAT;LPCAT1;PCYT1B;PCYT2;PGS1;PI4K2A;PI4KA;PI4KB;PIGA;PIGB;PIGC;PIGF;PIGG;PIGH;PIGK;PIGO;PIGS;PIGT;PIGU;PIGV;PIGZ;PIK3C2A;SGMS1;SGMS2
C5.MF	HYDROGEN_ION_TRANSMEMBRANE_TRANSPORTER_ACTIVITY	25	27	1.60763	7.09672e-05	0.000370014	ATP4A;ATP4B;ATP6V0C;ATP6V0E1;ATP6V1B2;ATP6V1C1;COX10;COX11;COX15;COX4I1;COX4I2;COX5A;COX5B;COX7A1;COX7A2L;COX8A;CYB5A;SLC9A2;SLC9A3;SLC9A5;SLC9A6;SLC9A7;SURF1;UQCRC1;UQCRH
C5.CC	PORE_COMPLEX	31	35	1.53781	7.44388e-05	0.000386349	AAAS;AGFG1;DDX19B;EIF5A;GLE1;IPO5;IPO7;KPNA1;KPNA3;KPNB1;NUP107;NUP133;NUP153;NUP160;NUP214;NUP50;NUP54;NUP62;NUP88;NUP98;NUTF2;NXT1;RAE1;RANBP2;RANGAP1;SENP2;SNUPN;SUMO1;TPR;VDAC1;XPO7
C5.BP	GLYCEROPHOSPHOLIPID_METABOLIC_PROCESS	39	46	1.47203	7.58932e-05	0.00038996	AGPAT1;AGPAT2;CD81;DPM1;DPM3;GPAA1;IMPA1;IP6K1;IP6K2;IP6K3;LCAT;PCYT1B;PI4K2A;PI4KA;PI4KB;PIGA;PIGB;PIGC;PIGF;PIGG;PIGH;PIGK;PIGO;PIGS;PIGT;PIGU;PIGV;PIGZ;PIK3C2A;PIK3R1;PIP5K1A;PITPNM3;PLA1A;PLA2G4B;PTEN;SERINC1;SERINC2;SMG1;TAZ
C5.MF	GTP_BINDING	39	46	1.47203	7.58932e-05	0.00038996	ARF3;ARF6;ARFIP2;ARHGEF5;ARL3;ARL8A;ARL8B;CLP1;DRG2;EEF1A1;EIF2B2;GEM;GNL1;GNL3;GTPBP1;GTPBP4;GTPBP6;HBS1L;NME1;NMUR2;RAB22A;RAB26;RALA;RALB;RAN;RAP2B;RHEB;RHOB;RIT1;RIT2;RRAGA;RRAGB;RRAGC;SCG5;SEPHS1;SEPT6;SEPT7;TGM3;TPX2
C5.MF	GUANYL_NUCLEOTIDE_EXCHANGE_FACTOR_ACTIVITY	39	46	1.47203	7.58932e-05	0.00038996	ALS2;ARHGEF1;ARHGEF11;ARHGEF17;ARHGEF2;ARHGEF3;CYTH1;CYTH2;CYTH3;CYTH4;DOCK2;EIF2B1;EIF2B2;EIF2B3;EIF2B4;EIF2B5;FARP1;FARP2;FGD1;FGD2;FGD4;GBF1;HERC1;KALRN;MADD;NET1;RAPGEF2;RAPGEF3;RAPGEF4;RAPGEF5;RAPGEF6;RAPGEFL1;RCBTB2;RCC1;SERGEF;SOS1;TIAM1;TIAM2;TRIO
C5.MF	EXOPEPTIDASE_ACTIVITY	28	31	1.56822	7.64395e-05	0.000391146	ACE;ACE2;ANPEP;BACE1;BLMH;CPA1;CPA2;CPA3;CPB1;CPB2;CPD;CPE;DPEP1;DPP4;ENPEP;ERAP1;ERAP2;GGH;LNPEP;METAP1;METAP1D;METAP2;NPEPPS;PEPD;TRHDE;UCHL1;XPNPEP1;ZMPSTE24
C5.BP	ANATOMICAL_STRUCTURE_MORPHOGENESIS	250	372	1.16683	7.84712e-05	0.000400488	ABLIM1;ACTN2;ACVRL1;AES;AGGF1;ALS2;ANGPTL3;ANGPTL4;ANK1;APLP1;ARAP1;ARAP3;ARF6;ARFIP2;ARHGEF2;ATPIF1;BAIAP2;BICD1;BMPR1B;BRAF;BRSK2;BTG1;C1GALT1;CANX;CAP1;CAP2;CCDC88A;CD2AP;CDC42;CDC42BPB;CDK5;CDK5R1;CDX1;CEBPG;CELSR1;CEP290;CHRNA7;CHUK;CLASP2;CLTCL1;CNTN4;COL13A1;COL18A1;COL4A2;COL4A3;COMP;CORIN;CPM;CRB1;CYFIP1;CYR61;DEAF1;DFNB31;DGCR2;DGCR6;DLG1;DNAI2;DPYSL5;DSCAML1;DVL1;DYNLL1;EFNB2;EGFL7;EN1…
C5.MF	OXIDOREDUCTASE_ACTIVITY_GO_0016616	46	56	1.4262	8.61876e-05	0.000438234	ADH1B;ADH4;ADH6;ADH7;AKR1A1;AKR1B1;AKR1B10;AKR1C1;AKR1C3;AKR1C4;ALDH3A1;BDH1;DHRS2;DHRS9;GPD1;GRHPR;H6PD;HADHA;HADHB;HPGD;HSD17B10;HSD17B14;HSD17B4;HSD3B1;HSD3B2;IDH1;IDH3B;IDH3G;IMPDH1;IMPDH2;LDHA;LDHB;LDHC;ME1;ME2;ME3;MIOX;NSDHL;PHGDH;RDH10;RDH11;RDH12;RDH16;SPR;TSTA3;UGDH
C5.CC	NUCLEOLUS	90	121	1.29142	8.79298e-05	0.000445319	ABL1;APTX;ASNA1;CCNT1;CDKN2AIP;CIRH1A;DDX11;DDX24;DDX47;DDX54;DDX56;DKC1;ELP3;EMG1;EXOSC1;EXOSC10;EXOSC9;FAM32A;FMR1;FXR1;GNL3;IKBKAP;ILF2;IMP3;IMP4;KRR1;LYAR;MORF4L2;MPHOSPH10;MYBBP1A;NCL;NF2;NHP2;NOC4L;NOL4;NOL6;NOL8;NOLC1;NOM1;NOP10;NOP14;NOP2;NOP56;NOP58;NPM1;NSUN2;NUFIP1;PARP1;PNO1;POLA1;POLR1C;POLR1E;POLR2A;POP1;POP7;PTBP1;RBPJ;REXO4;RPF1;RPL11;RPL3;RPL35;RPL36;RPP30;RPS19;RPS7;RRP1;RRP9;SD…
C5.CC	ORGANELLAR_RIBOSOME	21	22	1.65732	9.13976e-05	0.000456118	MRPL10;MRPL12;MRPL23;MRPL40;MRPL41;MRPL42;MRPL51;MRPL52;MRPL55;MRPS10;MRPS11;MRPS12;MRPS15;MRPS16;MRPS18A;MRPS18C;MRPS21;MRPS22;MRPS24;MRPS28;MRPS35
C5.CC	SMALL_NUCLEAR_RIBONUCLEOPROTEIN_COMPLEX	21	22	1.65732	9.13976e-05	0.000456118	DDX23;LSM4;LSM6;PHF5A;PRPF31;PRPF8;RRP9;SF3A2;SF3B3;SLU7;SNRNP200;SNRNP40;SNRPA1;SNRPB;SNRPB2;SNRPC;SNRPD1;SNRPD2;SNRPD3;SNRPF;SNRPN
C5.CC	MITOCHONDRIAL_RIBOSOME	21	22	1.65732	9.13976e-05	0.000456118	MRPL10;MRPL12;MRPL23;MRPL40;MRPL41;MRPL42;MRPL51;MRPL52;MRPL55;MRPS10;MRPS11;MRPS12;MRPS15;MRPS16;MRPS18A;MRPS18C;MRPS21;MRPS22;MRPS24;MRPS28;MRPS35
C5.MF	MRNA_BINDING	21	22	1.65732	9.13976e-05	0.000456118	AUH;CPSF1;EIF4A1;EIF4A3;ELAVL2;ELAVL4;FMR1;GRSF1;HNRNPAB;PABPC1;PABPC3;PABPC4;PURB;RPL35;SERBP1;SLBP;SLU7;SSB;TIA1;ZFP36;ZFP36L1
C5.MF	ION_CHANNEL_ACTIVITY	107	147	1.26379	9.15752e-05	0.000456118	BEST1;CACNA1A;CACNA1B;CACNA1C;CACNA1D;CACNA1E;CACNA1F;CACNA1G;CACNA1H;CACNA1S;CACNB1;CACNB2;CACNB3;CACNB4;CACNG2;CACNG4;CCT8L2;CHRNA1;CHRNA2;CHRNA3;CHRNA4;CHRNA6;CHRNA7;CHRNB2;CHRNB3;CHRNB4;CHRNE;CLCN1;CLCN2;CLCN3;CLCN4;CLCNKA;CLCNKB;CNGA3;CNGB1;CUL5;GAR1;GLRA1;GLRA2;GLRB;HTR3A;KCNA1;KCNA10;KCNA2;KCNA3;KCNA4;KCNA5;KCNA6;KCNB2;KCNC1;KCNC3;KCNC4;KCND3;KCNH1;KCNH2;KCNH3;KCNH4;KCNIP2;KCNJ1;KCNJ10;KCN…
C5.MF	TRANSFERASE_ACTIVITY_TRANSFERRING_GROUPS_OTHER_THAN_AMINO_ACYL_GROUPS	41	49	1.45277	9.22874e-05	0.000458035	ACAT1;ACSL3;AGPAT2;ALAS2;CERS5;CPT1A;CPT1B;CREBBP;CROT;DGAT1;DGAT2;EDF1;ELP4;EP300;GLYAT;GNPAT;HADHA;HADHB;HAT1;KAT6A;KAT6B;KAT7;KAT8;LPCAT1;MCAT;NAA15;NAA16;OXSM;PNPLA3;SAT1;SMARCE1;SOAT1;SOAT2;SPTLC1;SPTLC2;SRCAP;TAF1;TAF1L;TAF5;YKT6;ZDHHC17
C5.BP	LIPID_METABOLIC_PROCESS	219	323	1.1772	9.37178e-05	0.000463401	ABCB4;ABCD2;ABCG1;ACADM;ACADS;ACADSB;ACADVL;ACAT2;ACOT9;ACOX1;ACOX2;ACOX3;ACP6;ADIPOR1;ADIPOR2;AGPAT1;AGPAT2;AGPS;AKR1B10;AKR1C1;AKR1C2;AKR1C3;AKR1C4;AKR1D1;ALDH1A3;ALDH3A2;ALDH3B1;ALDH3B2;ALDH5A1;ALG1;ANGPTL3;ANXA1;APOD;ASAH2;B3GNT5;B4GALT4;BCO2;BMP6;CD81;CDS1;CEPT1;CERK;CERS5;CHKA;CHPT1;CIDEA;CLN3;CNBP;CORIN;CPT1A;CPT1B;CROT;CYP11A1;CYP11B2;CYP2J2;CYP3A4;CYP3A5;CYP4A11;CYP4F2;CYP4F3;CYP4F8;DEGS…
C5.BP	CYTOSKELETON_DEPENDENT_INTRACELLULAR_TRANSPORT	24	26	1.60268	0.000114657	0.000565123	APBA1;DYNC1I1;KIF13B;KIF1A;KIF1B;KIF3B;KIF4A;KIF5A;KIF5B;LRPPRC;MAP1S;MYH10;MYH6;MYH7;MYH9;MYL6;MYL6B;MYO1E;MYO6;OPA1;RHOT1;RHOT2;TNNT2;UXT
C5.BP	SMALL_GTPASE_MEDIATED_SIGNAL_TRANSDUCTION	67	87	1.3371	0.000116794	0.000573711	ABCA1;ABR;ABRA;ADRA2A;ALS2;ARAP1;ARAP3;ARF6;ARFIP2;ARHGAP1;ARHGAP29;ARHGAP5;ARHGDIA;ARHGDIB;ARHGDIG;CDC42BPA;CDC42BPB;CDC42BPG;CFL1;CNKSR1;CRKL;DBNL;DIRAS3;DMPK;DOCK1;ELMO1;FARP2;FGD1;FGD2;FGD4;FGF2;G3BP1;GNB1;GRAP;GRAP2;GRB2;GTPBP2;LCK;LIMK1;MFN2;NF1;NOTCH2;PARK7;PDK1;PLD1;PLD2;RAB6C;RAC1;RALBP1;RASL10A;RGS19;RHOA;RHOB;RHOG;ROCK1;RRAD;RRAGC;RRAS;RREB1;RUNDC3A;SGSM3;SIAH2;SOS1;TAX1BP3;TNK2;TSC1;V…
C5.MF	TRANSFERASE_ACTIVITY_TRANSFERRING_GLYCOSYL_GROUPS	83	111	1.29827	0.000119731	0.000586158	A4GALT;A4GNT;ALG2;ALG3;ALG5;ALG6;ALG8;APRT;B3GALNT1;B3GALT2;B3GALT5;B3GAT2;B3GNT5;B3GNT6;B4GALT1;B4GALT2;B4GALT3;B4GALT4;B4GALT5;B4GALT6;B4GALT7;C1GALT1;CSGALNACT1;DPM1;DPM3;EXT1;FUT10;FUT4;FUT5;FUT6;FUT7;FUT8;FUT9;GALNT1;GALNT2;GALNT3;GALNT4;GALNT5;GALNT6;GALNT7;GBE1;GYG2;GYS2;ITGA2B;MAGT1;MGAT2;MGAT4A;MGAT4B;MTAP;ODF3B;OGT;PARP1;PIGA;PIGB;PIGV;PIGZ;PNP;POFUT1;PPAT;PYGL;PYGM;QTRT1;RPN1;SDF2;SIRT…
C5.BP	NEGATIVE_REGULATION_OF_CATALYTIC_ACTIVITY	54	68	1.37878	0.000125945	0.00061451	ADRA2A;ANGPTL3;ANGPTL4;APC;ATPIF1;BIRC5;CAND1;CBLC;CDK5RAP1;DNAJB6;DRD5;DUSP16;DUSP22;DUSP6;DUSP8;DUSP9;EDNRB;FBXO5;GABBR1;GABBR2;GALR1;GLA;GNAI2;GNAI3;GPS1;GPS2;GRM2;GRM3;GRM4;GRM7;GRM8;HEXIM1;HEXIM2;HIPK3;LATS1;LATS2;MBIP;NF1;NOSIP;PAK2;PDCD4;PIF1;PPP2R4;PTPRC;RB1;RGS3;RGS4;SFN;SPRED1;SPRED2;TARBP2;TNNT2;TP53;TRIB3
C5.BP	PROTEIN_PROCESSING	40	48	1.44687	0.000135241	0.00065766	AKT1;APH1A;APH1B;CAMKK2;CDK12;CDKL5;DYRK1A;ECE2;EIF2AK3;FURIN;IGF1R;INSR;MAP3K10;MAP3K11;MAP3K12;MAP3K13;MAP3K9;MAPK15;METAP2;MEX3B;MIPEP;MOB1B;MYO3A;NCSTN;PAK1;PAK2;PCSK5;PPP2R5C;PRSS3;PSEN1;PSEN2;PSENEN;PTCH1;SCG5;SMG1;STK4;TAF1;TAOK3;TNK1;TTN
C5.MF	RNA_POLYMERASE_ACTIVITY	16	16	1.73624	0.000145955	0.000707395	CTDP1;MED21;POLA1;POLR1C;POLR2D;POLR2E;POLR2I;POLR2J;POLR2L;POLR3C;POLR3G;POLR3H;POLR3K;POLRMT;PRIM1;PRIM2
C5.BP	BRAIN_DEVELOPMENT	42	51	1.42985	0.000157151	0.000754664	AFF2;ALK;ALX1;BPTF;CDK5R1;CEP290;CNTN4;CTNS;DLX2;DMBX1;DSCAML1;ECE2;EGR2;FOXG1;FOXP2;GLI2;LHX6;MAP1S;NCOA6;NDUFS4;NF1;NKX2-2;OTX2;PBX1;PBX3;PBX4;PHGDH;PITPNM1;POU6F1;PPT1;ROBO2;SHH;SHROOM2;SHROOM4;SIX3;SLIT1;SMARCA1;UBE3A;UNC5C;UTP3;ZIC1;ZIC2
C5.CC	NUCLEAR_CHROMOSOME	42	51	1.42985	0.000157151	0.000754664	ATRX;CBX1;CBX5;CHEK1;DMC1;ERCC1;ERCC4;FOXC1;HMGB2;JUN;KLHDC3;LRPPRC;MCM3;MCM7;NOL6;NPM2;NUFIP1;PAM;PIF1;POLA1;PURA;PURB;RAD51;RCC1;REPIN1;RGS12;RPA1;RPA2;RPA3;RPA4;SMARCE1;SMC1A;SMC2;STAG3;SUV39H1;TIMELESS;TIPIN;TTN;TUBG1;UBE2I;ZBED1;ZMIZ2
C5.BP	ENERGY_DERIVATION_BY_OXIDATION_OF_ORGANIC_COMPOUNDS	32	37	1.50161	0.000157784	0.000754664	ACADVL;ACO2;ADRB3;BCS1L;CRAT;CYCS;DYRK2;GCK;GFPT1;GFPT2;GSK3B;GYG2;GYS2;ME3;NDUFS1;NDUFS4;OXA1L;PDHB;PPARGC1A;PYGB;PYGM;SDHA;SDHB;SDHC;SDHD;SLC25A14;SURF1;TREH;UQCRB;UQCRC1;UQCRC2;UQCRH
C5.CC	BASEMENT_MEMBRANE	32	37	1.50161	0.000157784	0.000754664	AGRN;APLP1;COL4A2;COL4A3;COL4A4;COL4A5;COL7A1;DMD;DST;EFEMP2;ERBB2IP;FBN1;LAMA2;LAMA3;LAMA4;LAMB1;LAMB2;LAMC1;MAGEE1;NID2;SGCA;SGCB;SGCD;SGCE;SGCG;SMC3;SNTB1;SNTB2;SNTG1;SNTG2;SSPN;TINAG
C5.BP	MONOVALENT_INORGANIC_CATION_TRANSPORT	70	92	1.32105	0.000161356	0.000766705	ABCC8;ABCC9;ATP1A4;ATP6AP1;ATP6V0B;ATP6V0C;ATP6V0E1;ATP6V1C1;ATP6V1E1;ATP6V1F;KCNA1;KCNA10;KCNA2;KCNA3;KCNA4;KCNA5;KCNA6;KCNAB1;KCNAB3;KCNB2;KCNC1;KCNC3;KCNC4;KCND3;KCNF1;KCNH1;KCNH2;KCNH3;KCNH4;KCNIP2;KCNJ1;KCNJ10;KCNJ11;KCNJ12;KCNJ15;KCNJ2;KCNJ3;KCNJ4;KCNJ5;KCNJ6;KCNK17;KCNK3;KCNK4;KCNK5;KCNK7;KCNN1;KCNN3;KCNN4;KCNQ1;KCNQ2;KCNQ3;KCNQ4;KCNS3;KCNV1;SCN10A;SCN11A;SCN2A;SCN4A;SCN5A;SCN7A;SCN9A;SCNN…
C5.MF	TRANSCRIPTION_COREPRESSOR_ACTIVITY	70	92	1.32105	0.000161356	0.000766705	ALX1;APEX1;ARHGAP35;ATF3;ATF5;BCOR;CBX4;CIR1;CREG1;CTCF;DDX54;DR1;DRAP1;E2F1;E2F6;ENO1;FEV;HIPK2;HIRA;HOXC6;HSBP1;HSF4;HTT;ID3;ID4;JAZF1;JUNB;KCNIP3;KLF12;LDB1;MEIS2;MNT;MSC;NAB2;NCOR1;NCOR2;NFIL3;NR1D1;NR1H4;NR2F2;NSD1;PEX14;PFDN5;PIAS1;PLRG1;PPP1R13L;PSMC3;RBFOX2;RELB;RYBP;SAP18;SAP30;SF1;SIAH2;SKIL;SUFU;TFCP2L1;TFEC;TGIF1;TONSL;TRIB3;TRIM28;TSG101;UBP1;YAF2;YY1;ZEB1;ZFPM2;ZNF274;ZNF593
C5.BP	JNK_CASCADE	37	44	1.46002	0.000166566	0.000788883	ADORA2B;AMBP;CRKL;DAXX;DBNL;DUSP10;DUSP9;GPS1;GPS2;HIPK2;MAP2K4;MAP3K10;MAP3K11;MAP3K12;MAP3K13;MAP3K4;MAP3K5;MAP3K6;MAP3K9;MAP4K1;MAP4K2;MAP4K3;MAP4K5;MAPK10;MAPK8;MAPK8IP1;MAPK8IP2;MAPK8IP3;MAPK9;MINK1;PKN1;SH2D3A;SH2D3C;TAOK2;TAOK3;TNIK;TPD52L1
C5.BP	SYSTEM_PROCESS	356	547	1.12998	0.000170217	0.000803557	ABCA4;ABLIM1;ACE;ACTA1;ACTC1;ACVRL1;ADORA2A;ADORA2B;ADORA3;ADRA1A;AIPL1;AKAP9;AKR1C1;ALDH7A1;ALDOA;AMPH;APBA1;AQP1;AQP2;AQP3;AQP4;AQP5;AQP6;AQP7;AQP9;ARR3;ASPH;ATP2A1;ATP2B2;ATP6AP2;ATP6V0A4;ATP6V1B1;AVPR2;BAIAP3;BEST1;BRS3;CACNA1B;CACNA1E;CACNA1F;CACNA1H;CACNA1S;CBLN1;CCKBR;CDH23;CDS1;CELF2;CHM;CHML;CHRM2;CHRNA1;CHRNA4;CHRNA5;CHRNA6;CHRNA7;CHRNB1;CHRNB3;CHRNB4;CHRNE;CKMT2;CLCN1;CLCN5;CLCNKA;CLCN…
C5.MF	SMALL_GTPASE_REGULATOR_ACTIVITY	53	67	1.37344	0.000175391	0.000824657	ADAP1;ALDH1A1;ALS2;ARAP1;ARAP3;ARFGAP3;ARFGEF1;ARHGAP10;ARHGAP29;ARHGAP5;ARHGDIA;ARHGDIB;ARHGDIG;ARHGEF1;ARHGEF10L;ARHGEF11;ARHGEF2;ARHGEF3;CYTH1;CYTH2;CYTH3;CYTH4;DIS3;DOCK2;DOCK4;FARP1;FARP2;GBF1;GDI2;HERC1;IPO7;MADD;NF1;OPHN1;RAB3GAP1;RALBP1;RALGDS;RANBP1;RANGAP1;RAPGEF2;RAPGEF5;RASA1;RASA2;RASAL2;RCBTB2;RCC1;RIMS1;RUNDC3A;SERGEF;SOS1;TIAM1;WAS;WASL
C5.MF	TRANSCRIPTION_REPRESSOR_ACTIVITY	108	150	1.25009	0.000175821	0.000824657	ALX1;APEX1;ARHGAP35;ARID4A;ARID5B;ATF3;ATF5;ATXN1;BCOR;BMP2;CBX4;CIR1;CREG1;CTCF;DDX54;DMBX1;DR1;DRAP1;E2F1;E2F6;ENO1;EPC1;FEV;FOXN3;FOXP3;GATAD2A;HDAC10;HDAC4;HDAC5;HDAC6;HDAC7;HDAC9;HEXIM1;HEXIM2;HIPK2;HIRA;HOXC6;HSBP1;HSF4;HTT;ID1;ID2;ID3;ID4;ILF3;JAZF1;JUNB;KAT6B;KCNIP3;KDM4A;KDM5B;KHDRBS1;KLF12;KLF4;LDB1;MEIS2;MNT;MSC;NAB2;NCOR1;NCOR2;NFIL3;NKRF;NR1D1;NR1H4;NR1I2;NR2F2;NSD1;PEX14;PFDN5;PHB;P…
C5.BP	NUCLEAR_EXPORT	29	33	1.52579	0.000177839	0.00083144	AGFG1;ATXN1;CALR;DDX19B;DDX25;DDX39A;DUSP16;EIF5A;GSK3B;KHDRBS1;NCBP2;NUDT4;NUP107;NUP133;NUP160;NUP214;NUPL2;NXF5;RAE1;SMG1;SMG5;SMG6;STRADA;STRADB;TSC1;UPF1;UPF2;XPO6;XPO7
C5.MF	DNA_HELICASE_ACTIVITY	23	25	1.59734	0.000184729	0.000860884	ATRX;CHD1;CHD2;CHD3;CHD4;DHX9;ERCC2;ERCC3;G3BP1;IGHMBP2;INO80;PIF1;RAD54B;RECQL;RECQL4;RUVBL1;RUVBL2;SETX;SMARCAL1;SUPV3L1;WRN;XRCC5;XRCC6
C5.BP	TRANSCRIPTION_INITIATION_FROM_RNA_POLYMERASE_II_PROMOTER	26	29	1.55663	0.000189669	0.000881082	CDK7;CDK9;E2F2;E2F3;GTF2E1;GTF2E2;GTF2F1;GTF2F2;MED1;MED12;MED13;MED14;MED16;MED17;MED23;MED24;MED26;MED27;MED30;MED4;MED7;NCOA6;PPARGC1A;TAF2;TAF5;TBP
C5.MF	GUANYL_NUCLEOTIDE_BINDING	39	47	1.44071	0.000197454	0.000914325	ARF3;ARF6;ARFIP2;ARHGEF5;ARL3;ARL8A;ARL8B;CLP1;DRG2;EEF1A1;EIF2B2;GEM;GNL1;GNL3;GTPBP1;GTPBP4;GTPBP6;HBS1L;NME1;NMUR2;RAB22A;RAB26;RALA;RALB;RAN;RAP2B;RHEB;RHOB;RIT1;RIT2;RRAGA;RRAGB;RRAGC;SCG5;SEPHS1;SEPT6;SEPT7;TGM3;TPX2
C5.BP	MITOSIS	63	82	1.33394	0.000209424	0.000966675	ANAPC10;ANAPC11;ANAPC4;ANAPC5;ANLN;ATM;AURKA;BIRC5;BRSK1;BUB1;BUB1B;CCNA2;CDC16;CDC23;CDC25B;CDC25C;CDC27;CDK13;CENPE;CETN1;CIT;CLIP1;DCTN2;DCTN3;DDX11;ESPL1;KIF11;KIF2C;KNTC1;MAD2L1;MAD2L2;NBN;NCAPH;NDC80;NEK2;NEK6;NOLC1;NPM2;PAM;PBRM1;PCBP4;PDS5B;PIN1;PKMYT1;PLK1;PPP5C;PRMT5;RAD17;RAN;RCC1;RINT1;SMC1A;SMC3;SMC4;SUGT1;TARDBP;TGFB1;TPX2;TRIAP1;TTK;TTN;UBE2C;ZW10
C5.BP	M_PHASE_OF_MITOTIC_CELL_CYCLE	65	85	1.32771	0.000212476	0.000977659	ANAPC10;ANAPC11;ANAPC4;ANAPC5;ANLN;ATM;AURKA;BIRC5;BRSK1;BUB1;BUB1B;CCNA2;CDC16;CDC23;CDC25B;CDC25C;CDC27;CDK13;CENPE;CETN1;CIT;CLIP1;DCTN2;DCTN3;DDX11;DLGAP5;ESPL1;KIF11;KIF2C;KNTC1;MAD2L1;MAD2L2;MPHOSPH6;NBN;NCAPH;NDC80;NEK2;NEK6;NOLC1;NPM2;PAM;PBRM1;PCBP4;PDS5B;PIN1;PKMYT1;PLK1;PPP5C;PRMT5;RAD17;RAN;RCC1;RINT1;SMC1A;SMC3;SMC4;SUGT1;TARDBP;TGFB1;TPX2;TRIAP1;TTK;TTN;UBE2C;ZW10
C5.BP	NUCLEAR_TRANSPORT	67	88	1.32191	0.000214454	0.000983647	AGFG1;AKT1;ANP32A;ATXN1;CALR;CBLB;DDX19B;DDX25;DDX39A;DUSP16;EIF5A;FAF1;FLNA;GLI3;GSK3B;HNRNPA1;IPO5;KHDRBS1;KPNA1;KPNA2;KPNA3;KPNA4;KPNA5;KPNA6;KPNB1;MCM3AP;MYBBP1A;NCBP2;NCKIPSD;NF1;NFKBIE;NOP58;NPM1;NUDT4;NUP107;NUP133;NUP160;NUP205;NUP214;NUP98;NUPL2;NXF5;PDIA3;PPIH;PPP1R10;RAE1;RANBP2;RERE;RPAIN;SMAD3;SMG1;SMG5;SMG6;STRADA;STRADB;TBRG1;TGFB1;TNPO1;TONSL;TPR;TRIP6;TSC1;UPF1;UPF2;XPO6;XPO7;ZFY…
C5.MF	VOLTAGE_GATED_CATION_CHANNEL_ACTIVITY	52	66	1.36795	0.000243385	0.00111284	CACNA1A;CACNA1B;CACNA1C;CACNA1D;CACNA1E;CACNA1F;CACNA1G;CACNA1H;CACNA1S;CACNB1;CACNB2;CACNB3;CACNB4;CACNG2;CACNG4;KCNA1;KCNA2;KCNA3;KCNA4;KCNA5;KCNA6;KCNB2;KCNC1;KCNC3;KCNC4;KCND3;KCNH1;KCNH2;KCNH3;KCNH4;KCNIP2;KCNJ1;KCNJ10;KCNJ12;KCNJ14;KCNJ15;KCNJ3;KCNJ4;KCNJ5;KCNJ6;KCNQ1;KCNQ2;KCNQ3;KCNQ5;KCNS3;PKD2;SCN11A;SCN2A;SCN4A;SCN5A;SCN7A;SCN9A
C5.BP	RNA_EXPORT_FROM_NUCLEUS	19	20	1.64943	0.000252286	0.00113568	AGFG1;DDX19B;DDX25;DDX39A;EIF5A;KHDRBS1;NCBP2;NUDT4;NUP107;NUP133;NUP160;NXF5;RAE1;SMG1;SMG5;SMG6;TSC1;UPF1;UPF2
C5.CC	CORTICAL_CYTOSKELETON	19	20	1.64943	0.000252286	0.00113568	CLASP1;DLG4;EPB41;EPB41L2;EZR;GYS2;LASP1;LLGL1;MAPRE1;MYO1A;SHROOM2;SLC4A1;SPTA1;SPTAN1;SPTB;SPTBN1;SPTBN2;SPTBN4;TRPC4
C5.CC	RIBOSOMAL_SUBUNIT	19	20	1.64943	0.000252286	0.00113568	MRPL10;MRPL12;MRPL23;MRPL41;MRPL42;MRPL51;MRPL52;MRPL55;MRPS11;MRPS15;MRPS16;MRPS18A;MRPS18C;MRPS21;MRPS22;MRPS24;MRPS28;MRPS35;RPL13A
C5.MF	GLUTAMATE_RECEPTOR_ACTIVITY	19	20	1.64943	0.000252286	0.00113568	GABBR1;GABBR2;GRIA1;GRIA2;GRIK1;GRIK2;GRIK3;GRIK4;GRIK5;GRIN2A;GRIN2B;GRIN2C;GRM1;GRM2;GRM3;GRM4;GRM5;GRM7;GRM8
C5.MF	ATPASE_ACTIVITY_COUPLED_TO_TRANSMEMBRANE_MOVEMENT_OF_IONS_PHOSPHORYLATIVE_MECHANISM	19	20	1.64943	0.000252286	0.00113568	ABCB11;ATP1A1;ATP1A2;ATP1A3;ATP1A4;ATP1B1;ATP1B2;ATP1B3;ATP2A1;ATP2A2;ATP2A3;ATP2B1;ATP2B3;ATP2B4;ATP2C1;ATP4A;ATP4B;ATP7A;ATP7B
C5.CC	PROTON_TRANSPORTING_TWO_SECTOR_ATPASE_COMPLEX	15	15	1.73624	0.000253561	0.00113789	ATP5A1;ATP5B;ATP5C1;ATP5D;ATP5E;ATP5G1;ATP5G2;ATP5G3;ATP5O;ATP6AP1;ATP6V1A;ATP6V1B1;ATP6V1C1;ATP6V1E1;ATP6V1F
C5.CC	CELL_FRACTION	321	492	1.13279	0.000267472	0.00119663	A4GALT;A4GNT;AARS;ABCA1;ABCA3;ABCA4;ABCB1;ABCB11;ABCB4;ABCB8;ABCC1;ABCC3;ABCC4;ABCC5;ABI1;ACE;ACP1;ADAM18;ADCY8;ADORA2A;ADRBK1;ADRM1;AKAP13;ALDH5A1;ALS2;ANXA2;APOB;ARF6;ARFRP1;ARR3;ARRB1;ASNA1;ASNS;ATP1A1;ATP2A2;ATP6V0E1;ATP6V1F;ATP8B1;BCAR1;BEST1;CA4;CARS;CCDC88C;CCS;CD151;CD36;CD68;CERK;CERS5;CGB;CHRM1;CHST10;CLIC1;CLIC4;CLIC5;CLN3;CNTN1;COPA;CORO7;CPD;CRHBP;CSGALNACT1;CTDSP2;CTTN;CYFIP1;CYFIP2…
C5.BP	PROTEIN_COMPLEX_ASSEMBLY	117	165	1.23115	0.000270637	0.00120707	AASS;ACTN2;ADRB2;ADRM1;AGRN;AKR1C1;ALDH5A1;ANLN;APBA1;APC;APC2;ATPIF1;BCS1L;CAPZA1;CAPZA2;CCDC88C;CCT6B;CD2AP;CDA;CDC42;CHAF1A;CHAF1B;COX10;COX11;COX15;COX18;CREBBP;DAG1;DARS;DGKD;DLG4;EIF2AK3;EPRS;FAF1;GEMIN5;HCFC1;IGF1R;IKBKAP;INSR;IRAK1;KIFAP3;KPNA3;LAMC1;LIN7A;LLGL1;LPXN;MAP3K11;MAPK8IP2;MIS12;MNAT1;MYH11;NDUFS4;NDUFS5;NDUFS7;NDUFS8;NFS1;NUBP1;NUP205;OXA1L;PARD3;PARD6B;PEX13;PEX14;PICALM;PICK…
C5.BP	CELLULAR_PROTEIN_COMPLEX_ASSEMBLY	28	32	1.51921	0.000273407	0.00120831	ADRB2;ADRM1;AGRN;ANLN;COX10;COX11;COX15;COX18;MAPK8IP2;MIS12;NDUFS4;NDUFS5;NDUFS7;NDUFS8;NUBP1;NUP205;PEX13;PICK1;PTK2B;PXN;SCO1;SMAD3;SMAD4;SRC;SURF1;TAZ;TGFBR1;ZFYVE9
C5.CC	MICROTUBULE	28	32	1.51921	0.000273407	0.00120831	ARHGEF2;BIRC5;CDC16;CDC27;CDK1;CLASP1;CLASP2;GAS8;HDAC6;KIF11;KIF4A;KNTC1;MAP1S;MAP3K11;MAPRE1;MAPT;MARK4;PAFAH1B1;PRC1;SIRT2;TBCC;TBCD;TBCE;TPT1;TUBG1;TUBGCP2;TUBGCP3;ZW10
C5.MF	GENERAL_RNA_POLYMERASE_II_TRANSCRIPTION_FACTOR_ACTIVITY	28	32	1.51921	0.000273407	0.00120831	ABT1;CNOT2;GTF2A1;GTF2B;GTF2F1;GTF2F2;GTF2H1;MED1;MED12;MED13;MED14;MED17;MED20;MED24;MED26;MED30;MED4;PPARGC1A;PPARGC1B;TAF11;TAF12;TAF13;TAF4;TAF6;TAF7;TAF9;TBP;TCEA1
C5.BP	MUSCLE_DEVELOPMENT	70	93	1.30685	0.00028579	0.00125392	ACHE;ACTA1;ADAM12;BMP4;BOC;CACNA1H;CACNB2;CAPN3;CBY1;CHRNA1;COL4A4;CSRP3;EGR3;FHL3;GATA6;HDAC4;HDAC5;HDAC7;HDAC9;IFRD1;ITGA7;ITGB1BP2;KCNH1;LAMA2;MAPK12;MBNL1;MEF2A;MEF2C;MEF2D;MKL2;MKX;MSTN;MTM1;MUSK;MYBPC3;MYEF2;MYF5;MYF6;MYH11;MYH3;MYH6;MYH7;MYL6;MYL6B;MYOD1;NF1;NOTCH1;NRD1;POU6F1;SGCA;SGCB;SGCD;SGCE;SGCG;SIRT2;SIX1;SMTN;SOD1;SPEG;SVIL;TAGLN;TAZ;TBX3;TCF12;TEAD4;TGFB1;TNNI3;TTN;UBB;UTRN
C5.BP	NUCLEOCYTOPLASMIC_TRANSPORT	66	87	1.31715	0.000286604	0.00125392	AGFG1;AKT1;ANP32A;ATXN1;CALR;CBLB;DDX19B;DDX25;DDX39A;DUSP16;EIF5A;FAF1;FLNA;GLI3;GSK3B;HNRNPA1;IPO5;KHDRBS1;KPNA1;KPNA2;KPNA3;KPNA4;KPNA5;KPNA6;KPNB1;MCM3AP;MYBBP1A;NCBP2;NCKIPSD;NF1;NFKBIE;NOP58;NPM1;NUDT4;NUP107;NUP133;NUP160;NUP205;NUP214;NUP98;NUPL2;NXF5;PDIA3;PPIH;PPP1R10;RAE1;RANBP2;RERE;RPAIN;SMAD3;SMG1;SMG5;SMG6;STRADA;STRADB;TGFB1;TNPO1;TONSL;TPR;TRIP6;TSC1;UPF1;UPF2;XPO6;XPO7;ZFYVE9
C5.BP	STRESS_ACTIVATED_PROTEIN_KINASE_SIGNALING_PATHWAY	38	46	1.43429	0.000287176	0.00125392	ADORA2B;AMBP;CRKL;DAXX;DBNL;DUSP10;DUSP9;GPS1;GPS2;HIPK2;MAP2K4;MAP2K7;MAP3K10;MAP3K11;MAP3K12;MAP3K13;MAP3K4;MAP3K5;MAP3K6;MAP3K9;MAP4K1;MAP4K2;MAP4K3;MAP4K5;MAPK10;MAPK8;MAPK8IP1;MAPK8IP2;MAPK8IP3;MAPK9;MINK1;PKN1;SH2D3A;SH2D3C;TAOK2;TAOK3;TNIK;TPD52L1
C5.CC	COATED_VESICLE	38	46	1.43429	0.000287176	0.00125392	AFTPH;AMPH;AP1G1;AP1G2;AP1S1;AP2S1;AP3B2;APBA1;ARCN1;ATP7A;CLN3;COPA;COPB1;COPB2;COPE;COPG2;COPZ1;DMXL2;EGFR;FURIN;ICA1;IGF2R;KIAA0368;MYO6;NECAP2;PPT1;RAB14;RAB35;RAB3A;RASSF9;SEPT5;SLC30A3;SNAPIN;STX6;SVOP;SYN3;TRAPPC4;VWF
C5.BP	PROTEIN_AMINO_ACID_LIPIDATION	22	24	1.59155	0.000296735	0.00128792	AIPL1;ATG7;CHM;DPM1;DPM3;FNTA;FNTB;GPAA1;PGGT1B;PIGA;PIGB;PIGC;PIGF;PIGG;PIGH;PIGK;PIGO;PIGS;PIGT;PIGU;PIGV;PIGZ
C5.BP	PHOSPHOINOSITIDE_BIOSYNTHETIC_PROCESS	22	24	1.59155	0.000296735	0.00128792	CD81;DPM1;DPM3;GPAA1;IMPA1;PI4K2A;PI4KA;PI4KB;PIGA;PIGB;PIGC;PIGF;PIGG;PIGH;PIGK;PIGO;PIGS;PIGT;PIGU;PIGV;PIGZ;PIK3C2A
C5.MF	CATION_BINDING	146	211	1.20138	0.000325135	0.00140698	ABL1;ABL2;ACO2;ADAM30;ADH1B;ANXA1;ANXA10;ARIH2;ASPH;ATOX1;ATP2A1;ATP7A;ATP7B;BIRC5;BNIP2;CA12;CA2;CABP1;CABP5;CALB1;CALM3;CALML3;CALML5;CALR;CALU;CAMKK2;CANX;CAPN9;CAPS;CBLB;CBLC;CCS;CDA;CDK5R1;CETN1;CHD4;CIZ1;COMP;CRIP1;CSRP1;CTCF;DUOX2;DUSP12;DYRK2;ECE2;ERAP2;FBLN2;FBN1;FCN1;FCN2;FDX1;FECH;FKBP9;GDA;GLI2;GPD2;GSN;HDAC10;HPCAL1;HPCAL4;HSP90B1;ISCU;KCNIP2;KCNIP3;KLF7;KPNB1;LETM1;LIMD1;LNPEP;LOX;L…
C5.BP	REGULATION_OF_CYCLIN_DEPENDENT_PROTEIN_KINASE_ACTIVITY	35	42	1.44687	0.000360051	0.00155102	ANAPC2;APC;BCCIP;CCND1;CCND2;CCND3;CCNE2;CCNG1;CCNK;CCNT1;CCNT2;CDC25A;CDC25C;CDC37;CDC6;CDK5R1;CDK5R2;CDK5RAP1;CDK5RAP3;CDK7;CHEK1;CKS1B;CKS2;DIRAS3;GADD45A;GTF2H1;GTPBP4;HERC5;HEXIM1;HEXIM2;LATS1;LATS2;MNAT1;PKMYT1;PTEN
C5.BP	COFACTOR_METABOLIC_PROCESS	42	52	1.40235	0.000361621	0.00155102	ACLY;ACO2;ACOT9;ALAD;ALAS1;ALAS2;ALDH1L1;COASY;COQ2;COQ3;COQ7;COX10;COX15;CPOX;CTNS;FECH;GCLC;GCLM;GLRX2;GLYAT;ISCU;ME1;MOCOS;MOCS2;MTHFD2;NFE2L1;NFS1;OXSM;PDHB;PDSS1;PDSS2;PGD;PGLS;PPOX;PPT1;SDHA;SDHB;SDHC;SDHD;SOD1;TSPO;UROS
C5.MF	STRUCTURE_SPECIFIC_DNA_BINDING	42	52	1.40235	0.000361621	0.00155102	APTX;ERCC1;ERCC4;ERCC5;FEN1;FOXC2;FUBP1;HLF;HMGB2;HNRNPA1;HNRNPA2B1;IGHMBP2;KIN;MLH1;MRE11A;MSH2;MSH6;NTHL1;PCBP1;PMS2;PNKP;PURA;PURB;RAD23A;RAD23B;RAD51;RBMS1;RPA1;RPA2;RPA3;RPA4;SAFB;SATB1;SMAD2;SUB1;TP53;TREX1;WBP11;XPC;XRCC5;XRCC6;YBX1
C5.BP	PHOSPHOLIPID_METABOLIC_PROCESS	57	74	1.33737	0.000369457	0.00157997	AGPAT1;AGPAT2;CD81;CHPT1;CLN3;DGKE;DPM1;DPM3;ETNK1;GPAA1;GPX4;IMPA1;IP6K1;IP6K2;IP6K3;LCAT;LPCAT1;LPL;PCYT1B;PCYT2;PGS1;PI4K2A;PI4KA;PI4KB;PIGA;PIGB;PIGC;PIGF;PIGG;PIGH;PIGK;PIGO;PIGS;PIGT;PIGU;PIGV;PIGZ;PIK3C2A;PIK3R1;PIP5K1A;PITPNM3;PLA1A;PLA2G3;PLA2G4B;PLA2G6;PLAA;PLCB2;PRDX6;PTEN;SERINC1;SERINC2;SGMS1;SGMS2;SMG1;SMPD2;SMPD4;TAZ
C5.MF	ORGANIC_ACID_TRANSMEMBRANE_TRANSPORTER_ACTIVITY	37	45	1.42758	0.000415985	0.00176465	ABCB11;AKR1C4;AQP9;CTNS;OCA2;SERINC1;SLC10A1;SLC10A2;SLC13A2;SLC16A2;SLC16A8;SLC1A1;SLC1A2;SLC1A3;SLC1A4;SLC1A5;SLC1A6;SLC1A7;SLC22A12;SLC25A1;SLC25A10;SLC25A12;SLC25A13;SLC25A15;SLC25A22;SLC3A1;SLC6A14;SLC6A5;SLC6A6;SLC6A9;SLC7A10;SLC7A2;SLC7A4;SLC7A5;SLC7A6;SLC7A8;SLC7A9
C5.BP	INSULIN_RECEPTOR_SIGNALING_PATHWAY	18	19	1.64486	0.00041779	0.00176465	AKT1;AP3S1;BAIAP2;BCAR1;FOXC2;FOXO4;GAB1;GRB10;GRB2;IGF1R;INSR;IRS1;PDPK1;PIK3R1;PIK3R3;SIK2;SOCS1;SORBS1
C5.BP	CELLULAR_RESPIRATION	18	19	1.64486	0.00041779	0.00176465	ACO2;CYCS;ME3;NDUFS1;NDUFS4;OXA1L;PDHB;PPARGC1A;SDHA;SDHB;SDHC;SDHD;SLC25A14;SURF1;UQCRB;UQCRC1;UQCRC2;UQCRH
C5.MF	TRANSMEMBRANE_RECEPTOR_PROTEIN_PHOSPHATASE_ACTIVITY	18	19	1.64486	0.00041779	0.00176465	PTPRA;PTPRB;PTPRC;PTPRD;PTPRF;PTPRG;PTPRH;PTPRJ;PTPRK;PTPRM;PTPRN;PTPRN2;PTPRO;PTPRR;PTPRS;PTPRT;PTPRU;PTPRZ1
C5.BP	SKELETAL_MUSCLE_DEVELOPMENT	27	31	1.51221	0.000418709	0.00176465	ACTA1;ADAM12;BMP4;BOC;CACNA1H;CACNB2;CHRNA1;COL4A4;CSRP3;IFRD1;KCNH1;MAPK12;MBNL1;MYEF2;MYF5;MYF6;MYH11;MYL6;MYL6B;MYOD1;NOTCH1;NRD1;SVIL;TAZ;TBX3;TTN;UBB
C5.BP	GLUTAMINE_FAMILY_AMINO_ACID_METABOLIC_PROCESS	14	14	1.73624	0.000440482	0.00182989	ALDH18A1;ALDH4A1;ARG1;ASL;ASRGL1;DDAH1;DDAH2;GAD1;GAD2;GCLC;GCLM;GLUD1;GLUD2;PYCR1
C5.CC	TRANSCRIPTION_FACTOR_TFIID_COMPLEX	14	14	1.73624	0.000440482	0.00182989	EDF1;TAF1;TAF10;TAF11;TAF12;TAF13;TAF2;TAF4;TAF5;TAF6;TAF7;TAF8;TAF9;TBP
C5.MF	PROTEIN_PHOSPHATASE_TYPE_2A_REGULATOR_ACTIVITY	14	14	1.73624	0.000440482	0.00182989	EIF2AK2;IGBP1;PPME1;PPP2R1A;PPP2R2A;PPP2R2B;PPP2R3A;PPP2R3B;PPP2R4;PPP2R5A;PPP2R5B;PPP2R5D;PPP2R5E;SET
C5.MF	PROTEIN_METHYLTRANSFERASE_ACTIVITY	14	14	1.73624	0.000440482	0.00182989	CARM1;EED;EHMT1;EZH2;FBXO11;LCMT1;NSD1;PCMT1;PRMT7;PRMT8;SUV39H1;SUV39H2;SUZ12;WHSC1L1
C5.MF	LIGASE_ACTIVITY_FORMING_CARBON_OXYGEN_BONDS	14	14	1.73624	0.000440482	0.00182989	DARS;FARS2;FARSA;FARSB;GARS;KARS;MARS;MARS2;NARS;QARS;SARS;SARS2;VARS;YARS
C5.CC	INTRINSIC_TO_ENDOPLASMIC_RETICULUM_MEMBRANE	21	23	1.58526	0.000475117	0.001957	BNIP1;BSCL2;CLN3;DERL1;DERL2;DERL3;DHRS9;DPM3;EDEM1;ERN1;EXT1;GPAA1;LRIT1;PIGK;PIGS;PIGT;PIGU;RTN1;RTN4;SPCS1;STIM1
C5.CC	INTEGRAL_TO_ENDOPLASMIC_RETICULUM_MEMBRANE	21	23	1.58526	0.000475117	0.001957	BNIP1;BSCL2;CLN3;DERL1;DERL2;DERL3;DHRS9;DPM3;EDEM1;ERN1;EXT1;GPAA1;LRIT1;PIGK;PIGS;PIGT;PIGU;RTN1;RTN4;SPCS1;STIM1
C5.CC	MITOCHONDRIAL_RESPIRATORY_CHAIN	21	23	1.58526	0.000475117	0.001957	BCS1L;COX15;NDUFA1;NDUFA13;NDUFA2;NDUFA6;NDUFA9;NDUFAB1;NDUFS1;NDUFS2;NDUFS3;NDUFS4;NDUFS7;NDUFS8;NDUFV1;OXA1L;SDHA;SURF1;UQCRB;UQCRC1;UQCRH
C5.CC	CHROMOSOMAL_PART	70	94	1.29295	0.000490674	0.00201537	APC;APTX;ATRX;BIRC5;BUB1;BUB1B;BUB3;CBX1;CBX5;CDT1;CENPE;CLASP1;CLIP1;DCTN2;ERCC1;ERCC4;FOXC1;HIST4H4;INCENP;JUNB;JUND;KLHDC3;MAD2L1;MAF;MCM2;MCM3;MCM7;MIS12;NDC80;NPM2;NUFIP1;PAFAH1B1;PAM;PCNA;PIF1;POLA1;PSEN1;PSEN2;PURA;PURB;RAN;RB1;RCC1;REPIN1;RFC1;RFC2;RFC3;RFC4;RFC5;RPA1;RPA2;RPA3;RPA4;SMC1A;SMC2;SMC4;STAG3;SUGT1;SUMO3;SUV39H2;TIMELESS;TIPIN;TNKS;TOP2B;UBE2I;UPF1;ZMIZ2;ZNF330;ZW10;ZWILCH
C5.MF	ACTIN_BINDING	58	76	1.32503	0.000505378	0.00206991	ABLIM1;ABRA;ACTN4;ADD1;ADD2;ANLN;ARPC1A;ARPC4;CAPZA1;CAPZB;CCDC88A;CNN2;COTL1;CYFIP1;DBNL;DMD;DST;EGFR;ESPN;EZR;FLII;FLNA;GABARAPL2;HPCA;IPP;LRPPRC;MAP1S;MTSS1;MYH10;MYH9;MYO6;NCALD;PARVG;PDLIM5;PLS1;SCIN;SHROOM1;SHROOM2;SHROOM3;SMTN;SORBS1;SPTA1;SPTAN1;SPTB;SPTBN1;SPTBN2;SPTBN4;SSH1;SSH2;SVIL;SYNE1;TNNI3;TNNT2;TWF2;UXT;VCL;WASF2;WIPF1
C5.BP	PROTEIN_KINASE_CASCADE	194	289	1.1655	0.00051454	0.00210152	ADAM9;ADORA2B;ADRA1A;ADRA1B;ADRA2A;ADRA2C;ADRB2;ADRB3;AMBP;ATP2C1;ATP6AP2;BIRC2;BLK;BUD31;C5;CAMKK2;CANT1;CASP8;CC2D1A;CD81;CHRNA7;CHUK;CRKL;DAXX;DBNL;DUSP10;DUSP16;DUSP22;DUSP4;DUSP6;DUSP8;DUSP9;ECT2;EEF1D;ERC1;FAF1;FGF2;FGFR1;FGFR3;FKBP1A;FLNA;FYN;GADD45B;GADD45G;GNG3;GOLT1B;GPR89A;GPS1;GPS2;GRM4;GSG2;HCLS1;HGS;HIPK2;HMOX1;HTR2B;ICK;IKBKE;IKBKG;IRAK1;IRAK2;LATS2;LGALS9;LITAF;LYN;MADD;MAP2K4;MAP…
C5.CC	CELL_PROJECTION	79	108	1.27003	0.000568346	0.00231478	ABI1;ABI3;ACTN1;ACTN2;ACTN3;ACTN4;ALS2;ARAP3;ARF6;ARFIP2;ATP6V0A4;B4GALT1;BCAR1;CACNA1A;CCDC88A;CD2AP;CDC42;CDH23;CDK5;CDK5R1;CDK6;CEP290;CLIC1;CLIC4;CLIC5;CLN3;CROCC;CTTN;CYFIP1;DBNL;DFNB31;DNAH9;DNAI1;DNAI2;DNALI1;DOCK4;DTNBP1;EFHC1;ESPN;EVL;EZR;FAP;FGD1;FGD2;FGD4;GAS8;GHSR;INPP5J;INPP5K;ITGA5;ITGB1;ITPR3;MAPT;MARK4;MTMR14;MYH9;MYO1A;MYO1C;MYO3A;MYO5A;MYO6;MYO7A;NF1;NME2;OXCT2;PCDH15;PKD2;PPT1;…
C5.MF	CARBOXYLIC_ACID_TRANSMEMBRANE_TRANSPORTER_ACTIVITY	36	44	1.42056	0.000600041	0.00243704	ABCB11;AKR1C4;AQP9;CTNS;OCA2;SERINC1;SLC10A1;SLC10A2;SLC13A2;SLC16A2;SLC16A8;SLC1A1;SLC1A2;SLC1A3;SLC1A4;SLC1A5;SLC1A6;SLC1A7;SLC25A1;SLC25A10;SLC25A12;SLC25A13;SLC25A15;SLC25A22;SLC3A1;SLC6A14;SLC6A5;SLC6A6;SLC6A9;SLC7A10;SLC7A2;SLC7A4;SLC7A5;SLC7A6;SLC7A8;SLC7A9
C5.BP	GLYCEROPHOSPHOLIPID_BIOSYNTHETIC_PROCESS	26	30	1.50474	0.000638599	0.00258641	AGPAT1;AGPAT2;CD81;DPM1;DPM3;GPAA1;IMPA1;LCAT;PCYT1B;PI4K2A;PI4KA;PI4KB;PIGA;PIGB;PIGC;PIGF;PIGG;PIGH;PIGK;PIGO;PIGS;PIGT;PIGU;PIGV;PIGZ;PIK3C2A
C5.BP	CELL_CYCLE_CHECKPOINT_GO_0000075	38	47	1.40377	0.000665998	0.00268989	ATM;ATR;ATRIP;BIRC5;BRSK1;BUB1;BUB1B;CCNA2;CCNE2;CCNG2;CDC45;CDC6;CDT1;CHEK1;CHEK2;DDB1;ERCC2;ERCC3;FOXN3;HUS1;KNTC1;MAD2L1;MAD2L2;NAE1;NBN;PCBP4;RAD1;RAD17;RAD9A;RB1;RINT1;SMC1A;TGFB1;TIPIN;TRIAP1;TTK;XPC;ZW10
C5.BP	SULFUR_COMPOUND_BIOSYNTHETIC_PROCESS	17	18	1.63978	0.000690172	0.00274934	CDO1;CHST11;CHST12;CHST13;CHST3;CHST6;CHST7;CSGALNACT1;CSGALNACT2;EXT1;GCLC;GCLM;GLCE;HS3ST3B1;HS3ST5;HS6ST1;NDST1
C5.BP	RIBOSOME_BIOGENESIS_AND_ASSEMBLY	17	18	1.63978	0.000690172	0.00274934	DIS3;DKC1;EIF2A;EXOSC2;EXOSC3;EXOSC7;FBL;NHP2;NOLC1;NOP14;NOP56;NOP58;NPM1;POP4;RPS14;RRP9;SDAD1
C5.CC	MEDIATOR_COMPLEX	17	18	1.63978	0.000690172	0.00274934	CDK8;MED1;MED11;MED12;MED13;MED14;MED16;MED17;MED18;MED21;MED22;MED26;MED30;MED4;MED6;MED8;PPARGC1B
C5.CC	REPLICATION_FORK	17	18	1.63978	0.000690172	0.00274934	CDT1;MCM3;MCM7;PCNA;POLA1;PURA;PURB;RFC1;RFC2;RFC3;RFC4;RFC5;RPA1;RPA2;RPA3;RPA4;ZMIZ2
C5.MF	RNA_DEPENDENT_ATPASE_ACTIVITY	17	18	1.63978	0.000690172	0.00274934	DDX17;DDX18;DDX20;DDX23;DDX25;DDX39A;DDX3X;DDX43;DDX54;DDX56;DHX38;DHX8;DHX9;EIF4A3;G3BP1;SKIV2L;UPF1
C5.MF	ENZYME_BINDING	123	177	1.20654	0.000711102	0.00282498	A2M;ABAT;ABCA1;ADAM10;ADAM9;ADAMTSL4;ALS2;ANK1;APC;ARFIP2;ARHGEF2;ATG3;ATPIF1;AVPR1B;BCAR1;BCOR;CASP2;CCDC88A;CCND3;CDK5RAP2;CEP250;COTL1;CUTA;CYFIP1;DFFB;DLG1;DMXL2;DOCK4;EPAS1;FAF1;FGD1;FGD2;FGD4;FOXO3;FOXO4;GCLM;GGA2;GGA3;GOLGA5;GRK5;HDAC1;HDAC10;HDAC2;HDAC6;HIF1A;HINT1;IGF1R;INSR;IPO5;IPO7;IPO8;IPO9;IRAK1;IRS1;ITGB2;KAT2A;KAT2B;KIF13B;LATS1;LCK;LLGL1;MAGI2;MAP2K7;MAP3K12;MAP3K13;MAPK8IP1;MAPK…
C5.BP	AMINO_ACID_TRANSPORT	23	26	1.53591	0.000721947	0.0028582	ARL6IP5;CLN3;CTNS;PRAF2;SERINC1;SLC16A10;SLC1A1;SLC1A2;SLC1A3;SLC1A4;SLC1A5;SLC1A6;SLC25A12;SLC25A13;SLC25A15;SLC25A22;SLC3A1;SLC3A2;SLC6A7;SLC7A10;SLC7A5;SLC7A8;SLC7A9
C5.MF	POTASSIUM_CHANNEL_ACTIVITY	40	50	1.38899	0.000723395	0.0028582	CCT8L2;KCNA1;KCNA2;KCNA3;KCNA4;KCNA5;KCNA6;KCNB2;KCNC1;KCNC3;KCNC4;KCND3;KCNH1;KCNH2;KCNH3;KCNH4;KCNIP2;KCNJ1;KCNJ10;KCNJ12;KCNJ14;KCNJ15;KCNJ3;KCNJ4;KCNJ5;KCNJ6;KCNK10;KCNK17;KCNK3;KCNK4;KCNK5;KCNK7;KCNN2;KCNN3;KCNN4;KCNQ1;KCNQ2;KCNQ3;KCNQ5;KCNS3
C5.MF	DI___TRI_VALENT_INORGANIC_CATION_TRANSMEMBRANE_TRANSPORTER_ACTIVITY	20	22	1.5784	0.000758075	0.00294327	ATP2A1;ATP2A2;ATP2A3;ATP2B1;ATP2B3;ATP2B4;ATP2C1;CCS;FXN;ITPR1;ITPR2;ITPR3;SLC11A2;SLC30A3;SLC30A4;SLC30A5;SLC31A1;SLC31A2;SLC39A2;SLC8A1
C5.MF	DNA_DEPENDENT_ATPASE_ACTIVITY	20	22	1.5784	0.000758075	0.00294327	BPTF;CHD1;CHD2;CHD3;CHD4;DHX9;G3BP1;PIF1;RAD51;RAD54B;RBBP4;RECQL;RFC3;RUVBL2;SMARCA1;SMARCAL1;TOP2A;TTF2;XRCC5;XRCC6
C5.MF	OXIDOREDUCTASE_ACTIVITY_ACTING_ON_THE_ALDEHYDE_OR_OXO_GROUP_OF_DONORS	20	22	1.5784	0.000758075	0.00294327	ADH5;ALDH1A1;ALDH1A2;ALDH1A3;ALDH2;ALDH3A1;ALDH3A2;ALDH3B1;ALDH3B2;ALDH4A1;ALDH5A1;ALDH6A1;ALDH7A1;AOX1;BCKDHA;BCKDHB;GAPDHS;OGDH;PDHA2;PDHB
C5.BP	MRNA_SPLICE_SITE_SELECTION	13	13	1.73624	0.000765168	0.00294327	CELF1;SF1;SF3A1;SF3A2;SF3A3;SFSWAP;SLU7;SRSF1;SRSF10;SRSF12;SRSF5;SRSF6;SRSF9
C5.CC	SYNAPSE_PART	13	13	1.73624	0.000765168	0.00294327	CABP1;CACNA1C;DLG4;DNM2;ERC1;ERC2;GRM7;MAGEE1;NPTN;NUFIP1;PICK1;RIMS1;SYNE1
C5.CC	INTEGRATOR_COMPLEX	13	13	1.73624	0.000765168	0.00294327	CPSF3L;INTS1;INTS10;INTS12;INTS2;INTS3;INTS4;INTS5;INTS6;INTS7;INTS8;INTS9;SHFM1
C5.CC	HETEROGENEOUS_NUCLEAR_RIBONUCLEOPROTEIN_COMPLEX	13	13	1.73624	0.000765168	0.00294327	HNRNPA0;HNRNPA1;HNRNPA2B1;HNRNPF;HNRNPH1;HNRNPH2;HNRNPK;HNRNPL;HNRNPR;HNRNPU;HNRNPUL1;PTBP1;RALY
C5.CC	CORTICAL_ACTIN_CYTOSKELETON	13	13	1.73624	0.000765168	0.00294327	EPB41;EPB41L2;GYS2;LASP1;LLGL1;MYO1A;SHROOM2;SPTA1;SPTAN1;SPTB;SPTBN1;SPTBN2;SPTBN4
C5.MF	CARBONATE_DEHYDRATASE_ACTIVITY	13	13	1.73624	0.000765168	0.00294327	CA1;CA11;CA12;CA14;CA2;CA3;CA4;CA5A;CA5B;CA6;CA7;CA8;CA9
C5.MF	NUCLEOTIDE_KINASE_ACTIVITY	13	13	1.73624	0.000765168	0.00294327	AK1;AK2;AK5;CASK;DLG1;DLG2;DTYMK;GUK1;MPP1;MPP2;MPP3;PNKP;TJP2
C5.MF	SINGLE_STRANDED_DNA_BINDING	28	33	1.47317	0.000808587	0.00309391	ERCC1;ERCC4;ERCC5;FUBP1;HMGB2;HNRNPA1;HNRNPA2B1;IGHMBP2;MLH1;MSH2;PCBP1;PMS2;PURA;PURB;RAD23A;RAD23B;RAD51;RBMS1;RPA1;RPA2;RPA3;RPA4;SUB1;TP53;TREX1;WBP11;XPC;YBX1
C5.MF	STRUCTURAL_CONSTITUENT_OF_MUSCLE	28	33	1.47317	0.000808587	0.00309391	ACTC1;ACTN2;ACTN3;ASPH;DMD;MYBPC3;MYBPH;MYH11;MYH6;MYH7;MYL2;MYL3;MYL5;MYL6;MYL6B;MYL9;MYLPF;MYOM1;MYOM2;NEB;NEBL;PLEC;SMTN;SORBS2;TPM1;TPM2;TPM4;TTN
C5.MF	ANION_TRANSMEMBRANE_TRANSPORTER_ACTIVITY	46	59	1.35368	0.000844502	0.00322285	ABCC2;ABCC3;ABCC5;ADAMTS8;ASNA1;BEST1;CCT8L2;CLCN1;CLCN2;CLCN3;CLCN4;CLCNKA;CLCNKB;GLRA1;GLRA2;GLRB;NMUR2;PKD2;SLC12A1;SLC12A2;SLC12A3;SLC12A4;SLC12A7;SLC12A9;SLC13A2;SLC13A4;SLC17A2;SLC17A3;SLC17A4;SLC17A7;SLC20A1;SLC20A2;SLC22A6;SLC22A7;SLC22A8;SLC25A11;SLC25A3;SLC26A4;SLC4A1;SLC4A2;SLC4A3;SLC4A4;SLC5A5;SLCO1A2;SLCO1B1;SLCO1B3
C5.BP	PEPTIDYL_AMINO_ACID_MODIFICATION	48	62	1.34419	0.00086914	0.00330819	ABI1;ABI2;ABI3;ABL1;ABL2;AKT1;CD81;CREBBP;DPH3;DPM1;DPM3;DYRK1A;EGFR;EP300;GSK3B;HCLS1;HIPK3;ITGB2;KAT2B;LYN;MAGT1;MAP3K12;MAP4K1;METAP1;METAP1D;METAP2;NAA10;NAA15;NAA16;NAA50;NF2;P4HB;PDF;PRMT5;PRMT7;PRMT8;RPN1;SMG1;SOCS1;STAT1;STK4;STT3A;STT3B;TNK2;TNKS;TPST1;TPST2;TUSC3
C5.BP	INTERPHASE	52	68	1.32771	0.000898351	0.00341045	ABL1;ACVR1;ACVR1B;ANAPC10;ANAPC4;ANAPC5;BCAT1;BIRC5;CDC23;CDC25C;CDC6;CDC7;CDK10;CDK2;CDK2AP1;CDK4;CDK6;CUL1;CUL2;CUL3;CUL4A;CUL5;DBF4;DDX11;E2F1;FOXN3;FOXO4;GFI1;GFI1B;GSPT1;INHBA;KATNA1;KHDRBS1;KPNA2;LATS1;LATS2;MAP3K11;POLA1;POLD1;POLE;PPP6C;PRUNE2;PTPRC;RB1;RCC1;SKP2;TAF1;TBRG4;TIMELESS;TIPIN;TPD52L1;USH1C
C5.MF	HYDROLASE_ACTIVITY_ACTING_ON_CARBON_NITROGEN_NOT_PEPTIDEBONDS	37	46	1.39654	0.000945537	0.00358024	ACY1;ADA;ADARB2;ADAT1;AGA;AMPD1;AMPD3;ARG1;ARG2;ASRGL1;ATIC;CDA;CRMP1;DARS;DCTD;DPYS;DPYSL2;DPYSL3;FAAH;GCH1;GDA;GLS2;HDAC1;HDAC10;HDAC11;HDAC2;HDAC3;HDAC5;HDAC6;HDAC7;MTHFD1;MTHFD2;NIT1;PDF;PGLYRP2;SIRT2;UPB1
C5.MF	VOLTAGE_GATED_POTASSIUM_CHANNEL_ACTIVITY	30	36	1.44687	0.00096667	0.00364331	KCNA1;KCNA2;KCNA3;KCNA4;KCNA5;KCNA6;KCNB2;KCNC1;KCNC3;KCNC4;KCND3;KCNH1;KCNH2;KCNH3;KCNH4;KCNIP2;KCNJ1;KCNJ10;KCNJ12;KCNJ14;KCNJ15;KCNJ3;KCNJ4;KCNJ5;KCNJ6;KCNQ1;KCNQ2;KCNQ3;KCNQ5;KCNS3
C5.MF	AMINO_ACID_TRANSMEMBRANE_TRANSPORTER_ACTIVITY	25	29	1.49676	0.000969713	0.00364331	CTNS;OCA2;SERINC1;SLC1A1;SLC1A2;SLC1A3;SLC1A4;SLC1A5;SLC1A6;SLC1A7;SLC25A12;SLC25A13;SLC25A15;SLC25A22;SLC3A1;SLC6A14;SLC6A5;SLC6A9;SLC7A10;SLC7A2;SLC7A4;SLC7A5;SLC7A6;SLC7A8;SLC7A9
C5.MF	HORMONE_RECEPTOR_BINDING	25	29	1.49676	0.000969713	0.00364331	DAXX;DDX54;JMJD1C;MED1;MED12;MED13;MED14;MED16;MED17;MED24;MED30;MED4;MMS19;NCOA6;NSD1;NUP62;PPARGC1B;PRPF6;PSMC5;SMARCD3;TACC2;TGFB1I1;TRIP12;YWHAH;ZNHIT3
C5.BP	SECRETION	123	178	1.19976	0.00100205	0.00375509	ABCA1;ACHE;ADORA2B;AP3B2;AQP1;AQP2;AQP3;AQP4;AQP5;AQP6;AQP7;AQP9;ARFGAP3;ARFGEF1;ARFGEF2;ARFIP1;ARL4D;ATP6V0A4;ATP6V1B1;AVPR2;BAIAP3;BET1;CADPS;CANX;CIDEA;CLCN5;CLCNKA;CLCNKB;COG2;COG3;COG7;COPA;COPB1;COPB2;COPE;COPG2;COPZ1;CPLX1;CPLX2;DNAJC1;DOPEY1;DOPEY2;DPH3;ERGIC2;ERGIC3;ERP44;EXOC5;FOXP3;GBF1;GCK;GHSR;GLMN;GOSR1;GOSR2;GRHPR;GRM4;GUCA1B;IFT88;INHBA;INHBB;KCNJ1;KCNK5;KIF1C;LIN7A;LMAN1;LMAN2L;M…
C5.BP	LIPID_BIOSYNTHETIC_PROCESS	71	97	1.27086	0.00103007	0.00385017	AGPAT1;AGPAT2;AGPS;AKR1D1;ALG1;B3GNT5;BMP6;CD81;CERS5;CHPT1;CNBP;CYP11A1;CYP11B2;DEGS1;DGAT2;DGKE;DHCR7;DPM1;DPM3;ETNK1;FDPS;FDXR;GPAA1;HPGD;HSD11B2;HSD3B1;HSD3B7;IDI1;IMPA1;LCAT;LPCAT1;LTA4H;MCAT;MVK;NPC1L1;NR5A1;NSDHL;OXSM;PCYT1B;PCYT2;PDSS1;PDSS2;PEX7;PGS1;PI4K2A;PI4KA;PI4KB;PIGA;PIGB;PIGC;PIGF;PIGG;PIGH;PIGK;PIGO;PIGS;PIGT;PIGU;PIGV;PIGZ;PIK3C2A;PNPLA3;PTGES3;PTGS1;SCP2;SGMS1;SGMS2;SOD1;ST6GA…
C5.BP	AMINO_ACID_CATABOLIC_PROCESS	22	25	1.52789	0.00111812	0.00415792	ALDH4A1;AMT;ARG1;ASL;ASRGL1;BCKDHA;BCKDHB;DDAH1;DDAH2;DDO;FAH;GAD1;GAD2;GCSH;GLDC;GLUD1;GOT1;GOT2;GSTZ1;HGD;HPD;MCCC2
C5.MF	NUCLEOBASENUCLEOSIDENUCLEOTIDE_KINASE_ACTIVITY	22	25	1.52789	0.00111812	0.00415792	ADK;AK1;AK2;AK5;CASK;CMPK1;DLG1;DLG2;DTYMK;GUK1;MPP1;MPP2;MPP3;N4BP2;NME1;NME2;NME4;NME5;NME6;PNKP;TJP2;TK2
C5.CC	CHROMATIN_REMODELING_COMPLEX	16	17	1.63411	0.00113705	0.00419612	ACTL6B;ARID1A;ARID1B;ASF1A;CHAF1A;CHAF1B;NAP1L1;NAP1L2;NAP1L3;NAP1L4;RSF1;SMARCA5;SMARCB1;SMARCC1;SMARCC2;SMARCD1
C5.MF	ATP_DEPENDENT_RNA_HELICASE_ACTIVITY	16	17	1.63411	0.00113705	0.00419612	DDX18;DDX20;DDX23;DDX25;DDX39A;DDX3X;DDX43;DDX54;DDX56;DHX38;DHX8;DHX9;EIF4A3;G3BP1;SKIV2L;UPF1
C5.MF	ACETYLCHOLINE_BINDING	16	17	1.63411	0.00113705	0.00419612	CHRM1;CHRM2;CHRM3;CHRM4;CHRM5;CHRNA1;CHRNA2;CHRNA3;CHRNA4;CHRNA5;CHRNA6;CHRNA7;CHRNB1;CHRNB2;CHRNB4;CHRNE
C5.BP	NEGATIVE_REGULATION_OF_NUCLEOBASENUCLEOSIDENUCLEOTIDE_AND_NUCLEIC_ACID_METABOLIC_PROCESS	141	207	1.18266	0.00115059	0.00423534	ARHGAP35;ARID4A;ARID5B;ATF7IP;ATP8B1;ATR;ATXN1;BCOR;BMP2;BPTF;CBY1;CDA;CDC45;CDC6;CDT1;CIR1;CTCF;CUX1;DAXX;DMBX1;DR1;DRAP1;E2F1;E2F6;ENO1;EPC1;ERCC1;ERCC4;ERN2;FOSB;FOXD3;FOXN3;FOXP3;FST;GATAD2A;GCLC;GFI1B;GLI2;GLIS1;GLIS2;GLIS3;GMNN;GRM8;GTPBP4;HDAC5;HEXIM1;HEXIM2;HMGB1;HSBP1;ID1;ID2;ID3;ID4;ILF3;ING4;JAZF1;KAT6A;KAT6B;KAT8;KDM5B;KHDRBS1;KLF10;KLF11;KLF12;KLF4;LANCL2;LDB1;MEIS2;MEN1;NDUFA13;NF2;…
C5.MF	CHROMATIN_BINDING	27	32	1.46495	0.00120334	0.00440154	ACTL6A;APTX;CBX1;CBX3;CHAF1A;CHAF1B;EZH1;FOXC2;ING2;KLHDC3;MPO;NCOA6;NSD1;PAM;POLA1;POLD1;POLE;RAN;RCC1;SMARCE1;SMC1A;SUV39H1;TOP1;TOP2A;TOP2B;TP53;UPF1
C5.BP	CELL_DIVISION	19	21	1.57088	0.00120495	0.00440154	ANLN;AURKC;BIRC5;CNTROB;DCTN3;DIAPH2;INCENP;MYH10;MYH9;PARD3;PRC1;RAB35;RACGAP1;RASA1;SEPT4;SEPT5;SEPT6;SEPT7;TGFB2
C5.MF	NEUROPEPTIDE_RECEPTOR_ACTIVITY	19	21	1.57088	0.00120495	0.00440154	BRS3;CCKAR;CCKBR;GALR1;GALR2;HCRTR2;KISS1R;MCHR1;NMBR;NMUR1;NMUR2;SSTR1;SSTR2;SSTR3;SSTR4;SSTR5;TACR1;TACR2;TACR3
C5.MF	LIGASE_ACTIVITY_FORMING_CARBON_NITROGEN_BONDS	51	67	1.32162	0.00120785	0.00440154	ADSS;ANAPC10;ANAPC11;ANAPC2;ANAPC4;ANAPC5;ARIH1;ASNS;BIRC3;BRAP;BTD;CAD;CBL;CDC23;CPS1;CTPS2;FBXL2;FBXL6;FPGS;GCLC;GCLM;GMPS;GSS;HLCS;HUWE1;MTHFD1;MYLIP;PAICS;PARK2;PFAS;RNF144B;SMURF1;SMURF2;STUB1;SYVN1;TRAF6;TRAF7;UBE2C;UBE2D2;UBE2D3;UBE2E1;UBE2H;UBE2K;UBE2L3;UBE2M;UBE3C;UBR3;UBR5;WWP1;WWP2;ZER1
C5.BP	ORGANIC_ACID_TRANSPORT	34	42	1.40553	0.00123188	0.00447788	AKR1C1;AKR1C4;AQP9;ARL6IP5;CLN3;CTNS;PRAF2;SERINC1;SLC16A10;SLC16A2;SLC16A5;SLC16A8;SLC1A1;SLC1A2;SLC1A3;SLC1A4;SLC1A5;SLC1A6;SLC1A7;SLC22A12;SLC22A6;SLC25A1;SLC25A10;SLC25A12;SLC25A13;SLC25A15;SLC25A22;SLC3A1;SLC3A2;SLC6A7;SLC7A10;SLC7A5;SLC7A8;SLC7A9
C5.CC	MEMBRANE_PART	996	1629	1.06157	0.00129488	0.00469516	A4GNT;AAAS;ABCA1;ABCA2;ABCA3;ABCA7;ABCB1;ABCB11;ABCB4;ABCB8;ABCC1;ABCC2;ABCC3;ABCC4;ABCC5;ABCD2;ABCD3;ABCF2;ABCG2;ACP2;ACTN1;ACTN2;ACTN3;ACVR1;ACVR1B;ACVR1C;ACVR2A;ACVR2B;ACVRL1;ADAM17;ADAM2;ADAM23;ADAM30;ADAM8;ADAM9;ADCY3;ADCY7;ADCY9;ADORA1;ADORA2A;ADORA2B;ADORA3;ADRA1A;ADRA1B;ADRA1D;ADRA2A;ADRA2B;ADRA2C;ADRB1;ADRB2;ADRB3;ADRM1;AFTPH;AGFG1;ALG3;ALK;ANPEP;AP1G2;AP1S1;AP2S1;AP3S1;APC;APC2;APH1A;AP…
C5.BP	GLYCOPROTEIN_CATABOLIC_PROCESS	12	12	1.73624	0.00132914	0.00476001	ABCG1;ADAMTS9;AGA;APH1A;CLN3;MAN2B1;MGEA5;NCSTN;NGLY1;PSEN1;PSEN2;PSENEN
C5.BP	INTRA_GOLGI_VESICLE_MEDIATED_TRANSPORT	12	12	1.73624	0.00132914	0.00476001	COG2;COG3;COPB1;COPB2;COPE;COPG2;COPZ1;GOSR1;NAPA;NAPG;OPTN;STX16
C5.MF	CHAPERONE_BINDING	12	12	1.73624	0.00132914	0.00476001	AHSA1;DNAJB6;HSPD1;HSPE1;PFDN4;SOD1;TBCA;TBCC;TBCD;TBCE;TSC1;VWF
C5.MF	METALLOEXOPEPTIDASE_ACTIVITY	12	12	1.73624	0.00132914	0.00476001	CPA1;CPA2;CPA3;CPB2;DPEP1;ENPEP;ERAP1;METAP1;METAP1D;METAP2;PEPD;ZMPSTE24
C5.MF	LIPID_KINASE_ACTIVITY	12	12	1.73624	0.00132914	0.00476001	ATM;CERK;PIK3C2A;PIK3C3;PIK3CA;PIK3CB;PIK3CG;PIK3R2;PIK3R3;PIKFYVE;PIP4K2B;SPHK1
C5.BP	REGULATION_OF_DNA_METABOLIC_PROCESS	36	45	1.38899	0.00133626	0.00477378	ATR;CCDC88A;CDC45;CDC6;CDK2;CDT1;CEBPG;ERCC1;ERCC4;GLI1;GLI2;GMNN;GTPBP4;KPNA1;KPNA2;MRE11A;NBN;NF2;PIF1;POLH;PPARGC1A;PRKCG;RAD17;RAD50;RAD51;RAD9A;SET;SMARCAD1;TGFB1;TIPIN;TLK1;TLK2;TSPYL2;UBE2N;UBE2V1;UBE2V2
C5.BP	GLYCOPROTEIN_METABOLIC_PROCESS	66	90	1.27324	0.00140918	0.00501476	A4GNT;ABCG1;ACHE;ADAMTS9;AGA;ALG1;ALG12;ALG2;ALG5;ALG6;ALG8;ALK;APH1A;B3GALNT1;B3GALT2;B3GALT5;B3GNT5;BACE1;CD37;CLN3;COG2;COG3;COG7;DPM1;DPM3;ERP44;FUT10;FUT4;FUT5;FUT6;FUT7;FUT8;FUT9;GALNT1;GALNT2;GALNT6;GALNT7;KEL;LDLR;LIPA;LIPC;LRP2;MAGT1;MAN1A2;MAN1C1;MAN2B1;MGAT4A;MGAT4B;MGEA5;MOGS;MPDU1;NCSTN;NGLY1;OGT;POFUT1;POMT1;PSEN1;PSEN2;PSENEN;RPN1;SDF2;SERP1;STT3A;STT3B;TRAK1;TUSC3
C5.BP	TRANSCRIPTION_INITIATION	29	35	1.4386	0.00141407	0.00501476	BRF1;CDK7;CDK9;E2F2;E2F3;GTF2E1;GTF2E2;GTF2F1;GTF2F2;MED1;MED12;MED13;MED14;MED16;MED17;MED23;MED24;MED26;MED27;MED30;MED4;MED7;NCOA6;PPARGC1A;RSF1;SMARCA5;TAF2;TAF5;TBP
C5.BP	NEGATIVE_REGULATION_OF_TRANSFERASE_ACTIVITY	29	35	1.4386	0.00141407	0.00501476	APC;CBLC;CDK5RAP1;DUSP16;DUSP22;DUSP6;DUSP8;DUSP9;GPS1;GPS2;HEXIM1;HEXIM2;HIPK3;LATS1;LATS2;MBIP;NF1;PAK2;PDCD4;PIF1;PTPRC;RB1;RGS3;RGS4;SFN;SPRED1;SPRED2;TARBP2;TRIB3
C5.MF	NUCLEAR_HORMONE_RECEPTOR_BINDING	24	28	1.48821	0.00146564	0.00518502	DAXX;DDX54;JMJD1C;MED1;MED12;MED13;MED14;MED16;MED17;MED24;MED30;MED4;MMS19;NCOA6;NSD1;NUP62;PPARGC1B;PRPF6;SMARCD3;TACC2;TGFB1I1;TRIP12;YWHAH;ZNHIT3
C5.BP	EMBRYONIC_DEVELOPMENT	44	57	1.34026	0.00157908	0.00557029	ADAM10;ARNT2;BMI1;CDK5;CDK5R1;CELSR1;CEP290;DSCAML1;EGFL8;EYA2;GLI2;KIAA1217;KLF4;LMO4;MBNL1;NASP;NCOA6;NOTCH4;NPM2;NR5A2;PBX1;PBX3;PBX4;PTCH1;PTPRR;RACGAP1;RASA1;RICTOR;SHH;SLIT2;SMAD1;SMAD2;SMAD5;SOD1;T;TBX1;TBX3;TBX5;TGFB2;TINAG;TNFAIP1;UBR3;VANGL2;ZIC1
C5.BP	MAPKKK_CASCADE_GO_0000165	73	101	1.25491	0.00158221	0.00557029	ADORA2B;ADRA2A;ADRA2C;ADRB2;ADRB3;AMBP;ATP6AP2;C5;CAMKK2;CD81;CHRNA7;CRKL;DAXX;DBNL;DUSP10;DUSP16;DUSP22;DUSP4;DUSP6;DUSP8;DUSP9;FGF2;FGFR1;FGFR3;GADD45B;GADD45G;GNG3;GPS1;GPS2;GRM4;HIPK2;MADD;MAP2K4;MAP2K7;MAP3K10;MAP3K11;MAP3K12;MAP3K13;MAP3K4;MAP3K5;MAP3K6;MAP3K9;MAP4K1;MAP4K2;MAP4K3;MAP4K5;MAPK10;MAPK8;MAPK8IP1;MAPK8IP2;MAPK8IP3;MAPK9;MAPKAPK2;MBIP;MINK1;NF1;PAK1;PIK3CB;PKN1;REN;RGS3;RGS4;SH2…
C5.BP	SYNAPTIC_TRANSMISSION	112	162	1.20036	0.00160108	0.00562313	AKAP9;AMPH;APBA1;BAIAP3;CACNA1B;CACNA1E;CBLN1;CHRNA1;CHRNA4;CHRNA5;CHRNA6;CHRNB1;CHRNB3;CHRNB4;CHRNE;CNTN4;COL4A4;CPLX1;DBH;DLG4;DOC2A;DRD1;DRD2;DRD4;DTNA;FXN;GABARAP;GABBR2;GABRB2;GABRR1;GAD1;GAD2;GALR2;GCH1;GLRB;GRIA1;GRIA2;GRIK1;GRIK2;GRIK4;GRIN2A;GRIN2B;GRM1;GRM2;GRM3;GRM4;GRM5;GRM7;HAP1;HCRTR2;HOMER1;HTR1B;HTR1D;HTR1E;HTR1F;HTR2A;HTR2C;HTR3A;HTR7;KCNA1;KCNC4;KCND2;KCNIP1;KCNK3;KCNMA1;KCNN1;K…
C5.MF	PROTEIN_TYROSINE_KINASE_ACTIVITY	48	63	1.32285	0.00161523	0.00565916	ALK;CAMKK2;CLK1;CRIM1;CRKL;CSF1R;DDR1;DDR2;DYRK1A;DYRK2;EFNB3;EGFR;EPHA5;EPHB2;EPHB6;ERBB2;ERBB3;ERBB4;FGFR1;FGFR4;FLT1;FLT3;FLT4;FRK;IGF1R;IGF2R;INSR;ITK;KDR;KIT;LTK;LYN;MUSK;NR4A3;NRP1;NRP2;PDGFRA;PDGFRB;PTK2B;PTK7;ROR1;ROR2;RYK;TNK2;TTK;TWF1;TXK;TYK2
C5.BP	CARBOHYDRATE_CATABOLIC_PROCESS	21	24	1.51921	0.00172379	0.00601054	ALDOA;ALDOB;CHIT1;ECD;GAPDHS;GBA2;GBA3;GNPDA1;GNS;GUSB;HK1;MIOX;PFKFB1;PFKL;PFKM;PGD;PGLS;PYGB;SPACA3;TKTL1;TREH
C5.CC	ER_GOLGI_INTERMEDIATE_COMPARTMENT	21	24	1.51921	0.00172379	0.00601054	ANPEP;ERGIC2;ERGIC3;ERP44;GOLGB1;IST1;KDELR1;MAN1A1;NUCB1;NUCB2;P4HB;PDIA6;RAB37;SEC23IP;SURF4;TMED10;TMED2;TMED5;TMED9;UGGT1;YIF1A
C5.BP	CARBOXYLIC_ACID_TRANSPORT	33	41	1.39746	0.00175255	0.00609618	AKR1C1;AKR1C4;AQP9;ARL6IP5;CLN3;CTNS;PRAF2;SERINC1;SLC16A10;SLC16A2;SLC16A5;SLC16A8;SLC1A1;SLC1A2;SLC1A3;SLC1A4;SLC1A5;SLC1A6;SLC1A7;SLC22A6;SLC25A1;SLC25A10;SLC25A12;SLC25A13;SLC25A15;SLC25A22;SLC3A1;SLC3A2;SLC6A7;SLC7A10;SLC7A5;SLC7A8;SLC7A9
C5.BP	PEROXISOME_ORGANIZATION_AND_BIOGENESIS	15	16	1.62773	0.00186765	0.00635962	ABCD3;AGXT;FIS1;PEX1;PEX10;PEX12;PEX13;PEX14;PEX16;PEX19;PEX2;PEX3;PEX6;PEX7;VPS4B
C5.BP	DNA_REPLICATION_INITIATION	15	16	1.62773	0.00186765	0.00635962	CDC45;CDC6;CDT1;MCM3;NBN;ORC1;ORC2;ORC4;ORC5;POLA1;PURA;RAD17;RAD9A;RPA4;TIPIN
C5.BP	MICROTUBULE_ORGANIZING_CENTER_ORGANIZATION_AND_BIOGENESIS	15	16	1.62773	0.00186765	0.00635962	BBS4;CCP110;CEP250;CETN1;CETN3;CKAP5;CNTROB;CROCC;KIF11;NDE1;NPM1;SAC3D1;SASS6;TUBE1;UXT
C5.BP	MICROTUBULE_BASED_MOVEMENT	15	16	1.62773	0.00186765	0.00635962	APBA1;DYNC1I1;KIF13B;KIF1A;KIF1B;KIF3B;KIF4A;KIF5A;KIF5B;LRPPRC;MAP1S;OPA1;RHOT1;RHOT2;UXT
C5.BP	RRNA_METABOLIC_PROCESS	15	16	1.62773	0.00186765	0.00635962	DIS3;DKC1;ERN2;EXOSC2;EXOSC3;EXOSC7;FBL;NHP2;NOLC1;NOP14;NOP56;NOP58;POP4;RPS14;RRP9
C5.CC	MYOSIN_COMPLEX	15	16	1.62773	0.00186765	0.00635962	DYNLL2;MYH6;MYH7;MYL3;MYL4;MYL5;MYL6;MYL6B;MYL9;MYLPF;MYO18B;MYO1C;MYO6;MYOM1;SHROOM1
C5.MF	ANION_CATION_SYMPORTER_ACTIVITY	15	16	1.62773	0.00186765	0.00635962	SLC12A1;SLC12A2;SLC12A3;SLC12A4;SLC12A7;SLC12A9;SLC13A2;SLC13A4;SLC17A2;SLC17A3;SLC17A4;SLC17A7;SLC20A1;SLC20A2;SLC4A4
C5.MF	MICROTUBULE_MOTOR_ACTIVITY	15	16	1.62773	0.00186765	0.00635962	APPBP2;BBS4;CENPE;DNAI2;DNALI1;DYNC1I1;KIF11;KIF1B;KIF23;KIF2C;KIF3B;KIF4A;KIF5B;KIF5C;KIFC3
C5.MF	GALACTOSYLTRANSFERASE_ACTIVITY	15	16	1.62773	0.00186765	0.00635962	A4GALT;B3GALNT1;B3GALT2;B3GALT5;B3GNT6;B4GALT1;B4GALT2;B4GALT3;B4GALT4;B4GALT5;B4GALT6;B4GALT7;C1GALT1;ITGA2B;UGT8
C5.MF	IDENTICAL_PROTEIN_BINDING	197	299	1.14394	0.00191248	0.00649707	ABAT;ABCD1;ABCG1;ABCG2;ABCG4;ACP1;ACTG1;ACTN2;ACTN3;ACTN4;ADAM10;ADRB2;ADRB3;AGXT;AIMP1;AKT1;ALS2;ALS2CL;AMBP;APIP;APP;ARHGDIA;ATPIF1;ATXN1;BIRC5;BLOC1S2;BNIP3;BNIPL;BRAP;C14orf166;CASC3;CASP10;CASP8;CBY1;CCDC88A;CDA;CDC42BPA;CDC42BPB;CDC42BPG;CDK2;CHRNA7;CHUK;CIDEA;CLIP1;CSNK2B;CUBN;DAXX;DBNL;DDX39A;DFFA;DGKD;DMPK;DOK2;DPY30;DSCAML1;DTNBP1;DVL2;EGFR;EIF2AK3;ELAVL1;ERBB2;ERCC5;EXOSC10;FBP1;FGFR3;…
C5.BP	TRANSMEMBRANE_RECEPTOR_PROTEIN_TYROSINE_KINASE_SIGNALING_PATHWAY	61	83	1.27603	0.00192938	0.0065392	ABI1;ADRB2;AGRN;AKT1;AP3S1;BAIAP2;BCAR1;CBL;CBLC;CNKSR1;DOK1;EFNB3;EGFR;EPS15;EPS8;ERBB2;ERBB2IP;ERBB3;FGF5;FGFR3;FGFR4;FIBP;FLT3;FLT4;FOXC2;FOXO4;FRS2;FRS3;GAB1;GRB10;GRB2;GRB7;IGF1R;INSR;IRS1;KDR;MAPK8IP2;MTSS1;MUSK;NCK2;OTX2;PDPK1;PICK1;PIK3R1;PIK3R3;PTK2B;PTPRG;PTPRJ;PTPRT;PXN;RAPGEF1;REPS2;ROR1;RPS6KA5;SHC1;SHC3;SIK2;SOCS1;SORBS1;SRC;UTP11L
C5.MF	GTPASE_BINDING	28	34	1.42985	0.00205815	0.00695942	ABCA1;ALS2;ARFIP2;ARHGEF2;CYFIP1;DMXL2;DOCK4;FGD1;FGD2;FGD4;GGA2;GGA3;GOLGA5;IPO5;IPO7;IPO8;IPO9;PARD6A;RAB3GAP1;RALBP1;RANBP1;RANBP2;RANBP3;RANBP9;RAPGEF6;RASA1;RILP;SGSM3
C5.BP	CELL_DEVELOPMENT	363	572	1.10185	0.0021377	0.00721162	AATF;ABL1;ACHE;ACIN1;ACTA1;ACVR1;ACVR1B;ACVR1C;ADAM12;ADAMTSL4;ADORA1;ADORA2A;ADRA1A;AGRN;AHR;AIFM1;AIFM3;AKT1;ALS2;ANGPTL4;ANXA1;ANXA4;ANXA5;APAF1;API5;ARHGDIA;ASNS;ATG12;ATP2B2;AXIN1;BAD;BAG4;BAIAP2;BCAR1;BCL2L2;BECN1;BIRC3;BIRC5;BIRC6;BMP2;BMP4;BMP7;BNIP1;BNIP2;BNIP3;BNIPL;BOC;BOK;BRAF;BRSK2;BTG1;BTG4;BTK;CACNA1A;CACNA1H;CACNB2;CALR;CASP10;CASP2;CASP3;CASP4;CASP6;CASP7;CASP8;CBX4;CDK1;CDK5;CDK…
C5.MF	GTPASE_ACTIVATOR_ACTIVITY	45	59	1.32425	0.00216273	0.00727297	ABR;ADAP1;ALDH1A1;ARAP1;ARAP3;ARFGAP3;ARFGEF1;ARHGAP10;ARHGAP29;ARHGAP5;ARHGEF10L;BCR;BNIP2;CHN2;DLC1;DOCK1;DOCK4;NF1;OPHN1;RAB3GAP1;RAB3GAP2;RABGAP1;RACGAP1;RALBP1;RANGAP1;RAP1GAP;RAPGEF2;RASA1;RASA2;RASA3;RASAL2;RGS1;RGS11;RGS12;RGS14;RGS16;RGS2;RGS20;RGS3;RGS4;RGS6;RGS9;SOS1;TSC2;VAV3
C5.BP	INTERPHASE_OF_MITOTIC_CELL_CYCLE	47	62	1.31618	0.00216588	0.00727297	ABL1;ACVR1;ACVR1B;ANAPC10;ANAPC4;ANAPC5;BCAT1;BIRC5;CDC23;CDC25C;CDC6;CDC7;CDK10;CDK2;CDK2AP1;CDK4;CDK6;CUL1;CUL2;CUL3;CUL4A;CUL5;DBF4;DDX11;E2F1;FOXN3;FOXO4;GFI1;GFI1B;GSPT1;INHBA;KATNA1;KHDRBS1;KPNA2;LATS1;LATS2;MAP3K11;POLA1;POLD1;POLE;PPP6C;RCC1;SKP2;TAF1;TBRG4;TPD52L1;USH1C
C5.BP	POSITIVE_REGULATION_OF_CELLULAR_PROCESS	419	665	1.09396	0.00218163	0.00730895	ABCA1;ABL1;ABRA;ACIN1;ACTN4;ACVR1;ACVR1B;ACVR2A;ACVR2B;ACVRL1;ADAMTSL4;ADORA1;ADRA1D;ADRA2A;ADRB2;ADRB3;AGGF1;AIFM1;AIFM3;AKTIP;ANGPTL3;ARAP1;ARF6;ARHGEF10L;ARHGEF11;ARID1A;ARNT2;ARNTL;ARPP19;ASNS;ATF4;ATF6;ATF7IP;ATG7;ATP2C1;BCAR1;BIRC2;BIRC5;BMI1;BMP4;BMP6;BMP7;BMPR1B;BNC1;BNIP1;BNIP3;BOC;BOK;BOLL;BPTF;BTG1;BTK;BUD31;CAMKK2;CANT1;CAPN1;CASP10;CASP3;CASP4;CASP6;CASP8;CBL;CC2D1A;CCKBR;CCND1;CCND2…
C5.BP	AMINE_CATABOLIC_PROCESS	23	27	1.47902	0.00220415	0.00735053	ALDH4A1;AMT;ARG1;ASL;ASRGL1;BCKDHA;BCKDHB;DDAH1;DDAH2;DDO;DHPS;FAH;GAD1;GAD2;GCSH;GLDC;GLUD1;GOT1;GOT2;GSTZ1;HGD;HPD;MCCC2
C5.CC	SYNAPSE	23	27	1.47902	0.00220415	0.00735053	ACHE;CABP1;CACNA1C;CDK5;CDK5R1;CHRNA1;DLG4;DNM2;EFNB1;ERC1;ERC2;GRM7;ITGB1;MAGEE1;MYO7A;NLGN1;NPTN;NUFIP1;PCDH15;PICK1;RIMS1;SYNE1;TRAPPC4
C5.MF	HYDROLASE_ACTIVITY_HYDROLYZING_O_GLYCOSYL_COMPOUNDS	30	37	1.40776	0.00229088	0.00752652	AMY1B;AMY2A;AMY2B;CHIA;CHIT1;FUCA1;GBA2;GBA3;GLA;GLB1;GUSB;HEXB;HPSE2;IDUA;KL;LCT;LYZ;MAN1A1;MAN1A2;MAN1B1;MAN1C1;MAN2A1;MAN2B1;MANBA;MGEA5;NAGA;NAGLU;PARG;SPACA3;TREH
C5.BP	N_TERMINAL_PROTEIN_AMINO_ACID_MODIFICATION	11	11	1.73624	0.00230868	0.00752652	CREBBP;EP300;KAT2B;METAP1;METAP1D;METAP2;NAA10;NAA15;NAA16;NAA50;PDF
C5.BP	PROTEIN_TARGETING_TO_MITOCHONDRION	11	11	1.73624	0.00230868	0.00752652	MFN2;MIPEP;TAMM41;TIMM17A;TIMM17B;TIMM23;TIMM44;TOMM22;TOMM34;TRNT1;TSPO
C5.BP	GLUCOSE_CATABOLIC_PROCESS	11	11	1.73624	0.00230868	0.00752652	ALDOA;ALDOB;ECD;GAPDHS;HK1;PFKFB1;PFKL;PFKM;PGD;PGLS;TKTL1
C5.BP	SPINDLE_ORGANIZATION_AND_BIOGENESIS	11	11	1.73624	0.00230868	0.00752652	KIF11;KIF23;PRC1;RAN;RCC1;SMC1A;SMC3;STMN1;SUN2;TTK;TUBG1
C5.BP	MICROTUBULE_POLYMERIZATION_OR_DEPOLYMERIZATION	11	11	1.73624	0.00230868	0.00752652	APC;ARHGEF2;CENPJ;CLASP1;CLASP2;KATNB1;MAPRE1;MAPT;MID1IP1;STMN1;TPPP
C5.MF	HISTONE_METHYLTRANSFERASE_ACTIVITY	11	11	1.73624	0.00230868	0.00752652	EED;EHMT1;EZH2;FBXO11;NSD1;PRMT7;PRMT8;SUV39H1;SUV39H2;SUZ12;WHSC1L1
C5.MF	CATION_TRANSPORTING_ATPASE_ACTIVITY	11	11	1.73624	0.00230868	0.00752652	ATP2A1;ATP2A2;ATP2A3;ATP2B1;ATP2B3;ATP2B4;ATP2C1;ATP6V0C;ATP6V0E1;ATP6V1B2;ATP6V1C1
C5.MF	CALCIUM_ION_TRANSMEMBRANE_TRANSPORTER_ACTIVITY	11	11	1.73624	0.00230868	0.00752652	ATP2A1;ATP2A2;ATP2A3;ATP2B1;ATP2B3;ATP2B4;ATP2C1;ITPR1;ITPR2;ITPR3;SLC8A1
C5.MF	ATP_DEPENDENT_DNA_HELICASE_ACTIVITY	11	11	1.73624	0.00230868	0.00752652	CHD1;CHD2;CHD3;CHD4;DHX9;G3BP1;PIF1;RECQL;RUVBL2;XRCC5;XRCC6
C5.BP	PROTEIN_AMINO_ACID_AUTOPHOSPHORYLATION	25	30	1.44687	0.00262528	0.00853949	AKT1;CAMKK2;CDK12;CDKL5;DYRK1A;EIF2AK3;IGF1R;INSR;MAP3K10;MAP3K11;MAP3K12;MAP3K13;MAP3K9;MAPK15;MEX3B;MOB1B;MYO3A;PAK1;PAK2;SMG1;STK4;TAF1;TAOK3;TNK1;TTN
C5.BP	DNA_INTEGRITY_CHECKPOINT	20	23	1.50977	0.00264446	0.00856357	ATR;ATRIP;BRSK1;CCNA2;CDC45;CDC6;CDT1;CHEK1;CHEK2;FOXN3;HUS1;NAE1;NBN;PCBP4;RAD1;RAD17;RAD9A;RINT1;TIPIN;TRIAP1
C5.BP	CELLULAR_CARBOHYDRATE_CATABOLIC_PROCESS	20	23	1.50977	0.00264446	0.00856357	ALDOA;ALDOB;CHIT1;ECD;GAPDHS;GBA2;GBA3;GNPDA1;GNS;GUSB;HK1;MIOX;PFKFB1;PFKL;PFKM;PGD;PGLS;PYGB;TKTL1;TREH
C5.BP	NEUROGENESIS	67	93	1.25084	0.00277091	0.00895313	AGRN;ALS2;ATP2B2;BAIAP2;BRSK2;BTG4;CDK5;CDK5R1;CDK6;CIT;CNTN4;CYFIP1;DPYSL5;DTX1;EIF2B1;EIF2B2;EIF2B3;EIF2B4;EIF2B5;FARP2;FEZ1;FEZ2;GLI2;KCNIP2;LAMB1;LDB1;LMX1B;LRRC4C;MAP1S;MAPT;NF1;NF2;NLGN1;NPTN;NRCAM;NRP1;NRP2;NRXN1;NRXN3;OPHN1;OTX2;PARD3;PARD6B;PAX2;PICK1;POU4F1;POU6F2;PPT1;RACGAP1;ROBO1;ROBO2;RTN1;RTN4;RTN4RL2;SHH;SIAH1;SLIT1;SLIT2;SMARCA1;SOD1;SPON2;TGFB2;TRAPPC4;UBB;UNC5C;YWHAG;YWHAH
C5.BP	MEMBRANE_LIPID_BIOSYNTHETIC_PROCESS	38	49	1.34647	0.00282274	0.00910037	AGPAT1;AGPAT2;B3GNT5;CD81;CERS5;CHPT1;DGKE;DPM1;DPM3;ETNK1;GPAA1;IMPA1;LCAT;LPCAT1;PCYT1B;PCYT2;PGS1;PI4K2A;PI4KA;PI4KB;PIGA;PIGB;PIGC;PIGF;PIGG;PIGH;PIGK;PIGO;PIGS;PIGT;PIGU;PIGV;PIGZ;PIK3C2A;SGMS1;SGMS2;ST6GALNAC6;UGCG
C5.BP	DNA_DAMAGE_RESPONSESIGNAL_TRANSDUCTION	27	33	1.42056	0.00297972	0.00952201	ABL1;AIFM1;ATR;ATRIP;BRSK1;CCNA2;CHEK1;CHEK2;CIDEA;CIDEB;DYRK2;EEF1E1;FOXN3;HUS1;MYO6;NAE1;NBN;PCBP4;RAD1;RAD17;RAD9A;RINT1;SFN;SMC1A;TP53;TP73;TRIAP1
C5.CC	NUCLEAR_CHROMOSOME_PART	27	33	1.42056	0.00297972	0.00952201	ATRX;CBX1;CBX5;ERCC1;ERCC4;FOXC1;KLHDC3;MCM3;MCM7;NPM2;NUFIP1;PAM;PIF1;POLA1;PURA;PURB;RCC1;REPIN1;RPA1;RPA2;RPA3;RPA4;STAG3;TIMELESS;TIPIN;UBE2I;ZMIZ2
C5.MF	SMALL_GTPASE_BINDING	27	33	1.42056	0.00297972	0.00952201	ABCA1;ALS2;ARFIP2;ARHGEF2;CYFIP1;DMXL2;DOCK4;FGD1;FGD2;FGD4;GGA2;GGA3;GOLGA5;IPO5;IPO7;IPO8;IPO9;PARD6A;RAB3GAP1;RALBP1;RANBP1;RANBP2;RANBP3;RANBP9;RAPGEF6;RILP;SGSM3
C5.MF	CALCIUM_CHANNEL_ACTIVITY	27	33	1.42056	0.00297972	0.00952201	CACNA1A;CACNA1B;CACNA1C;CACNA1D;CACNA1E;CACNA1F;CACNA1G;CACNA1H;CACNA1S;CACNB1;CACNB2;CACNB3;CACNB4;CACNG2;CACNG4;CUL5;ORAI1;RYR1;RYR2;RYR3;TRPC1;TRPC4;TRPC5;TRPM1;TRPV1;TRPV5;TRPV6
C5.BP	CYTOKINESIS	17	19	1.55348	0.00300542	0.00956211	ANLN;AURKC;BIRC5;CNTROB;DCTN3;DIAPH2;INCENP;MYH10;MYH9;PRC1;RAB35;RACGAP1;RASA1;SEPT4;SEPT5;SEPT6;SEPT7
C5.CC	MICROTUBULE_ORGANIZING_CENTER_PART	17	19	1.55348	0.00300542	0.00956211	BBS4;BIRC5;CEP290;CETN3;CKAP5;CNTROB;CROCC;KATNB1;LCK;MARK4;TOP2A;TUBE1;TUBG1;TUBGCP3;TUBGCP5;TUBGCP6;UXT
C5.CC	MEMBRANE_BOUND_VESICLE	81	115	1.22292	0.00303196	0.00958066	ABCA1;ABCA2;ABCA3;ABCC4;ADAM10;AFTPH;AMPH;ANP32E;AP1G1;AP1G2;AP1S1;AP2S1;AP3B2;AP3S1;APBA1;APH1B;ARCN1;ARHGDIB;ARHGDIG;ATP7A;ATP7B;C14orf1;CLCN3;CLN3;COPA;COPB1;COPB2;COPE;COPG2;COPZ1;DGKD;DMXL2;DST;ECE2;EGFR;FURIN;GIPC1;HPS1;HPS4;ICA1;IGF2R;KIAA0368;KIF1B;LAMP2;MTSS1;MYO6;NECAP2;OCRL;PAM;PI4KA;PLEKHF2;PPT1;RAB14;RAB27A;RAB35;RAB3A;RASSF9;SCG5;SELP;SEPT5;SFTPD;SLC2A4;SLC30A3;SLC30A5;SNAPIN;SPACA3…
C5.BP	CENTROSOME_ORGANIZATION_AND_BIOGENESIS	14	15	1.62049	0.00305738	0.00958066	BBS4;CCP110;CEP250;CETN1;CETN3;CKAP5;CNTROB;CROCC;NDE1;NPM1;SAC3D1;SASS6;TUBE1;UXT
C5.BP	AEROBIC_RESPIRATION	14	15	1.62049	0.00305738	0.00958066	ACO2;ME3;OXA1L;PDHB;SDHA;SDHB;SDHC;SDHD;SLC25A14;SURF1;UQCRB;UQCRC1;UQCRC2;UQCRH
C5.BP	PROTEOGLYCAN_BIOSYNTHETIC_PROCESS	14	15	1.62049	0.00305738	0.00958066	CHST11;CHST12;CHST13;CHST3;CHST7;CHST8;CSGALNACT1;CSGALNACT2;EXT1;GLCE;HS3ST3B1;HS3ST5;HS6ST1;NDST1
C5.BP	RRNA_PROCESSING	14	15	1.62049	0.00305738	0.00958066	DIS3;DKC1;EXOSC2;EXOSC3;EXOSC7;FBL;NHP2;NOLC1;NOP14;NOP56;NOP58;POP4;RPS14;RRP9
C5.BP	G1_PHASE	14	15	1.62049	0.00305738	0.00958066	CDC23;CDC25C;CDC6;CDK10;CDK2;CDK6;E2F1;FOXO4;GFI1B;MAP3K11;PRUNE2;RB1;TAF1;TBRG4
C5.MF	SIGNAL_SEQUENCE_BINDING	14	15	1.62049	0.00305738	0.00958066	KDELR1;KDELR2;KPNA1;KPNA2;KPNA3;KPNB1;NFKBIA;PEX7;SSR1;SSR2;SSR3;TNPO1;TNPO2;TOMM34
C5.BP	LIPOPROTEIN_BIOSYNTHETIC_PROCESS	22	26	1.46913	0.00329706	0.0103095	AIPL1;ATG7;CHM;DPM1;DPM3;FNTA;FNTB;GPAA1;PGGT1B;PIGA;PIGB;PIGC;PIGF;PIGG;PIGH;PIGK;PIGO;PIGS;PIGT;PIGU;PIGV;PIGZ
C5.BP	TRANSMISSION_OF_NERVE_IMPULSE	120	177	1.17711	0.00331167	0.010333	AKAP9;AMPH;APBA1;BAIAP3;CACNA1B;CACNA1E;CBLN1;CHRNA1;CHRNA4;CHRNA5;CHRNA6;CHRNB1;CHRNB3;CHRNB4;CHRNE;CNTN4;COL4A4;CPLX1;DBH;DLG4;DOC2A;DRD1;DRD2;DRD4;DTNA;EIF2B2;EIF2B4;EIF2B5;FXN;GABARAP;GABBR2;GABRB2;GABRR1;GAD1;GAD2;GALR2;GCH1;GLRA1;GLRB;GRIA1;GRIA2;GRIK1;GRIK2;GRIK4;GRIN2A;GRIN2B;GRM1;GRM2;GRM3;GRM4;GRM5;GRM7;HAP1;HCRTR2;HOMER1;HTR1B;HTR1D;HTR1E;HTR1F;HTR2A;HTR2C;HTR3A;HTR7;KCNA1;KCNC4;KCND2;…
C5.CC	CYTOPLASMIC_VESICLE	82	117	1.21685	0.00357243	0.0111227	ABCA1;ABCA2;ABCA3;ABCC4;ADAM10;AFTPH;AMPH;ANP32E;AP1G1;AP1G2;AP1S1;AP2S1;AP3B2;AP3S1;APBA1;APH1B;ARCN1;ARHGDIB;ARHGDIG;ATP7A;ATP7B;C14orf1;CCDC88A;CLN3;COPA;COPB1;COPB2;COPE;COPG2;COPZ1;DGKD;DMXL2;DST;ECE2;EGFR;FURIN;GIPC1;GRM4;HPS1;HPS4;ICA1;IGF2R;KIAA0368;KIF1B;LAMP2;MTSS1;MYO6;NECAP2;OCRL;PAM;PI4KA;PLEKHF2;PPT1;RAB14;RAB27A;RAB35;RAB3A;RASSF9;SCG5;SELP;SEPT5;SFTPD;SLC30A3;SLC30A5;SNAPIN;SOD1;S…
C5.CC	GOLGI_MEMBRANE	35	45	1.35041	0.00378053	0.0117455	AFTPH;AP1G2;AP1S1;ARFGEF2;ARFIP1;ATP2C1;ATP7A;BET1;BNIP3;CLN3;COG2;COPB1;COX18;DOPEY1;DOPEY2;ENTPD4;FIS1;GLG1;GNAS;GOLGB1;ICA1;LMAN1;MAN1C1;MAP4K2;PCSK7;QSOX1;RASSF9;RER1;RHOT1;RHOT2;SGMS1;SGMS2;STX10;USO1;VAMP4
C5.BP	RESPONSE_TO_ORGANIC_SUBSTANCE	24	29	1.43689	0.0038461	0.0118983	ABAT;ABCG1;AQP9;CHRNA4;CHRNA7;CHRNB2;DGKD;DUOX1;DUOX2;EIF2B1;EIF2B2;EIF2B3;EIF2B4;EIF2B5;GCK;GLRX2;GOT2;GYS2;MAFA;ME1;NDUFS4;RELA;SOD1;SUPT5H
C5.CC	VESICLE_MEMBRANE	24	29	1.43689	0.0038461	0.0118983	ABCC4;AFTPH;AP1G2;AP1S1;AP2S1;ARCN1;CLCN3;COPA;COPB1;COPB2;COPE;COPG2;COPZ1;ECE2;EGFR;ICA1;KIF1B;LAMP2;NECAP2;RASSF9;SELP;SLC2A4;TMED10;TMED2
C5.CC	PERINUCLEAR_REGION_OF_CYTOPLASM	41	54	1.31826	0.00390181	0.0119478	ACHE;ACTN4;AGGF1;ANP32A;APEX1;ATP7A;ATP7B;ATXN10;ATXN2;CYFIP1;CYFIP2;DCTN3;DNAJB6;DYNC1I1;FAF1;GTPBP4;HMGB2;HSP90B1;KIF5B;LAMB1;LRPPRC;MAGEE1;MAP1S;MTMR14;MYO6;NF2;NPC1;PARK2;PICK1;RAB14;SET;SLC2A4;STX6;TAF10;TPD52;TPD52L1;TPPP;VAPA;VPS4A;WBP2NL;YWHAB
C5.CC	VESICLE	85	122	1.20968	0.00396413	0.0119478	ABCA1;ABCA2;ABCA3;ABCC4;ADAM10;AFTPH;AMPH;ANP32E;AP1G1;AP1G2;AP1S1;AP2S1;AP3B2;AP3S1;APBA1;APH1B;ARCN1;ARHGDIB;ARHGDIG;ATP7A;ATP7B;C14orf1;CCDC88A;CLCN3;CLN3;COPA;COPB1;COPB2;COPE;COPG2;COPZ1;DGKD;DMXL2;DST;ECE2;EGFR;FURIN;GIPC1;GRM4;HPS1;HPS4;ICA1;IGF2R;KIAA0368;KIF1B;LAMP2;MTSS1;MYO6;NECAP2;OCRL;PAM;PI4KA;PLEKHF2;PPT1;RAB14;RAB27A;RAB35;RAB3A;RASSF9;SCG5;SELP;SEPT5;SFTPD;SLC2A4;SLC30A3;SLC30A5;…
C5.BP	TRNA_PROCESSING	10	10	1.73624	0.00400999	0.0119478	AARS;ADAT1;FARS2;METTL1;NSUN2;POP4;SARS;SSB;THG1L;TRNT1
C5.BP	NUCLEOSOME_ASSEMBLY	10	10	1.73624	0.00400999	0.0119478	ASF1A;CHAF1A;CHAF1B;NAP1L1;NAP1L2;NAP1L3;NAP1L4;RSF1;SET;SMARCA5
C5.BP	COENZYME_BIOSYNTHETIC_PROCESS	10	10	1.73624	0.00400999	0.0119478	COASY;COQ2;COQ3;COQ7;GCLC;GCLM;ME1;MOCS2;PDSS1;PDSS2
C5.BP	HEME_BIOSYNTHETIC_PROCESS	10	10	1.73624	0.00400999	0.0119478	ALAD;ALAS1;ALAS2;COX10;COX15;CPOX;FECH;NFE2L1;PPOX;TSPO
C5.BP	RNA_3END_PROCESSING	10	10	1.73624	0.00400999	0.0119478	CPSF1;CPSF3;CSTF1;CSTF2;CSTF3;GRSF1;NCBP1;PABPC1;SLBP;TRNT1
C5.BP	MITOTIC_SPINDLE_ORGANIZATION_AND_BIOGENESIS	10	10	1.73624	0.00400999	0.0119478	KIF11;KIF23;PRC1;RAN;RCC1;SMC1A;SMC3;STMN1;SUN2;TTK
C5.CC	OLIGOSACCHARYL_TRANSFERASE_COMPLEX	10	10	1.73624	0.00400999	0.0119478	DAD1;DDOST;KRTCAP2;MAGT1;OSTC;RPN1;RPN2;STT3A;STT3B;TUSC3
C5.CC	EUKARYOTIC_TRANSLATION_INITIATION_FACTOR_3_COMPLEX	10	10	1.73624	0.00400999	0.0119478	COPS5;EIF3A;EIF3B;EIF3C;EIF3D;EIF3E;EIF3F;EIF3H;EIF3I;EIF3J
C5.CC	PROTEIN_SERINE_THREONINE_PHOSPHATASE_COMPLEX	10	10	1.73624	0.00400999	0.0119478	CYCS;PPP1R9B;PPP2CA;PPP2CB;PPP2R1A;PPP2R2A;PPP2R3A;PPP2R3B;PPP2R4;PPP3CB
C5.CC	NUCLEAR_REPLICATION_FORK	10	10	1.73624	0.00400999	0.0119478	MCM3;MCM7;POLA1;PURA;PURB;RPA1;RPA2;RPA3;RPA4;ZMIZ2
C5.MF	OXIDOREDUCTASE_ACTIVITY_ACTING_ON_SULFUR_GROUP_OF_DONORS	10	10	1.73624	0.00400999	0.0119478	DLD;GSR;MSRA;MSRB2;MSRB3;QSOX1;SUOX;TXNDC2;TXNRD1;TXNRD2
C5.MF	BETA_TUBULIN_BINDING	10	10	1.73624	0.00400999	0.0119478	ARL8A;ARL8B;GABARAP;GABARAPL1;GABARAPL2;LRPPRC;MAP1S;RACGAP1;UXT;VAPB
C5.MF	HISTONE_DEACETYLASE_BINDING	10	10	1.73624	0.00400999	0.0119478	BCOR;HDAC10;HDAC6;KAT2A;KAT2B;RAD9A;SIRT2;SUDS3;TOP2A;TOP2B
C5.MF	OXIDOREDUCTASE_ACTIVITY_GO_0016706	10	10	1.73624	0.00400999	0.0119478	ASPH;BBOX1;EGLN1;EGLN2;KDM4A;P4HA1;P4HA2;P4HB;PLOD2;PLOD3
C5.MF	NUCLEOBASENUCLEOSIDENUCLEOTIDE_AND_NUCLEIC_ACID_TRANSMEMBRANE_TRANSPORTER_ACTIVITY	10	10	1.73624	0.00400999	0.0119478	AQP9;SLC23A1;SLC23A2;SLC25A19;SLC25A4;SLC25A5;SLC28A2;SLC29A1;SLC29A2;SLC35B2
C5.MF	IONOTROPIC_GLUTAMATE_RECEPTOR_ACTIVITY	10	10	1.73624	0.00400999	0.0119478	GRIA1;GRIA2;GRIK1;GRIK2;GRIK3;GRIK4;GRIK5;GRIN2A;GRIN2B;GRIN2C
C5.BP	AXON_GUIDANCE	19	22	1.49948	0.00403519	0.0119738	CDK5R1;CNTN4;DPYSL5;FEZ1;FEZ2;GLI2;NRP1;NRP2;NRXN1;NRXN3;OPHN1;OTX2;SHH;SIAH1;SLIT1;SLIT2;SPON2;UBB;UNC5C
C5.MF	NEUROPEPTIDE_BINDING	19	22	1.49948	0.00403519	0.0119738	BRS3;CCKAR;CCKBR;GALR1;GALR2;HCRTR2;KISS1R;MCHR1;NMBR;NMUR1;NMUR2;SSTR1;SSTR2;SSTR3;SSTR4;SSTR5;TACR1;TACR2;TACR3
C5.BP	SECRETION_BY_CELL	81	116	1.21237	0.00441193	0.0130651	ABCA1;ACHE;AP3B2;ARFGAP3;ARFGEF1;ARFGEF2;ARFIP1;ARL4D;BAIAP3;BET1;CADPS;CANX;CIDEA;COG2;COG3;COG7;COPB1;COPB2;COPE;COPG2;COPZ1;CPLX1;CPLX2;DNAJC1;DOPEY1;DOPEY2;DPH3;ERGIC2;ERGIC3;ERP44;EXOC5;FOXP3;GBF1;GLMN;GOSR1;GOSR2;GRM4;KIF1C;LIN7A;LMAN1;LMAN2L;MON2;NAPA;NAPG;NLGN1;NMUR1;NMUR2;NRBP1;OPTN;PDIA4;RAB14;RAB26;RAB2A;RAB3A;RER1;RIMS1;RPH3AL;SCAMP1;SCAMP2;SCAMP3;SCIN;SCRN1;SEC22B;SEPT5;SERGEF;SNAP23…
C5.BP	MEMBRANE_ORGANIZATION_AND_BIOGENESIS	93	135	1.19608	0.00449602	0.013287	A4GALT;ADAM12;ADAM2;ADORA1;ADORA2A;ADRB2;ADRB3;AGRN;AMPH;AP1S1;AP2S1;ARF6;ATG7;ATP6V1H;BNIP1;BNIP3;CACNA1H;CBL;CCDC88A;CLN3;CLTCL1;CORO1C;COX18;CTDNEP1;CYTH2;DNM1;DNM1L;DOCK1;EGFR;ELMO1;EPN1;FCN1;FCN2;GATA2;GOSR2;GULP1;HIP1;HOOK2;IGF2R;ITSN1;KCNH1;KCNIP2;LDLR;LRP1B;LRP2;LRP8;MFN2;MYO6;NAPA;NAPG;NECAP2;NPLOC4;NRCAM;OPA1;OTOF;PACSIN3;PDLIM7;PEX16;PI4KB;PICALM;PICK1;PLSCR1;PPT1;RAB22A;RAB5A;RAB7A;RA…
C5.CC	CYTOPLASMIC_MEMBRANE_BOUND_VESICLE	79	113	1.21383	0.00465278	0.0137224	ABCA1;ABCA2;ABCA3;ABCC4;ADAM10;AFTPH;AMPH;ANP32E;AP1G1;AP1G2;AP1S1;AP2S1;AP3B2;AP3S1;APBA1;APH1B;ARCN1;ARHGDIB;ARHGDIG;ATP7A;ATP7B;C14orf1;CLN3;COPA;COPB1;COPB2;COPE;COPG2;COPZ1;DGKD;DMXL2;DST;ECE2;EGFR;FURIN;GIPC1;HPS1;HPS4;ICA1;IGF2R;KIAA0368;KIF1B;LAMP2;MTSS1;MYO6;NECAP2;OCRL;PAM;PI4KA;PLEKHF2;PPT1;RAB14;RAB27A;RAB35;RAB3A;RASSF9;SCG5;SELP;SEPT5;SFTPD;SLC30A3;SLC30A5;SNAPIN;SPACA3;SSPN;STX12;S…
C5.CC	SPINDLE_POLE	16	18	1.54333	0.00471208	0.0138411	BUB1;CETN1;DCTN1;DLGAP5;KATNA1;KATNB1;KIF11;KNTC1;LATS1;LATS2;NDE1;SMC3;TPX2;TUBG1;TUBGCP3;ZW10
C5.MF	CARBON_CARBON_LYASE_ACTIVITY	16	18	1.54333	0.00471208	0.0138411	ALDOA;ALDOB;ALDOC;AMD1;BCKDHA;BCKDHB;DDC;GAD1;GGCX;HACL1;HDC;MVD;ODC1;PCK1;UMPS;UROD
C5.BP	ENZYME_LINKED_RECEPTOR_PROTEIN_SIGNALING_PATHWAY	96	140	1.19057	0.00486709	0.0142596	ABI1;ACVR1;ACVR1B;ACVR2A;ACVR2B;ACVRL1;ADRB2;AGRN;AKT1;AP3S1;BAIAP2;BCAR1;BMPR1A;BMPR2;CBL;CBLC;CIDEA;CNKSR1;DOK1;EFNB3;EGFR;EPS15;EPS8;ERBB2;ERBB2IP;ERBB3;FGF5;FGFR3;FGFR4;FIBP;FLT3;FLT4;FNTA;FOXC2;FOXO4;FRS2;FRS3;GAB1;GRB10;GRB2;GRB7;GUCA1B;GUCY2D;GUCY2F;HIPK2;HPGD;IGF1R;INHBA;INSR;IRS1;KDR;KLF10;LEFTY1;MAP3K7;MAPK8IP2;MTSS1;MUSK;NCK2;OTX2;PDPK1;PICK1;PIK3R1;PIK3R3;PTK2B;PTPRD;PTPRF;PTPRG;PTPRJ…
C5.MF	PROTEIN_N_TERMINUS_BINDING	30	38	1.37072	0.00489073	0.0142596	APTX;ATM;CALM3;CSNK2A1;CSNK2A2;DAXX;DCTN4;EIF5A;ERCC2;ERCC3;ERCC4;ERCC5;GLRX;GTF2H2;GTF2H3;KCNIP2;MNAT1;NBN;NFE2;NR1H4;PARP1;PEX14;RELA;SDCBP;SMARCA4;SMARCC1;SMARCE1;TP53;TSC1;VWF
C5.BP	NITROGEN_COMPOUND_BIOSYNTHETIC_PROCESS	21	25	1.45844	0.00490358	0.0142596	AKT1;ALDH18A1;ASMTL;BBOX1;BCAT1;CDO1;DDAH2;EGFR;ETNK1;GCH1;GLA;HSP90AA1;HSP90AB1;OAZ1;PAH;PLOD1;PYCR1;SLC5A7;SPR;SULT1A2;TGFB2
C5.MF	RAS_GTPASE_BINDING	21	25	1.45844	0.00490358	0.0142596	ALS2;ARFIP2;ARHGEF2;CYFIP1;DMXL2;DOCK4;GOLGA5;IPO5;IPO7;IPO8;IPO9;PARD6A;RAB3GAP1;RALBP1;RANBP1;RANBP2;RANBP3;RANBP9;RAPGEF6;RILP;SGSM3
C5.MF	ACTIN_FILAMENT_BINDING	21	25	1.45844	0.00490358	0.0142596	ACTN4;ARPC4;CYFIP1;DST;EGFR;ESPN;EZR;FLNA;LRPPRC;MAP1S;MYH10;MYH9;MYO6;PLS1;SCIN;SHROOM1;SHROOM2;SPTA1;SPTB;SVIL;UXT
C5.BP	RIBONUCLEOTIDE_METABOLIC_PROCESS	13	14	1.61222	0.00498609	0.0143276	ACLY;ADK;ADSS;AK5;AMPD3;CMPK1;CTNS;ENTPD4;FIGNL1;GUK1;NDUFS1;OLA1;UMPS
C5.CC	NADH_DEHYDROGENASE_COMPLEX	13	14	1.61222	0.00498609	0.0143276	NDUFA1;NDUFA13;NDUFA2;NDUFA6;NDUFA9;NDUFAB1;NDUFS1;NDUFS2;NDUFS3;NDUFS4;NDUFS7;NDUFS8;NDUFV1
C5.CC	DYSTROPHIN_ASSOCIATED_GLYCOPROTEIN_COMPLEX	13	14	1.61222	0.00498609	0.0143276	DMD;LAMB1;MAGEE1;SGCA;SGCB;SGCD;SGCE;SGCG;SNTB1;SNTB2;SNTG1;SNTG2;SSPN
C5.CC	MITOCHONDRIAL_RESPIRATORY_CHAIN_COMPLEX_I	13	14	1.61222	0.00498609	0.0143276	NDUFA1;NDUFA13;NDUFA2;NDUFA6;NDUFA9;NDUFAB1;NDUFS1;NDUFS2;NDUFS3;NDUFS4;NDUFS7;NDUFS8;NDUFV1
C5.CC	RESPIRATORY_CHAIN_COMPLEX_I	13	14	1.61222	0.00498609	0.0143276	NDUFA1;NDUFA13;NDUFA2;NDUFA6;NDUFA9;NDUFAB1;NDUFS1;NDUFS2;NDUFS3;NDUFS4;NDUFS7;NDUFS8;NDUFV1
C5.MF	RNA_POLYMERASE_II_TRANSCRIPTION_FACTOR_ACTIVITYENHANCER_BINDING	13	14	1.61222	0.00498609	0.0143276	EPAS1;HIF1A;MYEF2;MYF5;MYOD1;NFIX;NR5A2;PURA;RELA;RFX1;RFX3;TFAP4;ZFHX3
C5.BP	MITOCHONDRION_ORGANIZATION_AND_BIOGENESIS	36	47	1.32989	0.00524015	0.0149396	BNIP3;COX18;DNM1L;FIS1;HSP90AA1;MFN2;MIPEP;MPV17;MRPL12;MSTO1;MTX2;NDUFS4;NDUFS5;NDUFS7;NDUFS8;OPA1;POLRMT;SFN;SLC25A1;SLC25A15;SLC25A4;STARD3;TAMM41;TAZ;TFAM;TFB2M;TIMM17A;TIMM17B;TIMM23;TIMM44;TIMM50;TOMM22;TOMM34;TP53;TRNT1;TSPO
C5.CC	MICROBODY	36	47	1.32989	0.00524015	0.0149396	ABCD2;ABCD3;ACOX3;AGPS;AGXT;AMACR;CROT;ECH1;ECI2;FIS1;GNPAT;HACL1;HAO1;HAO2;HSD17B4;IDE;IDI1;ISOC1;PEX1;PEX10;PEX11A;PEX11B;PEX12;PEX13;PEX14;PEX16;PEX19;PEX2;PEX3;PEX6;PEX7;PMVK;PRDX5;SCP2;SLC25A17;SLC27A2
C5.CC	PEROXISOME	36	47	1.32989	0.00524015	0.0149396	ABCD2;ABCD3;ACOX3;AGPS;AGXT;AMACR;CROT;ECH1;ECI2;FIS1;GNPAT;HACL1;HAO1;HAO2;HSD17B4;IDE;IDI1;ISOC1;PEX1;PEX10;PEX11A;PEX11B;PEX12;PEX13;PEX14;PEX16;PEX19;PEX2;PEX3;PEX6;PEX7;PMVK;PRDX5;SCP2;SLC25A17;SLC27A2
C5.MF	HYDROLASE_ACTIVITY_ACTING_ON_GLYCOSYL_BONDS	36	47	1.32989	0.00524015	0.0149396	AMY1B;AMY2A;AMY2B;APEX1;CHIA;CHIT1;FUCA1;GBA2;GBA3;GLA;GLB1;GUSB;HEXB;HPSE2;IDUA;KL;LCT;LYZ;MAN1A1;MAN1A2;MAN1B1;MAN1C1;MAN2A1;MAN2B1;MANBA;MGEA5;MSH6;NAGA;NAGLU;NTHL1;OGG1;PARG;SMUG1;SPACA3;TDG;TREH
C5.BP	NUCLEOBASENUCLEOSIDE_AND_NUCLEOTIDE_METABOLIC_PROCESS	38	50	1.31954	0.00525106	0.0149414	ABCA1;ACLY;ADCY7;ADK;ADORA2A;ADSS;AK5;ALDH6A1;AMPD3;CDA;CMPK1;CTNS;DCTD;ENTPD4;ERH;FHIT;FIGNL1;FPGS;GMPS;GRM8;GUK1;ME1;NDUFS1;NME4;NME5;NUDT3;NUDT4;OLA1;PAICS;PDZD3;PGD;PGLS;PNKP;PPAT;PRPS1;REXO2;TYMS;UMPS
C5.BP	SIGNAL_TRANSDUCTION	979	1615	1.0525	0.00537438	0.0152624	ABCA1;ABI1;ABL1;ABL2;ABR;ABRA;ACIN1;ACTL6A;ACVR1;ACVR1B;ACVR2A;ACVR2B;ACVRL1;ADAM10;ADAM11;ADAM9;ADAMTS1;ADAP1;ADCY7;ADIPOR1;ADIPOR2;ADORA1;ADORA2B;ADORA3;ADRA1A;ADRA1B;ADRA1D;ADRA2A;ADRA2B;ADRA2C;ADRB1;ADRB2;ADRB3;ADRBK1;ADRBK2;AGAP2;AGRN;AIFM1;AIFM3;AKAP10;AKAP9;AKT1;AKT3;ALS2;AMBP;ANGPT1;ANP32A;ANXA1;ANXA3;ANXA4;ANXA5;AP3S1;APAF1;APC2;APH1A;ARAP1;ARAP3;ARF6;ARFGEF2;ARFIP2;ARFRP1;ARHGAP1;ARHGAP…
C5.BP	NEUROLOGICAL_SYSTEM_PROCESS	235	366	1.1148	0.00540637	0.0153233	ABCA4;ABLIM1;ADORA2A;AIPL1;AKAP9;ALDH7A1;AMPH;APBA1;ARR3;ATP2B2;ATP6V0A4;ATP6V1B1;BAIAP3;BEST1;CACNA1B;CACNA1E;CACNA1F;CBLN1;CCKBR;CDH23;CDS1;CHM;CHML;CHRNA1;CHRNA4;CHRNA5;CHRNA6;CHRNA7;CHRNB1;CHRNB3;CHRNB4;CHRNE;CNGA1;CNGA3;CNGB1;CNGB3;CNTN4;COL18A1;COL4A3;COL4A4;CPLX1;CRYAA;CRYM;CTNS;CYB5R4;CYP1B1;DBH;DFNB31;DHRS3;DIAPH1;DLG4;DNAJC19;DOC2A;DRD1;DRD2;DRD4;DTNA;EFEMP1;EIF2B2;EIF2B4;EIF2B5;EML2;EY…
C5.BP	NEGATIVE_REGULATION_OF_METABOLIC_PROCESS	169	258	1.1373	0.0054445	0.0154014	APC;ARHGAP35;ARHGEF2;ARID4A;ARID5B;ATF7IP;ATP8B1;ATR;ATXN1;BCOR;BMP2;BPTF;CAPG;CBY1;CDA;CDC42;CDC45;CDC6;CDT1;CIDEA;CIR1;CLASP1;CTCF;CUX1;DAXX;DMBX1;DNAJC1;DR1;DRAP1;E2F1;E2F6;EIF2AK3;EIF4A3;ENO1;EPC1;ERCC1;ERCC4;ERN2;FOSB;FOXD3;FOXN3;FOXP3;FST;FURIN;GATAD2A;GCK;GCLC;GFI1B;GHSR;GLA;GLI2;GLIS1;GLIS2;GLIS3;GMNN;GRM8;GSN;GTPBP4;HDAC5;HEXIM1;HEXIM2;HMGB1;HSBP1;ID1;ID2;ID3;ID4;ILF3;ING4;INHBA;INHBB;JA…
C5.BP	NEURON_DIFFERENTIATION	55	76	1.25649	0.00549701	0.0155197	AGRN;ALS2;ATP2B2;BAIAP2;BRSK2;BTG4;CDK5;CDK5R1;CNTN4;CYFIP1;DPYSL5;DTX1;FARP2;FEZ1;FEZ2;GLI2;KCNIP2;LAMB1;LDB1;LMX1B;LRRC4C;MAP1S;MAPT;NLGN1;NRCAM;NRP1;NRP2;NRXN1;NRXN3;OPHN1;OTX2;PARD3;PARD6B;PAX2;PICK1;POU4F1;POU6F2;PPT1;ROBO1;ROBO2;RTN1;RTN4;RTN4RL2;SHH;SIAH1;SLIT1;SLIT2;SMARCA1;SPON2;TGFB2;TRAPPC4;UBB;UNC5C;YWHAG;YWHAH
C5.MF	SULFOTRANSFERASE_ACTIVITY	23	28	1.4262	0.00560129	0.0157835	CHST1;CHST10;CHST11;CHST12;CHST13;CHST14;CHST2;CHST3;CHST4;CHST5;CHST6;CHST7;CHST8;HS3ST3B1;HS3ST5;HS3ST6;HS6ST1;SULT1C2;SULT1E1;SULT2B1;TPST1;TPST2;UST
C5.BP	MEMBRANE_LIPID_METABOLIC_PROCESS	71	101	1.22053	0.00573782	0.0161369	AGPAT1;AGPAT2;ASAH2;B3GNT5;B4GALT4;CD81;CERK;CERS5;CHPT1;CLN3;DGKE;DPM1;DPM3;ETNK1;GLA;GPAA1;GPX4;IMPA1;IP6K1;IP6K2;IP6K3;LCAT;LPCAT1;LPL;PCYT1B;PCYT2;PGS1;PI4K2A;PI4KA;PI4KB;PIGA;PIGB;PIGC;PIGF;PIGG;PIGH;PIGK;PIGO;PIGS;PIGT;PIGU;PIGV;PIGZ;PIK3C2A;PIK3R1;PIP5K1A;PITPNM3;PLA1A;PLA2G3;PLA2G4B;PLA2G6;PLAA;PLCB2;PPT1;PRDX6;PSAP;PTEN;SERINC1;SERINC2;SGMS1;SGMS2;SGPL1;SMG1;SMPD2;SMPD4;SPHK1;SPTLC1;ST6G…
C5.BP	NEGATIVE_REGULATION_OF_CELLULAR_METABOLIC_PROCESS	167	255	1.13707	0.00577111	0.0161992	APC;ARHGAP35;ARHGEF2;ARID4A;ARID5B;ATF7IP;ATP8B1;ATR;ATXN1;BCOR;BMP2;BPTF;CAPG;CBY1;CDA;CDC45;CDC6;CDT1;CIR1;CLASP1;CTCF;CUX1;DAXX;DMBX1;DNAJC1;DR1;DRAP1;E2F1;E2F6;EIF2AK3;EIF4A3;ENO1;EPC1;ERCC1;ERCC4;ERN2;FOSB;FOXD3;FOXN3;FOXP3;FST;FURIN;GATAD2A;GCK;GCLC;GFI1B;GHSR;GLA;GLI2;GLIS1;GLIS2;GLIS3;GMNN;GRM8;GSN;GTPBP4;HDAC5;HEXIM1;HEXIM2;HMGB1;HSBP1;ID1;ID2;ID3;ID4;ILF3;ING4;INHBA;INHBB;JAZF1;KAT6A;KA…
C5.BP	STEROID_METABOLIC_PROCESS	51	70	1.26498	0.00592306	0.0165937	ABCG1;ACOX2;ACOX3;AKR1B10;AKR1C1;AKR1C2;AKR1C4;AKR1D1;BMP6;CNBP;CYP11A1;CYP11B2;CYP3A5;DHCR7;DHRS2;DHRS9;FDPS;FDXR;GBA2;HDLBP;HSD11B2;HSD17B11;HSD17B14;HSD17B6;HSD3B1;HSD3B7;MBTPS2;NPC1;NPC1L1;NR1H4;NR1I2;NR5A1;NSDHL;SCARB1;SCP2;SHH;SOAT1;SOAT2;SOD1;STARD3;STUB1;SULT2A1;SULT2B1;TFCP2L1;TSPO;UGT2B11;UGT2B15;UGT2B17;UGT2B4;WWOX;YWHAH
C5.BP	MITOCHONDRIAL_TRANSPORT	18	21	1.48821	0.00612158	0.0170016	BNIP3;HSP90AA1;MFN2;MIPEP;MTX2;SLC25A1;SLC25A15;STARD3;TAMM41;TIMM17A;TIMM17B;TIMM23;TIMM44;TOMM22;TOMM34;TP53;TRNT1;TSPO
C5.CC	TRANS_GOLGI_NETWORK	18	21	1.48821	0.00612158	0.0170016	ATP2C1;ATP7A;ATP7B;ATXN2;CBY1;CHST2;CHST4;CLN3;GGA2;GGA3;GNAS;GOLGA4;KIAA0368;NBEA;RAB11A;RBFOX1;SLC9A7;SMPD4
C5.MF	HYDROLASE_ACTIVITY_ACTING_ON_CARBON_NITROGEN_NOT_PEPTIDEBONDSIN_LINEAR_AMIDES	18	21	1.48821	0.00612158	0.0170016	ACY1;AGA;ASRGL1;DARS;FAAH;GLS2;HDAC1;HDAC10;HDAC11;HDAC2;HDAC3;HDAC5;HDAC6;HDAC7;PDF;PGLYRP2;SIRT2;UPB1
C5.CC	ENDOSOME	49	67	1.26979	0.00612988	0.0170016	ADRA2C;ADRB2;ALS2;ANKFY1;ARF6;ATP7A;ATP7B;AVPR1B;AVPR2;BACE1;CLIP1;CLN3;CTNS;CTSE;DNER;EGFR;FYN;IGF2R;KIAA0368;LAMP1;LAMP2;LHCGR;LYST;NF2;PI4KB;PLIN3;RAB14;RAB21;RAB22A;RAB5B;RAB7A;RAB9A;RABEP1;RASSF9;SLC30A3;SNX17;STX6;TM9SF2;TOM1;TPT1;TSG101;VAMP4;VAMP8;VPS28;VPS29;VPS35;VPS4B;WDFY1;YKT6
C5.BP	PROTEIN_AUTOPROCESSING	25	31	1.40019	0.0061388	0.0170016	AKT1;CAMKK2;CDK12;CDKL5;DYRK1A;EIF2AK3;IGF1R;INSR;MAP3K10;MAP3K11;MAP3K12;MAP3K13;MAP3K9;MAPK15;MEX3B;MOB1B;MYO3A;PAK1;PAK2;SMG1;STK4;TAF1;TAOK3;TNK1;TTN
C5.BP	ANION_TRANSPORT	25	31	1.40019	0.0061388	0.0170016	BEST1;CLCN4;CLIC1;CLIC3;CLIC5;GLRA1;NMUR1;SLC13A4;SLC17A5;SLC17A7;SLC22A6;SLC22A7;SLC22A8;SLC26A2;SLC26A3;SLC26A4;SLC4A1;SLC4A11;SLC4A2;SLCO1A2;SLCO1B1;SLCO1B3;TSPO;VDAC1;VDAC2
C5.BP	REGULATION_OF_MAP_KINASE_ACTIVITY	47	64	1.27505	0.00632868	0.0174941	ADORA2B;ADRA2A;ADRA2C;ADRB2;C5;CD81;CHRNA7;DAXX;DBNL;DUSP16;DUSP22;DUSP6;DUSP8;DUSP9;EGFR;ERBB2;FGF2;GNG3;GPS1;GPS2;GRM4;HIPK3;MADD;MAP3K10;MAP3K11;MAP3K5;MAP3K6;MAP3K9;MAP4K1;MAP4K5;MBIP;NF1;PAK1;PDCD4;PIK3CB;PKN1;RGS3;RGS4;SHC1;SOD1;SPRED1;SPRED2;TLR6;TPD52L1;TRIB1;TRIB2;TRIB3
C5.BP	NEGATIVE_REGULATION_OF_CELLULAR_PROCESS	397	636	1.08379	0.00665144	0.0183514	AATF;ABI1;ACTN1;ACVR1;ACVR1B;ACVRL1;ADAM10;ADAMTS1;ADAMTS8;ADRA1A;ADRB2;ADRB3;AIMP1;AMBP;ANGPTL4;ANXA1;ANXA4;ANXA5;APC;API5;ARAP1;ARAP3;ARF6;ARHGAP35;ARHGDIA;ARHGDIB;ARHGDIG;ARHGEF2;ARID4A;ARID5B;ASNS;ATF7IP;ATP8A2;ATP8B1;ATPIF1;ATR;ATXN1;B4GALT7;BAG4;BAP1;BCL2L2;BCOR;BECN1;BIRC3;BIRC5;BIRC6;BMP2;BMP4;BMP7;BNIP1;BNIP2;BNIP3;BNIPL;BPTF;BRAF;BRAP;BTG1;BTG2;BTG3;BTG4;CAPG;CAPRIN2;CASP3;CBLC;CBX4;CBY…
C5.MF	SEQUENCE_SPECIFIC_DNA_BINDING	43	58	1.28721	0.00668666	0.0184137	BPTF;CEBPG;CXXC1;DMBX1;FOXC1;FOXC2;FOXD1;FOXD4;FOXF1;FOXF2;FOXK2;FOXL1;FOXO1;FOXO3;FOXP3;GCM2;GLI2;HNRNPA2B1;HNRNPAB;KIF2C;LEF1;MBD2;NR5A2;NR6A1;ORC2;ORC3;ORC4;ORC5;PIF1;PURA;RORB;SMAD3;SMAD4;SMG6;SP1;SREBF1;TBX1;TBX2;TBX3;TBX5;TFAP2B;TRIM28;ZW10
C5.CC	CLATHRIN_COATED_VESICLE	29	37	1.36084	0.00680803	0.0187124	AFTPH;AMPH;AP1G1;AP1G2;AP1S1;AP2S1;APBA1;ATP7A;CLN3;DMXL2;EGFR;FURIN;ICA1;IGF2R;MYO6;NECAP2;PPT1;RAB14;RAB35;RAB3A;RASSF9;SEPT5;SLC30A3;SNAPIN;STX6;SVOP;SYN3;TRAPPC4;VWF
C5.BP	PURINE_RIBONUCLEOTIDE_METABOLIC_PROCESS	9	9	1.73624	0.00696473	0.019107	ACLY;ADSS;AK5;AMPD3;CTNS;FIGNL1;GUK1;NDUFS1;OLA1
C5.BP	REGULATION_OF_ORGANELLE_ORGANIZATION_AND_BIOGENESIS	31	40	1.34559	0.00697924	0.0191107	APC;ARAP1;ARF6;ARHGEF10L;ARHGEF2;CAPG;CCDC88A;CEP250;CLASP1;CLASP2;ERCC1;ERCC4;GSN;KATNB1;LATS1;MAPRE1;MAPT;MID1IP1;NCK1;NCK2;NEBL;NF2;PIF1;PPARGC1A;RASA1;SET;SORBS3;TLK1;TLK2;TSC1;UBE2N
C5.BP	CELLULAR_MORPHOGENESIS_DURING_DIFFERENTIATION	37	49	1.31104	0.00704228	0.019211	ALS2;BAIAP2;CDK5R1;CEP290;CNTN4;CYFIP1;DPYSL5;FEZ1;FEZ2;GLI2;LRRC4C;MAP1S;MAPT;NRL;NRP1;NRP2;NRXN1;NRXN3;OPHN1;OTX2;PARD3;PARD6B;PAX2;POU4F1;ROBO1;ROBO2;RORB;RTN4;RTN4RL2;SHH;SIAH1;SLIT1;SLIT2;SPON2;UBB;UNC5C;YWHAH
C5.MF	MOLECULAR_ADAPTOR_ACTIVITY	37	49	1.31104	0.00704228	0.019211	ABI2;ANK1;ARHGAP1;ARHGAP6;BAIAP2;CHN1;CHN2;CNTNAP1;CRKL;EPS8;FRS2;GAB1;GRAP;GRAP2;GRB10;GRB14;GRB2;GRB7;IRS4;ITSN2;KHDRBS1;LASP1;SH2B2;SH2D3A;SH2D3C;SH3BGR;SH3BGRL;SHB;SHC1;SNX9;SOCS2;SORBS2;SRC;STAM;TOB1;TP53BP2;VAV3
C5.CC	ORGANELLE_OUTER_MEMBRANE	20	24	1.44687	0.00724779	0.0197098	BNIP3;DHCR7;FIS1;GUCY2D;GUCY2F;MFN2;MSTO1;MTX2;OPA1;PSEN1;RAB11FIP5;RAE1;RAF1;RHOT1;RHOT2;TOMM22;TOMM34;VDAC1;VDAC2;VDAC3
C5.BP	GLUTAMATE_SIGNALING_PATHWAY	15	17	1.53198	0.00734711	0.0197098	CDK5R1;GRIA3;GRIA4;GRIK1;GRIK2;GRIK3;GRIK4;GRIN2A;GRIN2B;GRIN2C;GRM4;GRM5;HOMER1;HOMER2;HOMER3
C5.BP	EMBRYONIC_MORPHOGENESIS	15	17	1.53198	0.00734711	0.0197098	CELSR1;CEP290;DSCAML1;GLI2;LMO4;MBNL1;PTCH1;SHH;SOD1;TBX1;TBX3;TBX5;TINAG;VANGL2;ZIC1
C5.BP	NEGATIVE_REGULATION_OF_MAP_KINASE_ACTIVITY	15	17	1.53198	0.00734711	0.0197098	DUSP16;DUSP22;DUSP6;DUSP8;DUSP9;GPS1;GPS2;HIPK3;MBIP;NF1;PDCD4;RGS3;RGS4;SPRED1;SPRED2
C5.CC	DNA_DIRECTED_RNA_POLYMERASE_COMPLEX	15	17	1.53198	0.00734711	0.0197098	HCLS1;MED21;POLR1C;POLR2A;POLR2B;POLR2D;POLR2E;POLR2J;POLR2L;POLR3C;POLR3G;POLR3H;POLR3K;PPARGC1A;SCAF11
C5.CC	RNA_POLYMERASE_COMPLEX	15	17	1.53198	0.00734711	0.0197098	HCLS1;MED21;POLR1C;POLR2A;POLR2B;POLR2D;POLR2E;POLR2J;POLR2L;POLR3C;POLR3G;POLR3H;POLR3K;PPARGC1A;SCAF11
C5.CC	NUCLEAR_DNA_DIRECTED_RNA_POLYMERASE_COMPLEX	15	17	1.53198	0.00734711	0.0197098	HCLS1;MED21;POLR1C;POLR2A;POLR2B;POLR2D;POLR2E;POLR2J;POLR2L;POLR3C;POLR3G;POLR3H;POLR3K;PPARGC1A;SCAF11
C5.MF	L_AMINO_ACID_TRANSMEMBRANE_TRANSPORTER_ACTIVITY	15	17	1.53198	0.00734711	0.0197098	CTNS;OCA2;SERINC1;SLC1A1;SLC1A2;SLC1A3;SLC1A6;SLC1A7;SLC25A12;SLC25A13;SLC25A15;SLC25A22;SLC3A1;SLC7A10;SLC7A9
C5.MF	THYROID_HORMONE_RECEPTOR_BINDING	15	17	1.53198	0.00734711	0.0197098	JMJD1C;MED1;MED12;MED13;MED14;MED16;MED17;MED24;MED30;MED4;NCOA6;NSD1;NUP62;TRIP12;ZNHIT3
C5.BP	GENERATION_OF_NEURONS	59	83	1.2342	0.00775399	0.020763	AGRN;ALS2;ATP2B2;BAIAP2;BRSK2;BTG4;CDK5;CDK5R1;CIT;CNTN4;CYFIP1;DPYSL5;DTX1;FARP2;FEZ1;FEZ2;GLI2;KCNIP2;LAMB1;LDB1;LMX1B;LRRC4C;MAP1S;MAPT;NF1;NLGN1;NPTN;NRCAM;NRP1;NRP2;NRXN1;NRXN3;OPHN1;OTX2;PARD3;PARD6B;PAX2;PICK1;POU4F1;POU6F2;PPT1;RACGAP1;ROBO1;ROBO2;RTN1;RTN4;RTN4RL2;SHH;SIAH1;SLIT1;SLIT2;SMARCA1;SPON2;TGFB2;TRAPPC4;UBB;UNC5C;YWHAG;YWHAH
C5.CC	MICROTUBULE_ORGANIZING_CENTER	48	66	1.26272	0.00791503	0.0211553	ABCA2;AKAP9;ALS2;APC;AURKC;BBS4;BIRC5;BUB1;CCP110;CDC16;CDC27;CDK5RAP2;CEP250;CEP290;CETN1;CETN3;CKAP5;CLASP1;CNTROB;CROCC;DCTN2;DCTN4;DLGAP5;ESPL1;KATNB1;KIAA0368;LCK;MAP3K11;MARK4;NDE1;NEK2;NIN;NPM1;NUDT21;PKD2;PLK1;PPP4R2;RABGAP1;SAC3D1;SASS6;TOP2A;TUBE1;TUBG1;TUBGCP3;TUBGCP4;TUBGCP5;TUBGCP6;UXT
C5.BP	G1_PHASE_OF_MITOTIC_CELL_CYCLE	12	13	1.60268	0.00809674	0.0213901	CDC23;CDC25C;CDC6;CDK10;CDK2;CDK6;E2F1;FOXO4;GFI1B;MAP3K11;TAF1;TBRG4
C5.BP	CELL_FATE_COMMITMENT	12	13	1.60268	0.00809674	0.0213901	EYA2;GLI2;IFRD1;JAG2;KLF4;MYEF2;NOTCH2;NOTCH4;POU6F2;SHH;SMAD2;WNT1
C5.MF	RNA_POLYMERASE_II_TRANSCRIPTION_MEDIATOR_ACTIVITY	12	13	1.60268	0.00809674	0.0213901	CNOT2;MED1;MED12;MED13;MED14;MED17;MED24;MED26;MED30;MED4;PPARGC1A;PPARGC1B
C5.MF	SOLUTE_SODIUM_SYMPORTER_ACTIVITY	12	13	1.60268	0.00809674	0.0213901	SLC10A1;SLC10A2;SLC13A2;SLC5A1;SLC5A2;SLC5A3;SLC5A6;SLC5A7;SLC6A2;SLC6A5;SLC6A6;SLC6A9
C5.MF	CYTOCHROME_C_OXIDASE_ACTIVITY	12	13	1.60268	0.00809674	0.0213901	COX10;COX11;COX15;COX4I1;COX4I2;COX5A;COX5B;COX7A1;COX7A2L;COX8A;CYB5A;SURF1
C5.CC	CYTOPLASMIC_VESICLE_MEMBRANE	22	27	1.41471	0.00810588	0.0213901	ABCC4;AFTPH;AP1G2;AP1S1;AP2S1;ARCN1;COPA;COPB1;COPB2;COPE;COPG2;COPZ1;ECE2;EGFR;ICA1;KIF1B;LAMP2;NECAP2;RASSF9;SELP;TMED10;TMED2
C5.CC	CYTOPLASMIC_VESICLE_PART	22	27	1.41471	0.00810588	0.0213901	ABCC4;AFTPH;AP1G2;AP1S1;AP2S1;ARCN1;COPA;COPB1;COPB2;COPE;COPG2;COPZ1;ECE2;EGFR;ICA1;KIF1B;LAMP2;NECAP2;RASSF9;SELP;TMED10;TMED2
C5.CC	CENTROSOME	42	57	1.27934	0.0087551	0.0230591	AKAP9;ALS2;APC;AURKC;BBS4;BIRC5;CCP110;CDC16;CDC27;CDK5RAP2;CEP250;CEP290;CETN1;CETN3;CKAP5;CLASP1;CNTROB;CROCC;DCTN2;DCTN4;DLGAP5;ESPL1;KATNB1;KIAA0368;LCK;MAP3K11;MARK4;NDE1;NEK2;NIN;NPM1;NUDT21;PLK1;PPP4R2;RABGAP1;SAC3D1;SASS6;TOP2A;TUBE1;TUBGCP3;TUBGCP4;UXT
C5.BP	POSITIVE_REGULATION_OF_BIOLOGICAL_PROCESS	437	705	1.07622	0.0087842	0.0230591	ABCA1;ABL1;ABRA;ACHE;ACIN1;ACTN4;ACVR1;ACVR1B;ACVR2A;ACVR2B;ACVRL1;ADAMTSL4;ADORA1;ADRA1D;ADRA2A;ADRB2;ADRB3;AGGF1;AIFM1;AIFM3;AKTIP;ANGPTL3;ANGPTL4;ARAP1;ARF6;ARHGEF10L;ARHGEF11;ARID1A;ARNT2;ARNTL;ARPP19;ASNS;ATF4;ATF6;ATF7IP;ATG7;ATP2A1;ATP2C1;ATP6AP2;BCAR1;BIRC2;BIRC5;BMI1;BMP4;BMP6;BMP7;BMPR1B;BNC1;BNIP1;BNIP3;BOC;BOK;BOLL;BPTF;BTG1;BTK;BUD31;CAMKK2;CANT1;CAPN1;CASP10;CASP3;CASP4;CASP6;CASP8;…
C5.BP	MONOCARBOXYLIC_ACID_METABOLIC_PROCESS	62	88	1.22326	0.00878591	0.0230591	ABCD2;ACADM;ACADS;ACADSB;ACADVL;ACOT9;ACOX2;ACOX3;ADIPOR1;ADIPOR2;AGXT;AKR1C1;AKR1C2;AKR1C3;AKR1D1;ALDH1L1;ALDH5A1;ARPP19;ATF4;BBOX1;CPT1A;CPT1B;CROT;CSGALNACT1;CYP2J2;CYP4A11;CYP4F2;CYP4F3;CYP4F8;DEGS1;ECH1;ECHS1;ECI2;FAAH;GBA2;GCK;GLYAT;GNPAT;HACL1;HADHB;HAO1;HAO2;HPGD;HSD3B7;LTA4H;MCAT;ME3;MSMO1;MTHFD2;NPC1;NR1H4;OXSM;PFKFB1;PLA2G15;PPARGC1A;PTGES;PTGES3;PTGS1;SLC25A10;SLC27A2;SLC27A6;UGDH
C5.BP	LIPOPROTEIN_METABOLIC_PROCESS	26	33	1.36795	0.00915536	0.0239854	AIPL1;ANGPTL3;ATG7;CHM;DPM1;DPM3;FNTA;FNTB;GPAA1;LDLR;NPC1L1;PGGT1B;PIGA;PIGB;PIGC;PIGF;PIGG;PIGH;PIGK;PIGO;PIGS;PIGT;PIGU;PIGV;PIGZ;PPT1
C5.MF	TRANSMEMBRANE_RECEPTOR_PROTEIN_KINASE_ACTIVITY	38	51	1.29367	0.00921602	0.0240026	ACVR1;ACVR1B;ACVR1C;ACVR2A;ACVR2B;ACVRL1;ALK;CRIM1;CSF1R;DDR1;DDR2;EFNB3;EGFR;EPHA5;EPHB2;EPHB6;ERBB3;ERBB4;FGFR1;FGFR4;FLT1;FLT3;FLT4;IGF1R;IGF2R;INSR;KDR;LTK;MUSK;NRP1;NRP2;PDGFRA;PDGFRB;PTK7;ROR1;ROR2;RYK;TGFBR1
C5.MF	CYSTEINE_TYPE_PEPTIDASE_ACTIVITY	38	51	1.29367	0.00921602	0.0240026	ATG4A;ATG4B;ATG4C;ATG4D;BLMH;CAPN11;CAPN3;CAPN9;CASP10;CASP14;CASP3;CASP5;CASP6;CASP7;CASP8;CTSB;CTSK;CTSS;PDIA3;SENP2;TINAG;UCHL1;UCHL3;UFD1L;USP1;USP12;USP13;USP14;USP16;USP2;USP21;USP5;USP53;USP6;USP7;USP8;USP9X;USP9Y
C5.BP	HOMEOSTASIS_OF_NUMBER_OF_CELLS	17	20	1.4758	0.00922795	0.0240026	ACIN1;ACVR1B;ACVR2A;AKT1;ALAS2;CDK6;CEBPG;DYRK3;ETS1;FOXO3;HCLS1;INHBA;LDB1;LYN;MAFB;RPS19;SOD1
C5.BP	RESPONSE_TO_DRUG	17	20	1.4758	0.00922795	0.0240026	ABCA2;ABCA3;ABCB1;ABCB4;ABCC1;ABCC6;ABCG2;BCAR3;GCLM;LCK;LIPE;PAPD7;RAB6C;SCN11A;SEMA3C;SOD1;TOP1
C5.BP	NEGATIVE_REGULATION_OF_TRANSCRIPTION	122	184	1.1512	0.00941707	0.0243681	ARHGAP35;ARID4A;ARID5B;ATF7IP;ATP8B1;ATXN1;BCOR;BMP2;BPTF;CBY1;CIR1;CTCF;CUX1;DAXX;DMBX1;DR1;DRAP1;E2F1;E2F6;ENO1;EPC1;ERN2;FOSB;FOXD3;FOXN3;FOXP3;FST;GATAD2A;GCLC;GFI1B;GLI2;GLIS1;GLIS2;GLIS3;HDAC5;HEXIM1;HEXIM2;HMGB1;HSBP1;ID1;ID2;ID3;ID4;ILF3;ING4;JAZF1;KAT6A;KAT6B;KAT8;KDM5B;KHDRBS1;KLF10;KLF11;KLF12;KLF4;LANCL2;LDB1;MEIS2;MEN1;NDUFA13;NFX1;NKRF;NR1H2;NR1I2;NR6A1;NSD1;ORC2;PA2G4;PDCD4;PER1;PE…
C5.MF	OXIDOREDUCTASE_ACTIVITY_GO_0016705	28	36	1.35041	0.00941876	0.0243681	ASPH;BBOX1;CYP11B1;CYP11B2;CYP26A1;CYP2J2;CYP4A11;CYP4F8;DOHH;EGLN1;EGLN2;HMOX1;HMOX2;KDM4A;KMO;MSMO1;NOS1;NOS2;NOS3;P4HA1;P4HA2;P4HB;PAH;PLOD2;PLOD3;PTGS1;SCD;TH
C5.MF	METHYLTRANSFERASE_ACTIVITY	28	36	1.35041	0.00941876	0.0243681	ATIC;BHMT;CARM1;COQ3;DNMT3B;EDF1;EED;EHMT1;EZH2;FBXO11;GART;GCSH;LCMT1;METTL1;MGMT;NSD1;NSUN2;PCMT1;PRMT1;PRMT5;PRMT7;PRMT8;RNMT;SUV39H1;SUV39H2;SUZ12;TRDMT1;WHSC1L1
C5.CC	VOLTAGE_GATED_POTASSIUM_CHANNEL_COMPLEX	30	39	1.33557	0.00955021	0.0246643	HCN2;KCNA1;KCNA2;KCNA3;KCNA4;KCNA5;KCNA6;KCNB2;KCNC1;KCNC3;KCNC4;KCND3;KCNH1;KCNH2;KCNH4;KCNJ1;KCNJ14;KCNJ3;KCNJ4;KCNJ5;KCNJ6;KCNJ8;KCNMA1;KCNN1;KCNN3;KCNN4;KCNQ1;KCNQ2;KCNQ3;KCNQ5
C5.MF	CALCIUM_ION_BINDING	72	104	1.20201	0.00966506	0.0249166	ANXA1;ANXA10;ASPH;ATP2A1;BNIP2;CABP1;CABP5;CALB1;CALM3;CALML3;CALML5;CALR;CALU;CAMKK2;CANX;CAPN9;CAPS;CDK5R1;CETN1;COMP;DUOX2;FBLN2;FBN1;FCN1;FCN2;FKBP9;GPD2;GSN;HPCAL1;HPCAL4;HSP90B1;KCNIP2;KCNIP3;LETM1;LRP1;LRPAP1;MAN1A1;MAN1B1;MAN1C1;MCTP1;MCTP2;MEX3B;MYL2;NCS1;NOTCH4;NUCB2;PDCD6;PDP1;PEF1;PITPNM3;PKD2;PPP3CB;PRSS3;RCN1;RCN2;RCVRN;REPS2;RGN;SCIN;SLC25A12;SLC25A13;SPARC;SPOCK2;STIM1;TCHH;TESC;T…
C5.BP	PROTEIN_IMPORT	45	62	1.26017	0.0105891	0.0271443	AIP;AKT1;CBLB;FAF1;FLNA;GLI3;IPO5;KPNA1;KPNA2;KPNA3;KPNA4;KPNA5;KPNA6;KPNB1;MCM3AP;NCKIPSD;NF1;NFKBIE;NOP58;NUP205;PDIA3;PEX1;PEX10;PEX12;PEX13;PEX14;PEX16;PEX3;PEX6;PEX7;PPIH;PPP1R10;RANBP2;RERE;RPAIN;SMAD3;TAMM41;TGFB1;TNPO1;TOMM20;TOMM22;TONSL;TPR;TRIP6;ZFYVE9
C5.BP	ACTIN_FILAMENT_ORGANIZATION	19	23	1.43429	0.0106412	0.0271443	ACTA1;ARAP1;ARHGEF10L;ARHGEF2;BCAR1;DBN1;DLG1;EVL;EZR;FSCN1;FSCN2;NF2;PLA2G1B;SHROOM1;SHROOM2;SORBS1;SORBS3;SPTA1;TSC1
C5.BP	REGULATION_OF_G_PROTEIN_COUPLED_RECEPTOR_PROTEIN_SIGNALING_PATHWAY	19	23	1.43429	0.0106412	0.0271443	ADRB2;ADRB3;GIT1;GIT2;GNG4;GNG7;GRK4;GRK5;GRK6;RGS11;RGS12;RGS14;RGS16;RGS2;RGS20;RGS3;RGS4;RGS9;RIC8B
C5.BP	DNA_CATABOLIC_PROCESS	19	23	1.43429	0.0106412	0.0271443	AIFM1;BNIP3;CECR2;CIDEA;CYCS;DFFA;DFFB;ERCC1;ERCC2;ERCC3;ERCC4;ERCC5;NTHL1;PPT1;SOD1;TPD52L1;UBE2N;UBE2V2;XRN2
C5.BP	ENDOSOME_TRANSPORT	19	23	1.43429	0.0106412	0.0271443	ABCA1;ADRB2;DOPEY1;DOPEY2;GOSR1;LYST;MON2;RAB14;RAB35;RHOB;SQSTM1;STX16;STX5;TINAGL1;TOM1;VPS4B;VTI1A;YKT6;ZFYVE16
C5.CC	CONTRACTILE_FIBER_PART	19	23	1.43429	0.0106412	0.0271443	ABRA;ACTA1;DMD;MYL3;MYL5;MYL6B;MYL9;MYLPF;MYOM1;NEB;SVIL;TNNI3;TNNT2;TPM1;TPM2;TPM3;TPM4;TTN;VCL
C5.CC	SPINDLE_MICROTUBULE	14	16	1.51921	0.0113855	0.0287405	BIRC5;CDC16;CDC27;CDK1;CLASP1;CLASP2;KIF11;KIF4A;KNTC1;PAFAH1B1;PRC1;TUBG1;TUBGCP3;ZW10
C5.CC	COATED_VESICLE_MEMBRANE	14	16	1.51921	0.0113855	0.0287405	AFTPH;AP1G2;AP1S1;AP2S1;ARCN1;COPA;COPB1;COPB2;COPE;COPG2;COPZ1;EGFR;NECAP2;RASSF9
C5.CC	DENDRITE	14	16	1.51921	0.0113855	0.0287405	ACTN2;ATXN10;BNIP3;CDK5;CDK5R1;DNER;GRIN1;MAGEE1;MAP1S;NF1;OPA1;RAB27A;SOD1;TRAPPC4
C5.CC	MEMBRANE_COAT	14	16	1.51921	0.0113855	0.0287405	AFTPH;AP1G2;AP1S1;AP2S1;AP3S1;ARCN1;COPA;COPB1;COPB2;COPE;COPG2;COPZ1;EGFR;NECAP2
C5.CC	COATED_MEMBRANE	14	16	1.51921	0.0113855	0.0287405	AFTPH;AP1G2;AP1S1;AP2S1;AP3S1;ARCN1;COPA;COPB1;COPB2;COPE;COPG2;COPZ1;EGFR;NECAP2
C5.MF	OXIDOREDUCTASE_ACTIVITY_ACTING_ON_THE_ALDEHYDE_OR_OXO_GROUP_OF_DONORSNAD_OR_NADP_AS_ACCEPTOR	14	16	1.51921	0.0113855	0.0287405	ADH5;ALDH1A1;ALDH1A2;ALDH1A3;ALDH2;ALDH3A1;ALDH3A2;ALDH3B1;ALDH3B2;ALDH4A1;ALDH5A1;ALDH6A1;ALDH7A1;GAPDHS
C5.MF	PHOSPHATASE_REGULATOR_ACTIVITY	21	26	1.40235	0.0116509	0.0293596	ANP32E;EIF2AK2;FRS2;IGBP1;PPME1;PPP1R2;PPP1R7;PPP1R8;PPP2R1A;PPP2R2A;PPP2R2B;PPP2R3A;PPP2R3B;PPP2R4;PPP2R5A;PPP2R5B;PPP2R5D;PPP2R5E;SAG;SET;TESC
C5.MF	RECEPTOR_SIGNALING_PROTEIN_ACTIVITY	57	81	1.2218	0.0121713	0.0306177	ACVR1;ACVR1B;ACVR1C;ACVR2A;ACVR2B;ACVRL1;ALK;ARF1;ARNT;BAG4;CDK5;CSPG4;DAXX;DCLK1;ERBB2;FRS2;GNAZ;IKBKE;INSR;IRAK1;IRAK2;IRS1;KIT;LYN;MAP3K10;MAP3K11;MAP3K13;MAP3K4;MAP3K5;MAP3K6;MAP3K7;MAP3K9;MAP4K1;MAPK1;MAPK10;MAPK11;MAPK12;MAPK13;MAPK14;MAPK15;MAPK7;MAPK8;MAPK9;NLK;PIP4K2B;PPARGC1B;SH2B2;SHC1;SKIL;SMAD6;SMAD7;SOCS2;STAT1;STAT2;STAT3;TBL3;TGFBR1
C5.BP	NITROGEN_COMPOUND_CATABOLIC_PROCESS	23	29	1.37702	0.0123295	0.0309088	ALDH4A1;AMT;ARG1;ASL;ASRGL1;BCKDHA;BCKDHB;DDAH1;DDAH2;DDO;DHPS;FAH;GAD1;GAD2;GCSH;GLDC;GLUD1;GOT1;GOT2;GSTZ1;HGD;HPD;MCCC2
C5.MF	DOUBLE_STRANDED_DNA_BINDING	23	29	1.37702	0.0123295	0.0309088	APTX;ERCC5;FEN1;HLF;HMGB2;KIN;MLH1;MRE11A;MSH2;MSH6;NTHL1;PMS2;PNKP;PURA;RAD51;RBMS1;SAFB;SATB1;SMAD2;TP53;XRCC5;XRCC6;YBX1
C5.CC	LEADING_EDGE	35	47	1.29295	0.0124545	0.0311685	ABI1;ABI3;ALS2;ARAP3;ARF6;ARFIP2;BCAR1;CCDC88A;CD2AP;CDC42BPA;CDC42BPB;CDC42BPG;CDK6;CTTN;CYFIP1;DBNL;EVL;EZR;FAP;FGD1;FGD2;FGD4;INPP5J;ITGA5;ITGB1;MTMR14;MYH9;MYO5A;MYO6;NME2;SCYL3;TESC;TLN1;TSC1;WASF2
C5.MF	TRANSFERASE_ACTIVITY_TRANSFERRING_SULFUR_CONTAINING_GROUPS	25	32	1.35644	0.0127427	0.0318349	CHST1;CHST10;CHST11;CHST12;CHST13;CHST14;CHST2;CHST3;CHST4;CHST5;CHST6;CHST7;CHST8;HS3ST3B1;HS3ST5;HS3ST6;HS6ST1;NFS1;OXCT1;SULT1C2;SULT1E1;SULT2B1;TPST1;TPST2;UST
C5.MF	ENZYME_ACTIVATOR_ACTIVITY	84	124	1.17616	0.0129825	0.0322436	ABR;ADAP1;ADRM1;AHSA1;AIFM3;ALDH1A1;ALS2;ARAP1;ARAP3;ARFGAP3;ARFGEF1;ARHGAP10;ARHGAP29;ARHGAP5;ARHGEF10L;ARL1;BCR;BNIP2;CDK5R1;CHN2;CTAGE5;CTSA;DBF4;DBNL;DLC1;DNAJB6;DNAJC1;DOCK1;DOCK4;F10;FRS2;FZR1;GMFB;GMFG;GUCA1B;HSPB2;MADD;MAP3K5;MAPK8IP2;MMP15;MMP16;MMP17;MMP24;MOB1B;NF1;OPHN1;PITRM1;PLAA;PPP1R12B;PPP2R4;PRKCD;PRKRA;PSAP;RAB3GAP1;RAB3GAP2;RABGAP1;RACGAP1;RALBP1;RANGAP1;RAP1GAP;RAPGEF2;RASA1;…
C5.BP	ANDROGEN_RECEPTOR_SIGNALING_PATHWAY	11	12	1.59155	0.0130837	0.0322436	ARID1A;DAXX;MED1;MED12;MED13;MED14;MED16;MED17;MED24;MED30;MED4
C5.BP	ACTIN_FILAMENT_BUNDLE_FORMATION	11	12	1.59155	0.0130837	0.0322436	ARAP1;ARHGEF10L;EZR;FSCN1;FSCN2;NF2;SHROOM1;SHROOM2;SORBS1;SORBS3;TSC1
C5.CC	LATE_ENDOSOME	11	12	1.59155	0.0130837	0.0322436	ATP7A;ATP7B;CTNS;KIAA0368;LAMP1;LAMP2;RAB14;RAB7A;RAB9A;TPT1;TSG101
C5.MF	MAP_KINASE_ACTIVITY	11	12	1.59155	0.0130837	0.0322436	MAPK1;MAPK10;MAPK11;MAPK12;MAPK13;MAPK14;MAPK15;MAPK7;MAPK8;MAPK9;NLK
C5.MF	INOSITOL_OR_PHOSPHATIDYLINOSITOL_PHOSPHATASE_ACTIVITY	11	12	1.59155	0.0130837	0.0322436	IMPA1;IMPA2;INPP1;INPP4B;INPP5E;INPP5K;MTMR14;MTMR2;OCRL;PTEN;SYNJ1
C5.MF	RIBONUCLEOPROTEIN_BINDING	11	12	1.59155	0.0130837	0.0322436	EIF2A;ETF1;MTIF2;NAA10;NAA15;NAA16;PRPF31;RPS21;SRP9;SRPR;TIMM50
C5.MF	PHOSPHOLIPID_TRANSPORTER_ACTIVITY	11	12	1.59155	0.0130837	0.0322436	ABCA1;ABCG1;ATP11B;ATP8B1;CDIPT;PCTP;PITPNA;PITPNC1;PITPNM1;PITPNM3;PLSCR1
C5.BP	NEURON_DEVELOPMENT	44	61	1.25237	0.0135938	0.0334439	AGRN;ALS2;BAIAP2;CDK5;CDK5R1;CNTN4;CYFIP1;DPYSL5;FARP2;FEZ1;FEZ2;GLI2;KCNIP2;LAMB1;LRRC4C;MAP1S;MAPT;NRCAM;NRP1;NRP2;NRXN1;NRXN3;OPHN1;OTX2;PARD3;PARD6B;PAX2;PICK1;POU4F1;PPT1;ROBO1;ROBO2;RTN4;RTN4RL2;SHH;SIAH1;SLIT1;SLIT2;SPON2;TGFB2;TRAPPC4;UBB;UNC5C;YWHAH
C5.MF	PROTEIN_DIMERIZATION_ACTIVITY	118	179	1.14456	0.0136395	0.0334998	ABAT;ABCG1;ABCG2;ABCG4;ABCG5;ACTN2;ACTN3;ACTN4;ADAM10;ADRB2;ADRB3;AGXT;AIMP1;ALS2;AMBP;APOB;ARNT2;ATPIF1;BIRC5;BNIP3;BOK;CCDC88A;CDA;CEBPG;CHRNA7;CIDEA;CLCN3;CLIP1;CUBN;DGKD;DSCAML1;EGFR;ERBB2;ERBB3;ERBB4;ERCC5;FOXP2;FOXP3;GLA;GOLGA5;GYS2;HEXA;HEXB;HIF1A;HPGD;HPS1;HPS4;HSP90AA1;INHBB;KATNA1;KATNB1;LDB1;MAFA;MAP3K10;MAP3K11;MAP3K12;MAP3K13;MAP3K5;MAP3K9;MSH2;MSH6;MYH9;NAE1;NFS1;NOTCH4;NPM1;NR6A1;N…
C5.BP	DNA_DAMAGE_CHECKPOINT	16	19	1.4621	0.0138142	0.0337578	ATR;ATRIP;BRSK1;CCNA2;CHEK1;CHEK2;FOXN3;HUS1;NAE1;NBN;PCBP4;RAD1;RAD17;RAD9A;RINT1;TRIAP1
C5.BP	ESTABLISHMENT_AND_OR_MAINTENANCE_OF_CELL_POLARITY	16	19	1.4621	0.0138142	0.0337578	ANK1;BRSK2;CAP1;CAP2;CDC42;CDC42BPB;CLASP2;CRB1;DLG1;MAP7;MARK2;PARD3;PARD6B;PRKCI;SFRP5;WNT1
C5.MF	RAS_GUANYL_NUCLEOTIDE_EXCHANGE_FACTOR_ACTIVITY	16	19	1.4621	0.0138142	0.0337578	ALS2;ARHGEF1;ARHGEF11;ARHGEF2;ARHGEF3;DOCK2;FARP1;FARP2;MADD;RAPGEF2;RAPGEF5;RCBTB2;RCC1;SERGEF;SOS1;TIAM1
C5.BP	MUSCLE_CELL_DIFFERENTIATION	18	22	1.42056	0.0155103	0.037839	ACTA1;ADAM12;BMP4;BOC;CACNA1H;CBY1;FOXO4;GLMN;IFRD1;KCNH1;MAPK12;MBNL1;MYEF2;MYH11;NOTCH1;SYNE1;TBX3;TTN
C5.BP	RAS_PROTEIN_SIGNAL_TRANSDUCTION	47	66	1.23641	0.0157517	0.0383634	ABCA1;ABRA;ADRA2A;ALS2;ARAP1;ARAP3;ARF6;ARHGAP1;ARHGAP29;ARHGAP5;ARHGDIA;ARHGDIB;ARHGDIG;CFL1;CNKSR1;CRKL;DBNL;ELMO1;FARP2;FGD1;FGD2;FGD4;FGF2;G3BP1;GNB1;GRAP;GRAP2;GRB2;LCK;LIMK1;MFN2;NF1;NOTCH2;PARK7;PLD1;RAC1;RALBP1;RHOA;RHOB;RHOG;ROCK1;RRAS;RREB1;SGSM3;SOS1;TAX1BP3;TSC1
C5.BP	NEGATIVE_REGULATION_OF_CELL_CYCLE	54	77	1.21762	0.0160081	0.0389228	APC;BMP2;BMP4;BMP7;BTG3;BTG4;CDK5RAP1;CUL1;CUL2;CUL3;CUL4A;CUL5;DHRS2;DLG1;EIF4G2;ERN1;FOXC1;FOXO4;GADD45A;GAS7;GMNN;HEXIM1;HEXIM2;HPGD;ING4;INHBA;KAT2B;KHDRBS1;LATS1;LATS2;MAP2K6;MAPK12;MFN2;MLF1;MYC;NBN;NOTCH2;PA2G4;PCBP4;PPM1G;PPP1R13B;PPP1R15A;PPP1R9B;PPP2R3B;RHOB;RUNX3;SESN1;SMAD3;STK11;TBRG1;TBRG4;TGFB1;TP53;TP53BP2
C5.BP	CHROMATIN_REMODELING	20	25	1.38899	0.0166246	0.0401532	ACTL6A;ARID1A;BNIP3;BPTF;HDAC5;INO80;KAT2A;NASP;NPM2;PBRM1;RBBP4;RSF1;SIRT1;SIRT4;SMARCC1;SMARCC2;SMARCD1;SUPT4H1;SUV39H2;TAF6L
C5.BP	ORGANELLE_LOCALIZATION	20	25	1.38899	0.0166246	0.0401532	AP1M2;BIRC5;CDC23;CENPE;HOOK3;MFN2;MSTO1;MYO1A;NIN;NLGN1;PAFAH1B1;PEX1;SEPT5;SHROOM2;SNAP23;SNAP29;STX5;SUN2;TMED10;YKT6
C5.CC	CONTRACTILE_FIBER	20	25	1.38899	0.0166246	0.0401532	ABRA;ACTA1;CDK5R1;DMD;MYL3;MYL5;MYL6B;MYL9;MYLPF;MYOM1;NEB;SVIL;TNNI3;TNNT2;TPM1;TPM2;TPM3;TPM4;TTN;VCL
C5.CC	OUTER_MEMBRANE	20	25	1.38899	0.0166246	0.0401532	BNIP3;DHCR7;FIS1;GUCY2D;GUCY2F;MFN2;MSTO1;MTX2;OPA1;PSEN1;RAB11FIP5;RAE1;RAF1;RHOT1;RHOT2;TOMM22;TOMM34;VDAC1;VDAC2;VDAC3
C5.BP	PROTEIN_MODIFICATION_BY_SMALL_PROTEIN_CONJUGATION	32	43	1.29209	0.0168784	0.040631	ANAPC11;ATG3;CAND1;CBL;FBXW7;GTPBP4;HUWE1;MYLIP;NAE1;PARK2;PRKCG;RNF11;RNF139;RNF144B;SAE1;SENP7;SMURF1;STUB1;SUMO1;TRAF6;TRAF7;TSC1;UBB;UBE2C;UBE2D1;UBE2N;UBE2V1;UBE2V2;UBE3C;UBE4B;VHL;WWP1
C5.MF	SH3_SH2_ADAPTOR_ACTIVITY	32	43	1.29209	0.0168784	0.040631	ABI2;ARHGAP1;ARHGAP6;CHN1;CHN2;CNTNAP1;CRKL;EPS8;GAB1;GRAP;GRAP2;GRB10;GRB14;GRB2;GRB7;IRS4;ITSN2;KHDRBS1;LASP1;SH2B2;SH2D3A;SH2D3C;SH3BGR;SH3BGRL;SHB;SNX9;SOCS2;SRC;STAM;TOB1;TP53BP2;VAV3
C5.BP	NEGATIVE_REGULATION_OF_CELLULAR_COMPONENT_ORGANIZATION_AND_BIOGENESIS	22	28	1.36419	0.0172894	0.0414037	APC;ARAP1;ARF6;ARHGEF2;CAPG;CDC42;CLASP1;EIF2AK3;ERCC1;ERCC4;GSN;HMGB1;KATNB1;MAPRE1;MID1IP1;PACSIN3;PAIP2;PAIP2B;RAC1;RTN4;SET;YWHAH
C5.BP	RESPONSE_TO_HYPOXIA	22	28	1.36419	0.0172894	0.0414037	ALAS2;ARNT2;BNIP3;CHRNA4;CHRNA7;CHRNB2;CREBBP;EGLN1;EGLN2;EP300;EPAS1;HIF1A;HSP90B1;NARFL;NF1;PDIA2;PLOD1;PLOD2;SMAD3;SMAD4;TGFB2;VEGFA
C5.BP	NEGATIVE_REGULATION_OF_BIOLOGICAL_PROCESS	411	667	1.06986	0.017514	0.0414037	AATF;ABI1;ACTN1;ACVR1;ACVR1B;ACVRL1;ADAM10;ADAMTS1;ADAMTS8;ADRA1A;ADRB2;ADRB3;AIMP1;AMBP;ANGPTL4;ANXA1;ANXA4;ANXA5;APC;API5;ARAP1;ARAP3;ARF6;ARHGAP35;ARHGDIA;ARHGDIB;ARHGDIG;ARHGEF2;ARID4A;ARID5B;ASNS;ATF7IP;ATP8A2;ATP8B1;ATPIF1;ATR;ATXN1;B4GALT7;BAG4;BAP1;BCL2L2;BCOR;BECN1;BIRC3;BIRC5;BIRC6;BMP2;BMP4;BMP7;BNIP1;BNIP2;BNIP3;BNIPL;BPTF;BRAF;BRAP;BTG1;BTG2;BTG3;BTG4;CAPG;CAPRIN2;CASP3;CBLC;CBX4;CBY…
C5.BP	AMINE_BIOSYNTHETIC_PROCESS	13	15	1.50474	0.0175228	0.0414037	ALDH18A1;ASMTL;BBOX1;BCAT1;CDO1;ETNK1;OAZ1;PAH;PLOD1;PYCR1;SLC5A7;SULT1A2;TGFB2
C5.BP	ER_NUCLEAR_SIGNALING_PATHWAY	13	15	1.50474	0.0175228	0.0414037	ARHGEF10L;ATF6;DERL1;DERL2;DERL3;EIF2AK3;ERN1;GSK3B;PAK1;SCAP;TP53;VAPB;VCP
C5.CC	VESICLE_COAT	13	15	1.50474	0.0175228	0.0414037	AFTPH;AP1G2;AP1S1;AP2S1;ARCN1;COPA;COPB1;COPB2;COPE;COPG2;COPZ1;EGFR;NECAP2
C5.CC	SYNAPTIC_VESICLE	13	15	1.50474	0.0175228	0.0414037	AMPH;APBA1;CLN3;DMXL2;ICA1;PPT1;RAB3A;SEPT5;SLC30A3;SNAPIN;SVOP;SYN3;TRAPPC4
C5.CC	VOLTAGE_GATED_CALCIUM_CHANNEL_COMPLEX	13	15	1.50474	0.0175228	0.0414037	CACNA1B;CACNA1C;CACNA1D;CACNA1E;CACNA1F;CACNA1G;CACNA1H;CACNA1S;CACNB1;CACNB2;CACNB3;CACNB4;CACNG2
C5.CC	INTRINSIC_TO_GOLGI_MEMBRANE	13	15	1.50474	0.0175228	0.0414037	ATP7A;BNIP3;COX18;ENTPD4;FIS1;MAN1C1;PCSK7;QSOX1;RER1;RHOT1;RHOT2;SGMS1;SGMS2
C5.MF	CARBOHYDRATE_KINASE_ACTIVITY	13	15	1.50474	0.0175228	0.0414037	GALK2;GCK;HK1;HK2;KHK;PFKFB1;PFKFB2;PFKL;PFKM;PFKP;PRPS1;PRPS2;XYLB
C5.BP	COENZYME_METABOLIC_PROCESS	28	37	1.31391	0.017541	0.0414037	ACLY;ACO2;ACOT9;ALDH1L1;COASY;COQ2;COQ3;COQ7;CTNS;GCLC;GCLM;GLRX2;GLYAT;ME1;MOCOS;MOCS2;MTHFD2;OXSM;PDHB;PDSS1;PDSS2;PGD;PGLS;SDHA;SDHB;SDHC;SDHD;SOD1
C5.MF	TRANSFERASE_ACTIVITY_TRANSFERRING_ONE_CARBON_GROUPS	28	37	1.31391	0.017541	0.0414037	ATIC;BHMT;CARM1;COQ3;DNMT3B;EDF1;EED;EHMT1;EZH2;FBXO11;GART;GCSH;LCMT1;METTL1;MGMT;NSD1;NSUN2;PCMT1;PRMT1;PRMT5;PRMT7;PRMT8;RNMT;SUV39H1;SUV39H2;SUZ12;TRDMT1;WHSC1L1
C5.MF	TRANSITION_METAL_ION_BINDING	74	109	1.17873	0.0175892	0.0414349	ABL1;ABL2;ACO2;ADAM30;ADH1B;ARIH2;ATOX1;ATP7A;ATP7B;BIRC5;CA12;CA2;CBLB;CBLC;CCS;CDA;CHD4;CIZ1;CRIP1;CSRP1;CTCF;DUSP12;DYRK2;ECE2;ERAP2;FDX1;FECH;GDA;GLI2;HDAC10;ISCU;KLF7;KPNB1;LIMD1;LNPEP;LOX;LTA4H;ME1;MEP1B;MMP1;MMP14;MMP15;MMP16;MMP17;MMP8;MNAT1;MSRB2;MSRB3;PEX12;PHEX;PIAS2;POLR2I;POLR2K;PPM1M;RABIF;RNF11;RNF4;RNF5;RNF7;RPS27;RPS29;SIAH1;SIRT2;SIRT6;SLU7;SOD1;TIMM10;TIMM13;TIMM8B;TIMM9;TP53;Y…
C5.BP	HORMONE_METABOLIC_PROCESS	24	31	1.34419	0.0176113	0.0414349	AKR1C4;AKR1D1;ASMTL;BMP6;CHST8;CYP11A1;CYP11B2;DHRS2;DHRS3;DHRS9;ECE2;HSD11B2;HSD17B11;HSD17B6;HSD3B1;RDH11;RDH12;SCG5;SHH;STUB1;SULT1B1;UGT2B11;UGT2B4;YWHAH
C5.BP	MEIOTIC_CELL_CYCLE	26	34	1.32771	0.0176737	0.0415145	ATM;BOLL;CCNA1;CHEK1;DMC1;DUSP13;HSPA2;LIG3;MRE11A;NPM2;RAD1;RAD21;RAD50;RAD51;RAD51D;RAD54B;RAD54L;SMC1A;SMC3;SPO11;STAG3;TAF1L;TOP3A;TUBG1;XRCC2;ZW10
C5.MF	ACID_AMINO_ACID_LIGASE_ACTIVITY	41	57	1.24887	0.0181893	0.0426569	ANAPC10;ANAPC11;ANAPC2;ANAPC4;ANAPC5;ARIH1;BIRC3;BRAP;CBL;CDC23;FBXL2;FBXL6;FPGS;GCLC;GCLM;GSS;HUWE1;MYLIP;PAICS;PARK2;RNF144B;SMURF1;SMURF2;STUB1;SYVN1;TRAF6;TRAF7;UBE2C;UBE2D2;UBE2D3;UBE2E1;UBE2H;UBE2K;UBE2L3;UBE2M;UBE3C;UBR3;UBR5;WWP1;WWP2;ZER1
C5.BP	ORGAN_MORPHOGENESIS	95	143	1.15345	0.0187645	0.0439349	ABLIM1;ACVRL1;AES;AGGF1;ANGPTL3;ANGPTL4;APLP1;ATPIF1;BRAF;BTG1;C1GALT1;CANX;CDX1;CEBPG;CEP290;CHRNA7;COL18A1;COL4A2;COL4A3;COMP;DGCR2;DGCR6;DSCAML1;EGFL7;EPHB4;ERAP1;ETV7;FGD1;FGF16;FGF2;FLI1;FOXC1;FOXN1;FOXO4;GLI2;GLMN;GNPAT;HCCS;HEY1;HEY2;HRAS;HTT;ITGAX;LAMB1;LHX1;LHX3;MSX1;MYBPC3;MYH6;MYH7;MYH9;NCL;NF1;NKX6-1;NOTCH2;NOTCH4;NPR1;NRP1;ONECUT2;PAX3;PAX4;PAX5;PAX6;PITX2;PITX3;PKD2;PROX1;PTCH1;RASA…
C5.CC	RECEPTOR_COMPLEX	39	54	1.25395	0.0190286	0.0444818	ACVR1;ACVR1C;ADRB2;ADRB3;BMPR1B;CHRNA1;CHRNA2;CHRNA3;CHRNA4;CHRNA6;CHRNA7;CHRNB2;CHRNB3;CHRNB4;CHRNE;GRIN1;ITGA1;ITGA10;ITGA3;ITGA5;ITGA8;ITGA9;ITGAE;ITGAX;ITGB3;ITGB4;ITGB6;ITGB7;ITGB8;L3MBTL4;MYH9;SDCBP;SMAD3;SRP9;SRPR;SYK;TGFBR1;TRIP6;ZAP70
C5.BP	CAMP_MEDIATED_SIGNALING	46	65	1.22872	0.019868	0.0463694	ADCY7;ADORA2B;ADORA3;ADRA1B;ADRA1D;ADRA2A;ADRB1;ADRB2;ADRB3;AVPR2;CALCR;CAP1;CAP2;CHRM2;CHRM5;CRHR1;CRHR2;DRD1;DRD2;DRD5;EDNRA;EDNRB;GABBR1;GABBR2;GALR1;GALR2;GNAI2;GNAI3;GNAS;GRK5;GRM2;GRM3;GRM4;GRM7;GRM8;MCHR1;NDUFS4;NF1;NPY2R;OPRK1;OPRL1;P2RY11;PRKACB;PTGER4;RGS1;WASF2
C5.BP	ER_TO_GOLGI_VESICLE_MEDIATED_TRANSPORT	15	18	1.44687	0.0205223	0.047318	BET1;COG3;ERGIC2;ERGIC3;GOSR2;LMAN1;LMAN2L;NRBP1;RAB2A;SEC22B;STX18;TMX1;USE1;YKT6;ZW10
C5.CC	MITOCHONDRIAL_OUTER_MEMBRANE	15	18	1.44687	0.0205223	0.047318	BNIP3;FIS1;MFN2;MSTO1;MTX2;OPA1;RAB11FIP5;RAF1;RHOT1;RHOT2;TOMM22;TOMM34;VDAC1;VDAC2;VDAC3
C5.CC	NUCLEOLAR_PART	15	18	1.44687	0.0205223	0.047318	CDKN2AIP;EMG1;KRR1;NHP2;NOC4L;NOL6;NOP10;POLR1C;POP1;POP7;RPP30;RRP9;SURF6;UTP18;UTP20
C5.MF	VOLTAGE_GATED_CALCIUM_CHANNEL_ACTIVITY	15	18	1.44687	0.0205223	0.047318	CACNA1A;CACNA1B;CACNA1C;CACNA1D;CACNA1E;CACNA1F;CACNA1G;CACNA1H;CACNA1S;CACNB1;CACNB2;CACNB3;CACNB4;CACNG2;CACNG4
C5.BP	PURINE_NUCLEOTIDE_METABOLIC_PROCESS	10	11	1.5784	0.021023	0.047318	ACLY;ADSS;AK5;AMPD3;CTNS;FIGNL1;GUK1;NDUFS1;OLA1;PPAT
C5.BP	REGULATION_OF_GENE_SPECIFIC_TRANSCRIPTION	10	11	1.5784	0.021023	0.047318	ARHGEF10L;ATF6;BMP2;BPTF;HNRNPAB;PEX14;RORB;SCAP;SMARCA1;TRIM28
C5.BP	GLIOGENESIS	10	11	1.5784	0.021023	0.047318	CDK6;EIF2B1;EIF2B2;EIF2B3;EIF2B4;EIF2B5;NF1;NF2;SLIT2;SOD1
C5.BP	VESICLE_LOCALIZATION	10	11	1.5784	0.021023	0.047318	AP1M2;MYO1A;NLGN1;SEPT5;SHROOM2;SNAP23;SNAP29;STX5;TMED10;YKT6
C5.BP	TRICARBOXYLIC_ACID_CYCLE_INTERMEDIATE_METABOLIC_PROCESS	10	11	1.5784	0.021023	0.047318	ACLY;ACO1;ACO2;FH;GAD1;GAD2;IDH1;IDH3B;ME1;ME3
C5.BP	CENTROSOME_CYCLE	10	11	1.5784	0.021023	0.047318	CCP110;CEP250;CETN1;CETN3;CNTROB;NDE1;NPM1;SAC3D1;SASS6;TUBE1
C5.BP	HEME_METABOLIC_PROCESS	10	11	1.5784	0.021023	0.047318	ALAD;ALAS1;ALAS2;COX10;COX15;CPOX;FECH;NFE2L1;PPOX;TSPO
C5.CC	ORGANELLAR_SMALL_RIBOSOMAL_SUBUNIT	10	11	1.5784	0.021023	0.047318	MRPL42;MRPS11;MRPS15;MRPS16;MRPS18A;MRPS18C;MRPS21;MRPS22;MRPS28;MRPS35
C5.CC	MITOCHONDRIAL_SMALL_RIBOSOMAL_SUBUNIT	10	11	1.5784	0.021023	0.047318	MRPL42;MRPS11;MRPS15;MRPS16;MRPS18A;MRPS18C;MRPS21;MRPS22;MRPS28;MRPS35
C5.CC	NICOTINIC_ACETYLCHOLINE_GATED_RECEPTOR_CHANNEL_COMPLEX	10	11	1.5784	0.021023	0.047318	CHRNA1;CHRNA2;CHRNA3;CHRNA4;CHRNA6;CHRNA7;CHRNB2;CHRNB3;CHRNB4;CHRNE
C5.CC	SMALL_RIBOSOMAL_SUBUNIT	10	11	1.5784	0.021023	0.047318	MRPL42;MRPS11;MRPS15;MRPS16;MRPS18A;MRPS18C;MRPS21;MRPS22;MRPS28;MRPS35
C5.CC	MICROVILLUS	10	11	1.5784	0.021023	0.047318	CDH23;CLIC4;CLIC5;DFNB31;DOCK4;MYO1A;MYO1C;PCDH15;TBC1D10A;USH1C
C5.MF	SEROTONIN_RECEPTOR_ACTIVITY	10	11	1.5784	0.021023	0.047318	HTR1A;HTR1B;HTR1D;HTR1E;HTR1F;HTR2A;HTR2B;HTR4;HTR5A;HTR7
C5.MF	ENDODEOXYRIBONUCLEASE_ACTIVITY	10	11	1.5784	0.021023	0.047318	APEX1;DNASE2;ERCC1;ERCC4;ERCC5;EXO1;FEN1;MRE11A;OGG1;RAD50
C5.MF	NON_MEMBRANE_SPANNING_PROTEIN_TYROSINE_KINASE_ACTIVITY	10	11	1.5784	0.021023	0.047318	CLK1;DYRK1A;ERBB2;FRK;ITK;NR4A3;PTK2B;TNK2;TXK;TYK2
C5.MF	ADP_BINDING	10	11	1.5784	0.021023	0.047318	ABCG1;ACTA1;GCLC;ME1;MSH2;MSH6;MYH10;MYH9;MYO3A;MYO6
C5.MF	GABA_RECEPTOR_ACTIVITY	10	11	1.5784	0.021023	0.047318	GABBR1;GABBR2;GABRA1;GABRB1;GABRB2;GABRB3;GABRD;GABRE;GABRP;GABRR1
C5.MF	CARBOXYPEPTIDASE_ACTIVITY	10	11	1.5784	0.021023	0.047318	ACE2;BLMH;CPA1;CPA2;CPA3;CPB1;CPB2;CPD;CPE;PEPD
C5.MF	NICOTINIC_ACETYLCHOLINE_ACTIVATED_CATION_SELECTIVE_CHANNEL_ACTIVITY	10	11	1.5784	0.021023	0.047318	CHRNA1;CHRNA2;CHRNA3;CHRNA4;CHRNA6;CHRNA7;CHRNB2;CHRNB3;CHRNB4;CHRNE
C5.BP	RESPONSE_TO_OXIDATIVE_STRESS	33	45	1.27324	0.0215036	0.048325	ANGPTL7;APTX;ATOX1;CYGB;DUSP1;ERCC1;ERCC2;ERCC3;GCLC;GCLM;GLRX2;GSS;IPCEF1;MPO;MSRA;NDUFA12;NDUFA6;NDUFB4;NDUFS2;NDUFS8;OXSR1;PDLIM1;PNKP;PRDX2;PRDX5;PRDX6;RNF7;SGK2;SOD1;SOD2;SRXN1;STK25;TXNRD2
C5.BP	PROTEOGLYCAN_METABOLIC_PROCESS	17	21	1.40553	0.02243	0.0502516	B4GALT7;CHST11;CHST12;CHST13;CHST14;CHST3;CHST7;CHST8;CSGALNACT1;CSGALNACT2;EXT1;GLCE;HS3ST3B1;HS3ST5;HS6ST1;NDST1;SGSH
C5.CC	BASAL_LAMINA	17	21	1.40553	0.02243	0.0502516	AGRN;DMD;LAMA4;LAMB1;LAMB2;LAMC1;MAGEE1;SGCA;SGCB;SGCD;SGCE;SGCG;SNTB1;SNTB2;SNTG1;SNTG2;SSPN
C5.BP	EXCRETION	27	36	1.30218	0.0235291	0.0525179	ADORA2B;AQP1;AQP2;AQP3;AQP4;AQP5;AQP6;AQP7;AQP9;ATP6V0A4;ATP6V1B1;AVPR2;CLCN5;CLCNKA;CLCNKB;GRHPR;IFT88;KCNJ1;KCNK5;NFAT5;NPHS1;NPHS2;NPR1;SCNN1G;SLC26A3;TACR2;UNC13B
C5.BP	POSITIVE_REGULATION_OF_CELLULAR_COMPONENT_ORGANIZATION_AND_BIOGENESIS	27	36	1.30218	0.0235291	0.0525179	ARAP1;ARF6;ARHGEF10L;BOLL;CBL;CDC42;DAZ1;DAZL;EIF2B5;EIF5A;FAF1;GATA2;KATNB1;MAPT;NCK1;NCK2;NF2;PPARGC1A;PPT1;ROBO1;ROBO2;SFTPD;SLIT2;SORBS3;SPACA3;TPPP;UBE2N
C5.BP	ORGAN_DEVELOPMENT	350	567	1.07175	0.02355	0.0525179	ABLIM1;ACHE;ACIN1;ACTA1;ACVR1;ACVR1B;ACVR2A;ACVRL1;ADAM12;ADAMTS4;AES;AFF2;AGGF1;ALAS2;ALDH3A2;ALK;ALX1;ANGPTL3;ANGPTL4;ANXA2;APLP1;ATP2A2;ATP2C1;ATP6V0A4;ATP6V1B1;ATPIF1;BMP1;BMP2;BMP4;BMPR1B;BMX;BNC1;BOC;BPTF;BRAF;BTD;BTG1;BTK;C1GALT1;CACNA1H;CACNB2;CALML5;CANX;CAPN3;CASP14;CBY1;CDC42;CDK5R1;CDK6;CDX1;CEBPG;CEP290;CHRD;CHRNA1;CHRNA7;CLEC3A;CLEC3B;CNTN4;COL13A1;COL18A1;COL4A2;COL4A3;COL4A4;COL7A…
C5.BP	REGULATION_OF_CYTOSKELETON_ORGANIZATION_AND_BIOGENESIS	23	30	1.33112	0.0241586	0.0537926	APC;ARAP1;ARF6;ARHGEF10L;ARHGEF2;CAPG;CCDC88A;CEP250;CLASP1;CLASP2;GSN;KATNB1;LATS1;MAPRE1;MAPT;MID1IP1;NCK1;NCK2;NEBL;NF2;RASA1;SORBS3;TSC1
C5.BP	G_PROTEIN_SIGNALING_COUPLED_TO_CAMP_NUCLEOTIDE_SECOND_MESSENGER	45	64	1.22079	0.0249294	0.055424	ADCY7;ADORA2B;ADORA3;ADRA1B;ADRA1D;ADRA2A;ADRB1;ADRB2;ADRB3;AVPR2;CALCR;CAP1;CAP2;CHRM2;CHRM5;CRHR1;CRHR2;DRD1;DRD2;DRD5;EDNRA;EDNRB;GABBR1;GABBR2;GALR1;GALR2;GNAI2;GNAI3;GNAS;GRK5;GRM2;GRM3;GRM4;GRM7;GRM8;MCHR1;NF1;NPY2R;OPRK1;OPRL1;P2RY11;PRKACB;PTGER4;RGS1;WASF2
C5.MF	PEPTIDASE_ACTIVITY	112	172	1.13058	0.026145	0.058038	ACE;ACE2;ANPEP;APH1B;ATG4A;ATG4B;ATG4C;ATG4D;BACE1;BLMH;CAPN11;CAPN3;CAPN9;CASP10;CASP14;CASP3;CASP5;CASP6;CASP7;CASP8;CLPP;CORIN;CPA1;CPA2;CPA3;CPB1;CPB2;CPD;CPE;CTSB;CTSD;CTSE;CTSK;CTSS;DPEP1;DPP4;ECE2;ENPEP;ERAP1;ERAP2;F10;FAP;FURIN;GGH;HGFAC;HTRA1;HTRA2;IDE;KEL;LNPEP;LONP1;LTF;MBTPS2;MEP1A;METAP1;METAP1D;METAP2;MME;MMP11;MMP14;MMP15;MMP16;MMP17;MMP24;MMP8;NPEPPS;PCSK2;PCSK6;PCSK7;PDIA3;PEPD;P…
C5.BP	POST_GOLGI_VESICLE_MEDIATED_TRANSPORT	12	14	1.48821	0.0267606	0.0584614	AP3B2;DOPEY1;DOPEY2;EXOC5;MON2;OPTN;RAB14;SCAMP1;SCAMP2;SCAMP3;SNAP23;STX7
C5.BP	BIOPOLYMER_BIOSYNTHETIC_PROCESS	12	14	1.48821	0.0267606	0.0584614	ALG1;CSGALNACT1;CSGALNACT2;DYRK2;EEF1A1;GCK;GYG2;GYS2;SEPSECS;TRNAU1AP;TSFM;TUFM
C5.BP	INACTIVATION_OF_MAPK_ACTIVITY	12	14	1.48821	0.0267606	0.0584614	DUSP16;DUSP22;DUSP6;DUSP8;DUSP9;GPS1;GPS2;MBIP;RGS3;RGS4;SPRED1;SPRED2
C5.CC	KINESIN_COMPLEX	12	14	1.48821	0.0267606	0.0584614	KIF11;KIF23;KIF2C;KIF3B;KIF3C;KIF5A;KIF5B;KIF5C;KIFAP3;KIFC3;KLC1;KLC2
C5.CC	PEROXISOMAL_PART	12	14	1.48821	0.0267606	0.0584614	ABCD3;FIS1;PEX1;PEX11A;PEX12;PEX13;PEX14;PEX16;PEX19;PEX2;PEX3;SLC27A2
C5.CC	MICROBODY_PART	12	14	1.48821	0.0267606	0.0584614	ABCD3;FIS1;PEX1;PEX11A;PEX12;PEX13;PEX14;PEX16;PEX19;PEX2;PEX3;SLC27A2
C5.MF	PROTEIN_TRANSPORTER_ACTIVITY	12	14	1.48821	0.0267606	0.0584614	ABCG1;CCT6B;COG1;COG2;COG3;COX18;EIF4ENIF1;IPO9;SEC61B;TSNAX;XPO6;ZFYVE16
C5.MF	CARBOXY_LYASE_ACTIVITY	12	14	1.48821	0.0267606	0.0584614	AMD1;BCKDHA;BCKDHB;DDC;GAD1;GGCX;HDC;MVD;ODC1;PCK1;UMPS;UROD
C5.MF	DNA_DIRECTED_DNA_POLYMERASE_ACTIVITY	12	14	1.48821	0.0267606	0.0584614	POLA1;POLD1;POLE;POLE2;POLE3;POLE4;POLG;POLG2;POLH;POLI;POLQ;REV3L
C5.MF	AMINOPEPTIDASE_ACTIVITY	12	14	1.48821	0.0267606	0.0584614	ANPEP;BLMH;ENPEP;ERAP1;ERAP2;LNPEP;METAP1;METAP1D;METAP2;NPEPPS;TRHDE;XPNPEP1
C5.BP	DNA_RECOMBINATION	34	47	1.256	0.026778	0.0584614	ATM;ATRX;BLM;CHEK1;DMC1;ERCC1;ERCC4;EXO1;HMGB1;IGHMBP2;KPNA1;KPNA2;LIG1;LIG3;MRE11A;RAD21;RAD50;RAD51;RAD51C;RAD51D;RAD54B;RAD54L;RPA1;RPAIN;RUVBL2;SETMAR;SMARCAD1;SPO11;TGFB1;TSN;UBE2N;UBE2V2;XRCC3;XRCC5
C5.MF	ZINC_ION_BINDING	60	88	1.1838	0.0270591	0.0589864	ADAM30;ADH1B;ARIH2;BIRC5;CA12;CA2;CBLB;CBLC;CDA;CHD4;CIZ1;CRIP1;CSRP1;CTCF;DUSP12;ECE2;ERAP2;GDA;GLI2;HDAC10;KLF7;KPNB1;LIMD1;LNPEP;LTA4H;MEP1B;MMP1;MMP14;MMP15;MMP16;MMP17;MMP8;MNAT1;MSRB2;MSRB3;PEX12;PHEX;PIAS2;POLR2I;POLR2K;RABIF;RNF11;RNF4;RNF5;RNF7;RPS27;RPS29;SIAH1;SIRT2;SIRT6;SLU7;SOD1;TIMM10;TIMM13;TIMM8B;TIMM9;TP53;YY1;ZEB1;ZFPM2
C5.BP	REGULATION_OF_MITOSIS	30	41	1.27042	0.0291666	0.0634853	ANLN;ATM;BIRC5;BRSK1;BUB1;BUB1B;CCNA2;CDC16;CDC23;CDC25C;CDK13;KNTC1;MAD2L1;MAD2L2;NBN;NEK2;NEK6;NPM2;PCBP4;PIN1;PKMYT1;PRMT5;RAD17;RCC1;RINT1;TGFB1;TRIAP1;TTK;UBE2C;ZW10
C5.BP	GLYCOPROTEIN_BIOSYNTHETIC_PROCESS	51	74	1.1966	0.0302201	0.0651203	A4GNT;ALG1;ALG12;ALG2;ALG5;ALG6;ALG8;ALK;B3GALNT1;B3GALT2;B3GALT5;B3GNT5;CD37;COG2;COG3;COG7;DPM1;DPM3;FUT10;FUT4;FUT5;FUT6;FUT7;FUT8;FUT9;GALNT1;GALNT2;GALNT6;GALNT7;KEL;LDLR;LIPA;LIPC;LRP2;MAGT1;MAN1A2;MAN1C1;MGAT4A;MGAT4B;MOGS;MPDU1;OGT;POFUT1;POMT1;RPN1;SDF2;SERP1;STT3A;STT3B;TRAK1;TUSC3
C5.BP	MYOBLAST_DIFFERENTIATION	14	17	1.42985	0.0302312	0.0651203	ACTA1;ADAM12;BMP4;BOC;CACNA1H;IFRD1;KCNH1;MAPK12;MBNL1;MYEF2;MYH11;NOTCH1;TBX3;TTN
C5.BP	VITAMIN_METABOLIC_PROCESS	14	17	1.42985	0.0302312	0.0651203	ALDH1A2;BBOX1;CYP27B1;DHRS3;DHRS9;ME1;PGD;PGLS;RBP2;RDH11;RDH12;RLBP1;RXRA;TKTL1
C5.BP	INTERACTION_WITH_HOST	14	17	1.42985	0.0302312	0.0651203	ACE2;CD209;CD81;DERL1;HS3ST5;HS3ST6;ITCH;RRAGA;SMAD3;TARBP2;TGFB1;VAPB;WWP1;WWP2
C5.BP	PIGMENT_BIOSYNTHETIC_PROCESS	14	17	1.42985	0.0302312	0.0651203	ALAD;ALAS1;ALAS2;AP3D1;COX10;COX15;CPOX;FECH;GMPS;NFE2L1;OCA2;PAICS;PPOX;TSPO
C5.BP	REGULATION_OF_JNK_ACTIVITY	14	17	1.42985	0.0302312	0.0651203	DAXX;DBNL;HIPK3;MAP3K10;MAP3K11;MAP3K5;MAP3K6;MAP3K9;MAP4K1;MAP4K5;PAK1;PDCD4;PKN1;TLR6
C5.MF	DOUBLE_STRANDED_RNA_BINDING	14	17	1.42985	0.0302312	0.0651203	A1CF;ADARB2;APTX;DICER1;EIF2AK2;ILF2;ILF3;LRRFIP1;MBNL1;STAU1;STAU2;TARBP2;TLR3;ZNF346
C5.BP	CELL_SUBSTRATE_ADHESION	28	38	1.27934	0.0302951	0.0651614	ACTN1;ACTN2;ACTN3;ACVRL1;ADAM15;ANGPTL3;CDK6;COL13A1;FBLN5;ITGA10;ITGA3;ITGA7;NF1;NF2;PARVG;PKD2;PPFIA1;PPFIA2;PTEN;RASA1;SGCE;SORBS1;TAOK2;TESK2;THBS3;TMEM8B;TSC1;VWF
C5.MF	SMALL_PROTEIN_CONJUGATING_ENZYME_ACTIVITY	37	52	1.2354	0.0310223	0.0666269	ANAPC10;ANAPC11;ANAPC2;ANAPC4;ANAPC5;ATG3;BIRC3;BRAP;CBL;CDC23;FBXL2;FBXL6;HUWE1;MYLIP;PARK2;RNF144B;SMURF1;SMURF2;STUB1;TRAF6;TRAF7;UBE2C;UBE2D2;UBE2D3;UBE2E1;UBE2E2;UBE2H;UBE2K;UBE2L3;UBE2M;UBE3C;UBL4A;UBR3;UBR5;WWP1;WWP2;ZER1
C5.MF	ISOMERASE_ACTIVITY	26	35	1.28978	0.0313303	0.0671893	BPGM;ERP29;ERP44;GLCE;GNPDA1;GSTZ1;HSD3B1;HSD3B2;IDI1;MPI;P4HB;PDIA2;PDIA3;PDIA5;PDIA6;PGAM2;PGM1;PGM3;PGM5;PMM1;PMM2;PPIE;PTGES3;TOP1;TOP2A;TPI1
C5.BP	REGULATION_OF_DNA_REPLICATION	16	20	1.38899	0.0321594	0.0686633	ATR;CCDC88A;CDC45;CDC6;CDK2;CDT1;GLI1;GLI2;GMNN;GTPBP4;NBN;NF2;RAD17;RAD9A;TIPIN;TSPYL2
C5.BP	STEROID_HORMONE_RECEPTOR_SIGNALING_PATHWAY	16	20	1.38899	0.0321594	0.0686633	ARID1A;DAXX;DDX54;MED1;MED12;MED13;MED14;MED16;MED17;MED24;MED30;MED4;PPARGC1B;RBFOX2;UBR5;YWHAH
C5.CC	HISTONE_DEACETYLASE_COMPLEX	16	20	1.38899	0.0321594	0.0686633	CIR1;GATAD2A;HDAC1;HDAC10;HDAC11;HDAC2;HDAC3;HDAC4;HDAC5;HDAC6;HDAC7;HDAC9;SAP18;SAP30;SUDS3;TAF6L
C5.CC	NUCLEAR_BODY	24	32	1.30218	0.0322169	0.0686853	CHEK2;CPSF6;DYRK1A;ELF4;GEMIN5;GLIS2;HIPK2;LRCH4;NSRP1;NUAK2;NUDT21;PRPF31;RB1;RPA1;RPAIN;SLU7;SPTBN4;SRSF2;TFIP11;TIMM50;TOPBP1;TOPORS;U2AF1;UBE2I
C5.MF	METALLOPEPTIDASE_ACTIVITY	35	49	1.24017	0.0326963	0.0692092	ACE;ANPEP;CPA1;CPA2;CPA3;CPB2;DPEP1;ECE2;ENPEP;ERAP1;ERAP2;FAP;IDE;KEL;LNPEP;MBTPS2;MEP1A;METAP1;METAP1D;METAP2;MME;MMP11;MMP14;MMP15;MMP16;MMP17;MMP24;MMP8;PEPD;PITRM1;PMPCA;RCE1;SPG7;THOP1;ZMPSTE24
C5.BP	DOUBLE_STRAND_BREAK_REPAIR	18	23	1.3588	0.0330394	0.0692092	ERCC4;FEN1;KAT5;LIG4;MRE11A;NBN;POLA1;RAD21;RAD50;RAD51;RAD54B;SETX;SOD1;UBE2N;UBE2V2;VCP;XRCC6;XRCC6BP1
C5.BP	REGULATION_OF_SMALL_GTPASE_MEDIATED_SIGNAL_TRANSDUCTION	18	23	1.3588	0.0330394	0.0692092	ABRA;ALS2;ARAP1;ARAP3;ARF6;CDC42BPA;CDC42BPB;CDC42BPG;DMPK;FGD1;FGD2;FGD4;MFN2;NF1;NOTCH2;RAC1;RALBP1;TSC1
C5.BP	RNA_CATABOLIC_PROCESS	18	23	1.3588	0.0330394	0.0692092	ABCE1;AUH;ERN2;GSPT1;HNRNPD;HSPA1B;PABPC4;POP1;PPP1R8;RNASEH1;RNASEH2A;RNASET2;SMG1;SMG5;SMG6;UPF2;XRN2;ZFP36
C5.BP	ONE_CARBON_COMPOUND_METABOLIC_PROCESS	20	26	1.33557	0.0332036	0.0692092	ATF7IP;ATRX;CARM1;DMAP1;DNMT3B;EHMT1;FOS;GATAD2A;ICMT;LCMT1;NSD1;NSUN2;PCMT1;PICK1;PRMT1;PRMT2;PRMT5;PRMT7;PRMT8;WHSC1L1
C5.BP	HETEROCYCLE_METABOLIC_PROCESS	20	26	1.33557	0.0332036	0.0692092	ALAD;ALAS1;ALAS2;ALDH1L1;ALDH6A1;ASMTL;CDA;COX10;COX15;CPOX;FECH;GMPS;MTHFD2;NFE2L1;P4HB;PAICS;PPOX;PRPS1;TSPO;UROS
C5.BP	CHROMATIN_ASSEMBLY_OR_DISASSEMBLY	20	26	1.33557	0.0332036	0.0692092	ARID1A;ASF1A;CHAF1A;CHAF1B;HDAC5;MTA2;NAP1L1;NAP1L2;NAP1L3;NAP1L4;RSF1;SET;SIRT1;SIRT4;SMARCA5;SMARCE1;SUPT16H;SUV39H2;TLK1;TLK2
C5.CC	UBIQUITIN_LIGASE_COMPLEX	20	26	1.33557	0.0332036	0.0692092	ANAPC11;ANAPC4;ANAPC5;ARIH1;ATG3;BUB1B;CAND1;CDC23;FBXL4;FZR1;RNF11;SMURF2;SUGT1;TRAF7;UBE2L3;UBE4A;UBE4B;USP33;WWP2;ZER1
C5.BP	FOCAL_ADHESION_FORMATION	9	10	1.56262	0.0335574	0.0692092	ACTN1;ACTN2;ACTN3;ACVRL1;PTEN;SORBS1;TAOK2;TESK2;TSC1
C5.BP	RNA_ELONGATION	9	10	1.56262	0.0335574	0.0692092	ADRM1;CDK9;ELL;ELL2;ELL3;GTF2F2;SUPT4H1;SUPT5H;TCEB2
C5.BP	RESPONSE_TO_HEAT	9	10	1.56262	0.0335574	0.0692092	AKT1;DNAJB4;EIF2B1;EIF2B2;EIF2B3;EIF2B4;EIF2B5;GCLC;SOD1
C5.BP	ESTABLISHMENT_OF_VESICLE_LOCALIZATION	9	10	1.56262	0.0335574	0.0692092	AP1M2;NLGN1;SEPT5;SHROOM2;SNAP23;SNAP29;STX5;TMED10;YKT6
C5.BP	ACTIN_FILAMENT_BASED_MOVEMENT	9	10	1.56262	0.0335574	0.0692092	MYH10;MYH6;MYH7;MYH9;MYL6;MYL6B;MYO1E;MYO6;TNNT2
C5.CC	NUCLEAR_SPECK	9	10	1.56262	0.0335574	0.0692092	DYRK1A;GLIS2;NSRP1;NUAK2;PRPF31;SLU7;TFIP11;TIMM50;TOPORS
C5.MF	ANTIPORTER_ACTIVITY	9	10	1.56262	0.0335574	0.0692092	SLC25A11;SLC3A2;SLC4A3;SLC9A1;SLC9A2;SLC9A3;SLC9A5;SLC9A6;SLC9A7
C5.MF	STEROID_DEHYDROGENASE_ACTIVITY	9	10	1.56262	0.0335574	0.0692092	AKR1C1;DHRS9;HSD17B10;HSD17B11;HSD17B14;HSD17B4;HSD3B1;HSD3B2;NSDHL
C5.MF	METABOTROPIC_GLUTAMATEGABA_B_LIKE_RECEPTOR_ACTIVITY	9	10	1.56262	0.0335574	0.0692092	GABBR1;GABBR2;GRM1;GRM2;GRM3;GRM4;GRM5;GRM7;GRM8
C5.MF	MANNOSYLTRANSFERASE_ACTIVITY	9	10	1.56262	0.0335574	0.0692092	ALG2;ALG3;ALG8;DPM1;DPM3;PIGB;PIGV;PIGZ;SDF2
C5.MF	OXIDOREDUCTASE_ACTIVITY_ACTING_ON_THE_CH_NH_GROUP_OF_DONORS	9	10	1.56262	0.0335574	0.0692092	ADH4;ALDH4A1;ETFDH;MTHFD2;MTHFR;PRODH;PYCR1;QDPR;SARDH
C5.MF	ORGANIC_ANION_TRANSMEMBRANE_TRANSPORTER_ACTIVITY	9	10	1.56262	0.0335574	0.0692092	ABCC2;ABCC3;ABCC5;SLC22A6;SLC22A7;SLC22A8;SLCO1A2;SLCO1B1;SLCO1B3
C5.MF	PROTEIN_DEACETYLASE_ACTIVITY	9	10	1.56262	0.0335574	0.0692092	HDAC1;HDAC10;HDAC11;HDAC2;HDAC3;HDAC5;HDAC6;HDAC7;SIRT2
C5.MF	STEROID_HORMONE_RECEPTOR_BINDING	9	10	1.56262	0.0335574	0.0692092	DAXX;DDX54;MMS19;NCOA6;NSD1;PPARGC1B;PRPF6;TGFB1I1;YWHAH
C5.MF	TRANSITION_METAL_ION_TRANSMEMBRANE_TRANSPORTER_ACTIVITY	9	10	1.56262	0.0335574	0.0692092	CCS;FXN;SLC11A2;SLC30A3;SLC30A4;SLC30A5;SLC31A1;SLC31A2;SLC39A2
C5.BP	AXONOGENESIS	31	43	1.25171	0.0361724	0.0743914	BAIAP2;CDK5R1;CNTN4;CYFIP1;DPYSL5;FEZ1;FEZ2;GLI2;LRRC4C;MAPT;NRP1;NRP2;NRXN1;NRXN3;OPHN1;OTX2;PARD3;PARD6B;PAX2;POU4F1;ROBO1;ROBO2;RTN4;RTN4RL2;SHH;SIAH1;SLIT1;SLIT2;SPON2;UBB;UNC5C
C5.MF	TRANSMEMBRANE_RECEPTOR_PROTEIN_TYROSINE_KINASE_ACTIVITY	31	43	1.25171	0.0361724	0.0743914	ALK;CRIM1;CSF1R;DDR1;DDR2;EFNB3;EGFR;EPHA5;EPHB2;EPHB6;ERBB3;ERBB4;FGFR1;FGFR4;FLT1;FLT3;FLT4;IGF1R;IGF2R;INSR;KDR;LTK;MUSK;NRP1;NRP2;PDGFRA;PDGFRB;PTK7;ROR1;ROR2;RYK
C5.MF	PROTEIN_COMPLEX_BINDING	38	54	1.2218	0.0370544	0.0760977	ACTN1;ACTN2;ACTN3;ACTN4;ADAM11;ADAM2;ADAM23;ADAM9;ADAMTS5;ADAMTS8;AMBP;ANGPTL3;ATR;COL16A1;COL4A3;DOCK2;DST;EDIL3;ERBB2IP;FBLN5;INSL3;IRS1;MLH1;MSH2;MSH6;PCNA;PEX1;PEX6;PIK3R1;PMS2;RPAIN;SHC1;SORBS1;SYK;TGFBI;TNXB;TREX1;VWF
C5.BP	PROTEIN_UBIQUITINATION	29	40	1.25877	0.0379417	0.0777002	ANAPC11;ATG3;CAND1;CBL;FBXW7;GTPBP4;HUWE1;MYLIP;PARK2;PRKCG;RNF11;RNF139;RNF144B;SAE1;SMURF1;STUB1;TRAF6;TRAF7;TSC1;UBB;UBE2C;UBE2D1;UBE2N;UBE2V1;UBE2V2;UBE3C;UBE4B;VHL;WWP1
C5.BP	NUCLEOTIDE_METABOLIC_PROCESS	29	40	1.25877	0.0379417	0.0777002	ABCA1;ACLY;ADCY7;ADK;ADORA2A;ADSS;AK5;AMPD3;CDA;CMPK1;CTNS;DCTD;ENTPD4;FHIT;FIGNL1;GRM8;GUK1;ME1;NDUFS1;NUDT4;OLA1;PDZD3;PGD;PGLS;PNKP;PPAT;REXO2;TYMS;UMPS
C5.BP	CYCLIC_NUCLEOTIDE_MEDIATED_SIGNALING	68	102	1.15749	0.0381702	0.0780583	ADCY7;ADORA2B;ADORA3;ADRA1B;ADRA1D;ADRA2A;ADRB1;ADRB2;ADRB3;AVPR2;CALCR;CALCRL;CAP1;CAP2;CHRM2;CHRM5;CRHR1;CRHR2;DRD1;DRD2;DRD5;EDNRA;EDNRB;GABBR1;GABBR2;GALR1;GALR2;GNAI2;GNAI3;GNAS;GRK5;GRM2;GRM3;GRM4;GRM7;GRM8;HRH2;HTR1B;HTR1D;HTR1E;HTR1F;HTR4;HTR7;LHCGR;MCHR1;MTNR1A;MTNR1B;NDUFS4;NF1;NPY2R;NUDT4;OPRD1;OPRK1;OPRL1;OPRM1;P2RY11;PRKACB;PTGER4;PTGIR;RGS1;SSTR1;SSTR2;SSTR3;SSTR4;SSTR5;TBL3;TSHR;WA…
C5.BP	NEGATIVE_REGULATION_OF_RNA_METABOLIC_PROCESS	84	128	1.13941	0.0386391	0.0789062	ARID4A;ARID5B;ATF7IP;BCOR;BMP2;BPTF;CBY1;CIR1;CTCF;CUX1;DAXX;DR1;DRAP1;E2F1;E2F6;ENO1;EPC1;FOSB;FOXD3;FOXN3;FOXP3;FST;GATAD2A;GFI1B;GLI2;GLIS1;GLIS3;HDAC5;HEXIM1;HEXIM2;HMGB1;HSBP1;ILF3;ING4;JAZF1;KDM5B;KLF10;KLF11;KLF12;KLF4;LDB1;MEIS2;MEN1;NDUFA13;NFX1;NR6A1;NSD1;ORC2;PA2G4;PEX14;PHF12;POU4F2;PRDM1;RB1;RBPJ;RSF1;RYBP;SIN3A;SIRT1;SIRT4;SMAD2;SMAD3;SMAD4;SMARCC2;SMARCE1;SNAI2;SRSF10;SRSF12;STAT3;…
C5.BP	CELL_MATRIX_ADHESION	27	37	1.26699	0.0396968	0.0809525	ACTN1;ACTN2;ACTN3;ACVRL1;ADAM15;ANGPTL3;CDK6;COL13A1;FBLN5;ITGA10;ITGA3;ITGA7;NF1;NF2;PARVG;PKD2;PPFIA1;PPFIA2;PTEN;RASA1;SGCE;SORBS1;TAOK2;TESK2;THBS3;TMEM8B;TSC1
C5.BP	VACUOLAR_TRANSPORT	11	13	1.46913	0.0405121	0.0818119	ADRB2;AP3M1;ARSB;ATG4A;ATG4C;ATG4D;LYST;NPC1;RHOB;USE1;ZFYVE16
C5.BP	NLS_BEARING_SUBSTRATE_IMPORT_INTO_NUCLEUS	11	13	1.46913	0.0405121	0.0818119	CBLB;IPO5;KPNA1;KPNA2;KPNA3;KPNA4;KPNA5;KPNA6;KPNB1;NCKIPSD;RERE
C5.BP	NEGATIVE_REGULATION_OF_DNA_REPLICATION	11	13	1.46913	0.0405121	0.0818119	ATR;CDC45;CDC6;CDT1;GMNN;GTPBP4;NF2;RAD17;RAD9A;TIPIN;TSPYL2
C5.BP	GLUCOSAMINE_METABOLIC_PROCESS	11	13	1.46913	0.0405121	0.0818119	CHIA;CHIT1;CHST2;CHST4;CHST5;CHST6;CHST7;GNPDA1;NAGK;SLC35A3;UAP1
C5.CC	PEROXISOMAL_MEMBRANE	11	13	1.46913	0.0405121	0.0818119	ABCD3;FIS1;PEX1;PEX11A;PEX12;PEX13;PEX14;PEX16;PEX19;PEX2;PEX3
C5.CC	MICROBODY_MEMBRANE	11	13	1.46913	0.0405121	0.0818119	ABCD3;FIS1;PEX1;PEX11A;PEX12;PEX13;PEX14;PEX16;PEX19;PEX2;PEX3
C5.MF	3_5_EXONUCLEASE_ACTIVITY	11	13	1.46913	0.0405121	0.0818119	APEX1;EXOSC2;EXOSC7;MRE11A;RAD1;RAD50;RAD9A;REXO2;TREX1;TREX2;WRN
C5.MF	PROTEIN_BINDING_BRIDGING	41	59	1.20654	0.0410564	0.0827962	ABI2;ANXA1;ARHGAP1;ARHGAP6;ARPC4;CHN1;CHN2;CNKSR1;CNTNAP1;CRKL;DSP;EPS8;FKBP4;GAB1;GATAD2A;GRAP;GRAP2;GRB10;GRB14;GRB2;GRB7;IRS4;ITSN2;KHDRBS1;LASP1;RAD50;SH2B2;SH2D3A;SH2D3C;SH3BGR;SH3BGRL;SHB;SNX9;SOCS2;SRC;ST13;STAM;STUB1;TOB1;TP53BP2;VAV3
C5.BP	VIRAL_REPRODUCTIVE_PROCESS	25	34	1.27665	0.0413967	0.0833668	ACE2;CD209;CD81;CTBP1;CTBP2;DEK;DERL1;EIF5A;HS3ST5;HS3ST6;HTATSF1;ITCH;OPRK1;PPIA;RRAGA;RSF1;SMAD3;SMARCB1;TARBP2;TGFB1;TOP2A;UBP1;VAPB;WWP1;WWP2
C5.BP	UBIQUITIN_CYCLE	34	48	1.22984	0.0415413	0.0835424	ANAPC11;ATG3;CAND1;CBL;FBXW7;GTPBP4;HUWE1;MYLIP;PARK2;PRKCG;RNF11;RNF139;RNF144B;SAE1;SMURF1;STUB1;TRAF6;TRAF7;TSC1;TSG101;UBB;UBE2C;UBE2D1;UBE2N;UBE2V1;UBE2V2;UBE3C;UBE4B;UBQLN3;UCHL1;USP33;USP7;VHL;WWP1
C5.BP	REGULATION_OF_PROTEIN_METABOLIC_PROCESS	110	171	1.11688	0.0426344	0.0856222	AKTIP;ANGPTL3;APC;ARF6;ARHGEF2;ATG7;ATP6AP2;BMP4;BOLL;CAPG;CCDC88A;CCDC88C;CCND1;CCND2;CCND3;CD81;CDC42;CEBPG;CLASP1;DAZ1;DAZL;DDX25;DNAJC1;EGFR;EGLN2;EIF1;EIF1B;EIF2A;EIF2AK3;EIF2AK4;EIF2B2;EIF2B5;EIF3A;EIF3C;EIF3D;EIF3E;EIF3F;EIF3G;EIF3H;EIF3I;EIF3J;EIF4A2;EIF4A3;EIF4B;EIF4G2;EIF4G3;EIF4H;EIF5;EIF5A;ETF1;FAF1;FOXP3;FURIN;GHSR;GLMN;GSN;GTPBP4;HCFC1;HCLS1;HGS;HRSP12;HSPB1;IGF2BP2;INHBA;INHBB;IRAK…
C5.BP	PATTERN_SPECIFICATION_PROCESS	23	31	1.28818	0.0429821	0.0859642	ACVR2B;AXIN1;BMI1;DVL2;GLI2;HOXB1;KIF3B;LMX1B;MFNG;MID1;NOTCH4;PBX3;PITX2;PTCH1;SHH;SHROOM3;SMAD1;SMAD2;SMAD5;T;TBX3;ZIC1;ZIC3
C5.CC	RUFFLE	23	31	1.28818	0.0429821	0.0859642	ALS2;ARAP3;ARF6;ARFIP2;BCAR1;CD2AP;CDK6;CTTN;CYFIP1;EZR;FGD1;FGD2;FGD4;INPP5J;ITGA5;ITGB1;MTMR14;MYH9;MYO5A;MYO6;NME2;TESC;TLN1
C5.CC	CONDENSED_CHROMOSOME	23	31	1.28818	0.0429821	0.0859642	CENPE;CHEK1;DMC1;HMGB1;HMGB2;LIG4;LRPPRC;MIS12;NCAPD2;NOL6;PAM;RAD51;RCC1;RGS12;SMARCA5;SMC1A;SMC2;SMC4;STAG3;SUV39H1;TTN;TUBG1;UBE2I
C5.BP	CHROMATIN_ASSEMBLY	13	16	1.4107	0.0441176	0.0877523	ASF1A;CHAF1A;CHAF1B;HDAC5;NAP1L1;NAP1L2;NAP1L3;NAP1L4;RSF1;SET;SIRT1;SIRT4;SMARCA5
C5.CC	CONDENSED_NUCLEAR_CHROMOSOME	13	16	1.4107	0.0441176	0.0877523	CHEK1;DMC1;LRPPRC;NOL6;RAD51;RCC1;RGS12;SMC1A;STAG3;SUV39H1;TTN;TUBG1;UBE2I
C5.MF	HISTONE_ACETYLTRANSFERASE_ACTIVITY	13	16	1.4107	0.0441176	0.0877523	CREBBP;EDF1;ELP4;EP300;HAT1;KAT6A;KAT6B;KAT7;KAT8;SRCAP;TAF1;TAF1L;TAF5
C5.MF	CARBOHYDRATE_TRANSMEMBRANE_TRANSPORTER_ACTIVITY	13	16	1.4107	0.0441176	0.0877523	SLC17A5;SLC2A1;SLC2A2;SLC2A3;SLC2A4;SLC2A5;SLC2A8;SLC35A2;SLC35A3;SLC35B1;SLC35B4;SLC5A1;SLC5A2
C5.CC	GOLGI_ASSOCIATED_VESICLE	21	28	1.30218	0.0443663	0.0881266	ADAM10;AFTPH;AP1G2;AP1S1;AP3B2;ARCN1;ATP7A;COPA;COPB1;COPB2;COPE;COPG2;COPZ1;FURIN;IGF2R;KIAA0368;OCRL;PI4KA;RAB14;RASSF9;VPS45
C5.BP	EXOCYTOSIS	19	25	1.31954	0.0454218	0.0898549	ARFGEF1;ARFGEF2;CADPS;CPLX1;CPLX2;LIN7A;NLGN1;RAB26;RIMS1;RPH3AL;SCIN;SCRN1;SEPT5;SNAP29;SYT1;SYTL4;VAMP3;VTI1B;YKT6
C5.MF	ACETYLTRANSFERASE_ACTIVITY	19	25	1.31954	0.0454218	0.0898549	ACAT1;CREBBP;EDF1;ELP4;EP300;HADHA;HAT1;KAT6A;KAT6B;KAT7;KAT8;NAA15;NAA16;SAT1;SMARCE1;SRCAP;TAF1;TAF1L;TAF5
C5.MF	ENDONUCLEASE_ACTIVITY	19	25	1.31954	0.0454218	0.0898549	APEX1;DBR1;DICER1;DNASE2;ERCC1;ERCC4;ERCC5;ERN2;EXO1;FEN1;MRE11A;N4BP2;NTHL1;OGG1;POP1;POP4;POP7;RAD50;RPP30
C5.BP	DETECTION_OF_ABIOTIC_STIMULUS	15	19	1.37072	0.0456776	0.0898718	ABCA4;CACNA1F;NPFFR2;NR2E3;OPN1SW;OPN4;PDC;PDE6B;PITPNM1;RHO;SAG;TAC1;TACR1;TIMELESS;UNC119
C5.BP	REGULATION_OF_PROTEIN_STABILITY	15	19	1.37072	0.0456776	0.0898718	A1CF;APTX;AURKA;CCDC88C;CDKN2AIP;COG3;COG7;GTPBP4;HPS4;ISOC2;PEX6;PPARGC1A;PTEN;STX12;TBRG1
C5.CC	INTEGRIN_COMPLEX	15	19	1.37072	0.0456776	0.0898718	ITGA1;ITGA10;ITGA3;ITGA5;ITGA8;ITGA9;ITGAE;ITGAX;ITGB3;ITGB4;ITGB6;ITGB7;ITGB8;L3MBTL4;MYH9
C5.MF	EXONUCLEASE_ACTIVITY	15	19	1.37072	0.0456776	0.0898718	APEX1;APTX;EXO1;EXOSC2;EXOSC7;FEN1;MRE11A;RAD1;RAD50;RAD9A;REXO2;TREX1;TREX2;WRN;XRN2
C5.BP	MESODERM_DEVELOPMENT	17	22	1.34164	0.045957	0.0901775	BMX;BTK;EYA2;GDF11;HCK;IKZF3;JAK2;KLF4;MATK;SLIT2;SMAD2;SNAI2;T;TBX3;TBX6;TCF15;TCF21
C5.MF	DEOXYRIBONUCLEASE_ACTIVITY	17	22	1.34164	0.045957	0.0901775	APEX1;APTX;DFFA;DFFB;DNASE2;ERCC1;ERCC4;ERCC5;EXO1;FEN1;MAP1S;MRE11A;NME1;OGG1;RAD50;TREX1;TREX2
C5.BP	NEURITE_DEVELOPMENT	37	53	1.21209	0.0464066	0.0909369	ALS2;BAIAP2;CDK5;CDK5R1;CNTN4;CYFIP1;DPYSL5;FEZ1;FEZ2;GLI2;LAMB1;LRRC4C;MAP1S;MAPT;NRP1;NRP2;NRXN1;NRXN3;OPHN1;OTX2;PARD3;PARD6B;PAX2;POU4F1;ROBO1;ROBO2;RTN4;RTN4RL2;SHH;SIAH1;SLIT1;SLIT2;SPON2;TRAPPC4;UBB;UNC5C;YWHAH
C5.MF	PROTEIN_HETERODIMERIZATION_ACTIVITY	52	77	1.17253	0.0478466	0.0936325	ABCG1;ABCG4;ABCG5;APOB;ARNT2;BIRC5;BNIP3;CEBPG;CLCN3;DGKD;EGFR;ERBB2;ERBB3;ERBB4;HEXA;HEXB;HIF1A;KATNA1;KATNB1;NAE1;NOTCH4;NPM1;PDSS1;PDSS2;PPP2CA;PPP2R1A;PPP2R1B;PPP2R4;PRMT8;RAB3GAP2;RRAGA;RRAGC;SAE1;SDCBP;SDCBP2;SMC1A;SMC2;SMC3;SMC4;SUPT4H1;SUPT5H;TARBP2;TGFB2;TIMELESS;TOP2A;TOP2B;TP53;TPD52;TPD52L1;UBA3;VAPA;VAPB
C5.BP	VIRAL_REPRODUCTION	28	39	1.24653	0.0489925	0.0957462	ACE2;CD209;CD81;CTBP1;CTBP2;DEK;DERL1;EIF5A;GFI1;HCFC2;HS3ST5;HS3ST6;HTATSF1;ITCH;OPRK1;PARD6A;PPIA;RRAGA;RSF1;SMAD3;SMARCB1;TARBP2;TGFB1;TOP2A;UBP1;VAPB;WWP1;WWP2
C5.BP	NEGATIVE_REGULATION_OF_TRANSCRIPTION_DNA_DEPENDENT	82	126	1.12993	0.0521579	0.101795	ARID4A;ARID5B;ATF7IP;BCOR;BMP2;BPTF;CBY1;CIR1;CTCF;CUX1;DAXX;DR1;DRAP1;E2F1;E2F6;ENO1;EPC1;FOSB;FOXD3;FOXN3;FOXP3;FST;GATAD2A;GFI1B;GLI2;GLIS1;GLIS3;HDAC5;HEXIM1;HEXIM2;HMGB1;HSBP1;ILF3;ING4;JAZF1;KDM5B;KLF10;KLF11;KLF12;KLF4;LDB1;MEIS2;MEN1;NDUFA13;NFX1;NR6A1;NSD1;ORC2;PA2G4;PEX14;PHF12;POU4F2;PRDM1;RB1;RBPJ;RSF1;RYBP;SIN3A;SIRT1;SIRT4;SMAD2;SMAD3;SMAD4;SMARCC2;SMARCE1;SNAI2;STAT3;SUPT4H1;SUPT5H…
C5.BP	UNFOLDED_PROTEIN_RESPONSE	8	9	1.54333	0.053148	0.103312	ATF6;DERL1;DERL2;DERL3;EIF2AK3;ERN1;VAPB;VCP
C5.MF	STEROID_DEHYDROGENASE_ACTIVITY_ACTING_ON_THE_CH_OH_GROUP_OF_DONORSNAD_OR_NADP_AS_ACCEPTOR	8	9	1.54333	0.053148	0.103312	AKR1C1;DHRS9;HSD17B10;HSD17B14;HSD17B4;HSD3B1;HSD3B2;NSDHL
C5.MF	MAP_KINASE_KINASE_KINASE_ACTIVITY	8	9	1.54333	0.053148	0.103312	MAP3K10;MAP3K11;MAP3K13;MAP3K4;MAP3K5;MAP3K6;MAP3K7;MAP3K9
C5.BP	G_PROTEIN_SIGNALING_COUPLED_TO_CYCLIC_NUCLEOTIDE_SECOND_MESSENGER	66	100	1.14592	0.0532557	0.103383	ADCY7;ADORA2B;ADORA3;ADRA1B;ADRA1D;ADRA2A;ADRB1;ADRB2;ADRB3;AVPR2;CALCR;CALCRL;CAP1;CAP2;CHRM2;CHRM5;CRHR1;CRHR2;DRD1;DRD2;DRD5;EDNRA;EDNRB;GABBR1;GABBR2;GALR1;GALR2;GNAI2;GNAI3;GNAS;GRK5;GRM2;GRM3;GRM4;GRM7;GRM8;HRH2;HTR1B;HTR1D;HTR1E;HTR1F;HTR4;HTR7;LHCGR;MCHR1;MTNR1A;MTNR1B;NF1;NPY2R;OPRD1;OPRK1;OPRL1;OPRM1;P2RY11;PRKACB;PTGER4;PTGIR;RGS1;SSTR1;SSTR2;SSTR3;SSTR4;SSTR5;TBL3;TSHR;WASF2
C5.MF	NUCLEASE_ACTIVITY	38	55	1.19958	0.054155	0.104989	APEX1;APTX;DBR1;DFFA;DFFB;DICER1;DNASE2;ERCC1;ERCC4;ERCC5;ERN2;EXO1;EXOSC2;EXOSC7;FEN1;MAP1S;MRE11A;N4BP2;NME1;NTHL1;OGG1;PGAP1;POP1;POP4;POP7;PPP1R8;RAD1;RAD50;RAD9A;REXO2;RNASEH1;RNASEH2A;RPP30;TP53;TREX1;TREX2;WRN;XRN2
C5.BP	FATTY_ACID_METABOLIC_PROCESS	43	63	1.18505	0.0547438	0.105989	ABCD2;ACADM;ACADS;ACADSB;ACADVL;ACOT9;ACOX3;ADIPOR1;ADIPOR2;AKR1C2;AKR1C3;ALDH5A1;CPT1A;CPT1B;CROT;CYP2J2;CYP4A11;CYP4F2;CYP4F3;CYP4F8;DEGS1;ECH1;ECHS1;ECI2;FAAH;GLYAT;GNPAT;HACL1;HADHB;HAO1;HAO2;HPGD;LTA4H;MCAT;MSMO1;OXSM;PLA2G15;PPARGC1A;PTGES;PTGES3;PTGS1;SLC27A2;SLC27A6
C5.CC	CHROMOSOMEPERICENTRIC_REGION	22	30	1.27324	0.0568549	0.109784	APC;BIRC5;BUB1;BUB1B;BUB3;CENPE;CLASP1;CLIP1;DCTN2;INCENP;MAD2L1;MIS12;NDC80;PAFAH1B1;PSEN1;PSEN2;SMC1A;SUGT1;SUMO3;ZNF330;ZW10;ZWILCH
C5.MF	MONOOXYGENASE_ACTIVITY	22	30	1.27324	0.0568549	0.109784	CYP11B1;CYP11B2;CYP1B1;CYP26A1;CYP27A1;CYP2C18;CYP2J2;CYP3A4;CYP4A11;CYP4F2;CYP4F3;CYP4F8;DOHH;FMO1;FMO2;KMO;MSMO1;NOS1;NOS2;NOS3;PAH;TH
C5.MF	UDP_GLYCOSYLTRANSFERASE_ACTIVITY	29	41	1.22807	0.0591481	0.11406	A4GNT;B3GALNT1;B3GALT2;B3GALT5;B3GAT2;B3GNT5;B4GALT1;B4GALT7;CSGALNACT1;EXT1;GALNT1;GALNT2;GALNT3;GALNT4;GALNT5;GALNT6;GALNT7;GYG2;GYS2;MGAT2;MGAT4A;MGAT4B;OGT;PIGA;UGCG;UGGT1;UGGT2;UGT8;XYLT1
C5.BP	AROMATIC_COMPOUND_METABOLIC_PROCESS	20	27	1.2861	0.0593321	0.114263	ALDH1L1;ALDH5A1;ALDH6A1;ASMTL;CDA;FAH;GMPS;GSTZ1;HGD;HPD;MOCOS;MOCS2;MTHFD2;PAICS;PRPS1;PTS;QDPR;SPR;SULT1B1;TGFB2
C5.BP	N_ACETYLGLUCOSAMINE_METABOLIC_PROCESS	10	12	1.44687	0.0607195	0.115256	CHIA;CHIT1;CHST2;CHST4;CHST5;CHST6;CHST7;NAGK;SLC35A3;UAP1
C5.BP	PROTEIN_EXPORT_FROM_NUCLEUS	10	12	1.44687	0.0607195	0.115256	CALR;DUSP16;EIF5A;GSK3B;NUP214;NUPL2;STRADA;STRADB;XPO6;XPO7
C5.BP	PROTEIN_TARGETING_TO_MEMBRANE	10	12	1.44687	0.0607195	0.115256	ATG4A;ATG4B;ATG4C;ATG4D;ICMT;SEC62;SEC63;SSR1;SSR2;TRAM1
C5.BP	SYNAPSE_ORGANIZATION_AND_BIOGENESIS	10	12	1.44687	0.0607195	0.115256	ACHE;AGRN;CACNB2;CHRNA1;COL4A4;NLGN1;NRCAM;NRD1;POU4F1;UBB
C5.BP	TRANSITION_METAL_ION_TRANSPORT	10	12	1.44687	0.0607195	0.115256	ATOX1;ATP7A;ATP7B;CCS;COX17;SLC11A2;SLC30A5;SLC31A1;SLC31A2;SLC39A2
C5.CC	DNA_DIRECTED_RNA_POLYMERASEII_CORE_COMPLEX	10	12	1.44687	0.0607195	0.115256	HCLS1;MED21;POLR2A;POLR2B;POLR2D;POLR2E;POLR2J;POLR2L;PPARGC1A;SCAF11
C5.MF	INWARD_RECTIFIER_POTASSIUM_CHANNEL_ACTIVITY	10	12	1.44687	0.0607195	0.115256	KCNJ1;KCNJ10;KCNJ12;KCNJ14;KCNJ15;KCNJ3;KCNJ4;KCNJ5;KCNJ6;KCNQ5
C5.MF	TRANSCRIPTION_ELONGATION_REGULATOR_ACTIVITY	10	12	1.44687	0.0607195	0.115256	ELL;ELL3;ELP3;HTATSF1;IKBKAP;SUPT16H;SUPT4H1;SUPT5H;TCEB3B;TSFM
C5.MF	SMAD_BINDING	10	12	1.44687	0.0607195	0.115256	ACVR1;ACVR1B;ACVRL1;BMPR1A;BMPR1B;SMAD3;SMAD4;STUB1;TGFBR1;TGFBRAP1
C5.MF	RHO_GUANYL_NUCLEOTIDE_EXCHANGE_FACTOR_ACTIVITY	10	12	1.44687	0.0607195	0.115256	ALS2;ARHGEF1;ARHGEF11;ARHGEF2;ARHGEF3;DOCK2;FARP1;FARP2;SOS1;TIAM1
C5.MF	SINGLE_STRANDED_RNA_BINDING	10	12	1.44687	0.0607195	0.115256	A1CF;ADARB2;ATXN1;EIF4A3;HNRNPH1;PABPC1;PABPC3;PABPC4;TIA1;ZFP36
C5.BP	REGULATION_OF_HEART_CONTRACTION	18	24	1.30218	0.0615496	0.116453	ACTC1;ADORA3;CACNA1H;CELF2;CHRM2;CYP2J2;DMPK;KCNH2;KCNIP2;KCNJ12;KCNQ1;MYH6;MYH7;RYR2;SCN5A;TGFB2;TNNT2;TPM1
C5.CC	KINETOCHORE	18	24	1.30218	0.0615496	0.116453	APC;BUB1;BUB1B;BUB3;CENPE;CLASP1;CLIP1;DCTN2;MAD2L1;MIS12;PAFAH1B1;PSEN1;PSEN2;SMC1A;SUGT1;SUMO3;ZW10;ZWILCH
C5.MF	UBIQUITIN_PROTEIN_LIGASE_ACTIVITY	34	49	1.20474	0.0615901	0.116453	ANAPC10;ANAPC11;ANAPC2;ANAPC4;ANAPC5;BIRC3;BRAP;CBL;CDC23;FBXL2;FBXL6;HUWE1;MYLIP;PARK2;RNF144B;SMURF1;SMURF2;STUB1;TRAF6;TRAF7;UBE2C;UBE2D2;UBE2D3;UBE2E1;UBE2H;UBE2K;UBE2L3;UBE2M;UBE3C;UBR3;UBR5;WWP1;WWP2;ZER1
C5.BP	LIPID_CATABOLIC_PROCESS	27	38	1.23364	0.0627735	0.118382	ACADM;ACADS;ACADVL;AKR1D1;ALDH5A1;ANGPTL3;CIDEA;CPT1A;CPT1B;ECH1;ECHS1;GLA;HACL1;HADHB;HAO1;HAO2;HSD17B11;HSD17B14;HSD17B6;PLA2G15;PLA2G4B;PNPLA3;PPT1;PRDX6;SMPD4;UGT2B4;YWHAH
C5.BP	RHO_PROTEIN_SIGNAL_TRANSDUCTION	27	38	1.23364	0.0627735	0.118382	ABCA1;ABRA;ADRA2A;ALS2;ARAP1;ARAP3;ARF6;ARHGAP1;ARHGAP29;ARHGAP5;ARHGDIA;ARHGDIB;ARHGDIG;CFL1;CNKSR1;FGD1;FGD2;FGD4;LIMK1;RAC1;RALBP1;RHOA;RHOB;RHOG;ROCK1;TAX1BP3;TSC1
C5.BP	MITOTIC_CELL_CYCLE_CHECKPOINT	16	21	1.32285	0.0632932	0.119053	ATM;BRSK1;BUB1;BUB1B;CCNA2;KNTC1;MAD2L1;MAD2L2;NBN;PCBP4;RAD17;RINT1;TGFB1;TRIAP1;TTK;ZW10
C5.BP	INTRACELLULAR_RECEPTOR_MEDIATED_SIGNALING_PATHWAY	16	21	1.32285	0.0632932	0.119053	ARID1A;DAXX;DDX54;MED1;MED12;MED13;MED14;MED16;MED17;MED24;MED30;MED4;PPARGC1B;RBFOX2;UBR5;YWHAH
C5.BP	POSITIVE_REGULATION_OF_JNK_ACTIVITY	12	15	1.38899	0.063712	0.11924	DAXX;DBNL;MAP3K10;MAP3K11;MAP3K5;MAP3K6;MAP3K9;MAP4K1;MAP4K5;PAK1;PKN1;TLR6
C5.BP	NEGATIVE_REGULATION_OF_DNA_METABOLIC_PROCESS	14	18	1.35041	0.0642125	0.11924	ATR;CDC45;CDC6;CDT1;ERCC1;ERCC4;GMNN;GTPBP4;NF2;RAD17;RAD9A;SET;TIPIN;TSPYL2
C5.BP	FATTY_ACID_OXIDATION	14	18	1.35041	0.0642125	0.11924	ACADM;ACADS;ACADVL;ADIPOR1;ADIPOR2;CPT1A;CPT1B;ECH1;ECHS1;HACL1;HADHB;HAO1;HAO2;PPARGC1A
C5.BP	ESTABLISHMENT_OF_ORGANELLE_LOCALIZATION	14	18	1.35041	0.0642125	0.11924	AP1M2;BIRC5;CDC23;CENPE;NLGN1;PAFAH1B1;SEPT5;SHROOM2;SNAP23;SNAP29;STX5;SUN2;TMED10;YKT6
C5.BP	NUCLEOTIDE_BIOSYNTHETIC_PROCESS	14	18	1.35041	0.0642125	0.11924	ABCA1;ADCY7;ADK;ADORA2A;ADSS;AK5;CMPK1;GRM8;GUK1;ME1;PDZD3;PPAT;TYMS;UMPS
C5.BP	PIGMENT_METABOLIC_PROCESS	14	18	1.35041	0.0642125	0.11924	ALAD;ALAS1;ALAS2;AP3D1;COX10;COX15;CPOX;FECH;GMPS;NFE2L1;OCA2;PAICS;PPOX;TSPO
C5.BP	POLYSACCHARIDE_METABOLIC_PROCESS	14	18	1.35041	0.0642125	0.11924	ALG1;CHIA;CHIT1;CHST1;CHST7;CSGALNACT1;CSGALNACT2;DYRK2;GCK;GSK3B;GYG2;GYS2;PYGB;PYGM
C5.CC	EARLY_ENDOSOME	14	18	1.35041	0.0642125	0.11924	ALS2;CLN3;CTNS;DNER;KIAA0368;NF2;RAB14;RAB22A;RABEP1;SNX17;STX6;TOM1;VAMP8;WDFY1
C5.CC	ACTIN_FILAMENT	14	18	1.35041	0.0642125	0.11924	ACTA1;ACTC1;ACTN2;ACTN3;CD2AP;ESPN;EZR;GAS2;MYO1A;MYO1C;MYO3A;MYO6;SHROOM4;TSC1
C5.MF	DNA_POLYMERASE_ACTIVITY	14	18	1.35041	0.0642125	0.11924	DKC1;POLA1;POLD1;POLE;POLE2;POLE3;POLE4;POLG;POLG2;POLH;POLI;POLQ;PTGES3;REV3L
C5.MF	KINASE_BINDING	47	70	1.16576	0.065736	0.121906	ADAM10;ADAM9;APC;AVPR1B;BCAR1;CCDC88A;CCND3;CDK5RAP2;CEP250;DLG1;FAF1;FOXO3;GRK5;HINT1;IGF1R;INSR;IRAK1;IRS1;ITGB2;KIF13B;LATS1;LCK;LLGL1;MAP2K7;MAP3K12;MAP3K13;MAPK8IP1;MAPK8IP2;MAPK8IP3;MOB1B;PDLIM5;PICK1;PRDX3;PTPRC;PTPRR;RAD9A;RB1;RELA;RPS6KA4;SOCS1;SQSTM1;TOP2A;TOP2B;TRIB3;TRIP6;UBQLN1;YWHAG
C5.BP	REGULATION_OF_CELLULAR_PROTEIN_METABOLIC_PROCESS	102	160	1.10685	0.0658158	0.121906	AKTIP;ANGPTL3;APC;ARF6;ARHGEF2;ATG7;BMP4;BOLL;CAPG;CCDC88A;CCDC88C;CCND1;CCND2;CCND3;CD81;CEBPG;CLASP1;DAZ1;DAZL;DDX25;DNAJC1;EGFR;EIF1;EIF1B;EIF2A;EIF2AK3;EIF2AK4;EIF2B2;EIF2B5;EIF3A;EIF3C;EIF3D;EIF3E;EIF3F;EIF3G;EIF3H;EIF3I;EIF3J;EIF4A2;EIF4A3;EIF4B;EIF4G2;EIF4G3;EIF4H;EIF5;EIF5A;ETF1;FOXP3;FURIN;GHSR;GLMN;GSN;GTPBP4;HCLS1;HRSP12;HSPB1;IGF2BP2;INHBA;INHBB;ITGB2;KATNB1;LATS1;LYN;MAPRE1;MAPT;MAST…
C5.BP	CELLULAR_LIPID_CATABOLIC_PROCESS	25	35	1.24017	0.0665627	0.122976	ACADM;ACADS;ACADVL;AKR1D1;ALDH5A1;CPT1A;CPT1B;ECH1;ECHS1;GLA;HACL1;HADHB;HAO1;HAO2;HSD17B11;HSD17B14;HSD17B6;PLA2G15;PLA2G4B;PNPLA3;PPT1;PRDX6;SMPD4;UGT2B4;YWHAH
C5.CC	CHROMATIN	25	35	1.24017	0.0665627	0.122976	APTX;ATRX;CBX1;CBX5;FOXC1;HIST4H4;INCENP;JUNB;JUND;KLHDC3;MAF;MCM2;MCM7;NPM2;NUFIP1;PAM;POLA1;RAN;RB1;RCC1;SUV39H2;TIMELESS;TIPIN;TOP2B;UPF1
C5.BP	RESPONSE_TO_STRESS	304	499	1.05775	0.0693526	0.127968	ABCF1;ABL1;ACHE;ACVRL1;ADORA1;ADORA2A;ADORA3;AHR;AHSA1;AIFM1;AIMP1;AKR1B1;AKT1;ALAS2;ALKBH1;ANGPTL7;ANXA1;AOX1;APC;APEX1;APTX;AQP9;ARNT2;ASF1A;ASNS;ATF4;ATF6;ATM;ATOX1;ATR;ATRIP;ATRX;BLM;BNIP3;BRSK1;BTG2;C5;CCNA2;CD36;CDO1;CEBPB;CEBPG;CHEK1;CHEK2;CHRNA4;CHRNA7;CHRNB2;CHST2;CIDEA;CIDEB;CREBBP;CSNK1D;CSNK1E;CTGF;CYGB;CYP4F11;DDB1;DERL1;DERL2;DERL3;DNAJA1;DNAJB1;DNAJB2;DNAJB4;DNAJB5;DNAJC4;DUSP1;DUS…
C5.BP	CHROMOSOME_SEGREGATION	23	32	1.24792	0.0704932	0.129908	ARL8A;ARL8B;CDC23;CENPE;DDX11;ESPL1;INCENP;LATS1;MIS12;NCAPH;NDC80;NEK6;PAM;PAPD7;PDS5B;PSEN1;PSEN2;RIOK3;SMC1A;SMC4;SRPK1;TOP2A;ZW10
C5.MF	SMALL_CONJUGATING_PROTEIN_LIGASE_ACTIVITY	35	51	1.19154	0.0713867	0.131388	ANAPC10;ANAPC11;ANAPC2;ANAPC4;ANAPC5;ARIH1;BIRC3;BRAP;CBL;CDC23;FBXL2;FBXL6;HUWE1;MYLIP;PARK2;RNF144B;SMURF1;SMURF2;STUB1;TRAF6;TRAF7;UBE2C;UBE2D2;UBE2D3;UBE2E1;UBE2H;UBE2K;UBE2L3;UBE2M;UBE3C;UBR3;UBR5;WWP1;WWP2;ZER1
C5.BP	APOPTOSIS_GO	261	427	1.06126	0.074142	0.136286	AATF;ABL1;ACIN1;ACVR1;ACVR1B;ACVR1C;ADAMTSL4;ADORA1;ADORA2A;ADRA1A;AHR;AIFM1;AIFM3;AKT1;ANGPTL4;ANXA1;ANXA4;ANXA5;APAF1;API5;ARHGDIA;ASNS;ATG12;BAD;BAG4;BCAR1;BCL2L2;BECN1;BIRC3;BIRC5;BIRC6;BNIP1;BNIP2;BNIP3;BNIPL;BOK;BRAF;BTG1;BTK;CALR;CASP10;CASP2;CASP3;CASP4;CASP6;CASP7;CASP8;CBX4;CDK1;CDK5;CDK5R1;CEBPG;CECR2;CFL1;CGB;CHEK2;CIAPIN1;CIDEA;CIDEB;CIDEC;CLN3;COL4A3;CRYAA;CRYAB;CSE1L;CTSB;CUL1;CUL2…
C5.BP	HEART_DEVELOPMENT	26	37	1.22006	0.0797808	0.146282	BMP2;CBY1;DVL1;DVL3;ECE2;ERBB2;FBN1;GATA4;GLI2;HAND1;HAND2;IRX4;MYBPC3;MYH11;MYH6;MYH7;NCOA6;NF1;POU6F1;SHH;SHOX2;TAZ;TBX1;TBX5;TGFB2;VANGL2
C5.MF	CYSTEINE_TYPE_ENDOPEPTIDASE_ACTIVITY	26	37	1.22006	0.0797808	0.146282	ATG4C;ATG4D;BLMH;CAPN11;CAPN3;CAPN9;CASP10;CASP14;CASP3;CASP8;CTSB;CTSK;CTSS;PDIA3;TINAG;UCHL1;USP1;USP13;USP14;USP16;USP2;USP5;USP6;USP7;USP8;USP9X
C5.BP	REGULATION_OF_SIGNAL_TRANSDUCTION	138	221	1.08417	0.0804325	0.147291	ABRA;ACVR1;ACVR1B;ACVR2A;ACVR2B;ADRB2;ADRB3;ALS2;AMBP;ARAP1;ARAP3;ARF6;ATP2C1;ATP6AP2;BIRC2;BRAP;BUD31;CANT1;CASP8;CBLC;CBY1;CC2D1A;CDC42BPA;CDC42BPB;CDC42BPG;CDKN2AIP;CIDEA;DMPK;DTX1;ECT2;EEF1D;EEF1E1;FGD1;FGD2;FGD4;FKBP1A;FLNA;GIT1;GIT2;GLI1;GNG4;GNG7;GOLT1B;GPR89A;GRK4;GRK5;GRK6;GRM4;HCLS1;HGS;HIPK2;HMOX1;HTR2B;IKBKE;INHBA;LGALS9;LITAF;LYN;MAPK8IP1;MAPK8IP2;MAPK8IP3;MFN2;MIB2;MIER1;MUL1;MYD88;…
C5.BP	STEROID_BIOSYNTHETIC_PROCESS	17	23	1.28331	0.0825571	0.150802	AKR1D1;BMP6;CNBP;CYP11A1;CYP11B2;DHCR7;FDPS;FDXR;HSD11B2;HSD3B1;HSD3B7;NPC1L1;NR5A1;NSDHL;SCP2;SOD1;TFCP2L1
C5.BP	INDUCTION_OF_APOPTOSIS_BY_INTRACELLULAR_SIGNALS	17	23	1.28331	0.0825571	0.150802	ABL1;AIFM1;CHEK2;CIDEA;CIDEB;CUL1;CUL2;CUL3;CUL4A;CUL5;DYRK2;LGALS12;PCBP4;RNF7;SFN;TP53;TP73
C5.BP	PROGRAMMED_CELL_DEATH	261	428	1.05878	0.0827925	0.151042	AATF;ABL1;ACIN1;ACVR1;ACVR1B;ACVR1C;ADAMTSL4;ADORA1;ADORA2A;ADRA1A;AHR;AIFM1;AIFM3;AKT1;ANGPTL4;ANXA1;ANXA4;ANXA5;APAF1;API5;ARHGDIA;ASNS;ATG12;BAD;BAG4;BCAR1;BCL2L2;BECN1;BIRC3;BIRC5;BIRC6;BNIP1;BNIP2;BNIP3;BNIPL;BOK;BRAF;BTG1;BTK;CALR;CASP10;CASP2;CASP3;CASP4;CASP6;CASP7;CASP8;CBX4;CDK1;CDK5;CDK5R1;CEBPG;CECR2;CFL1;CGB;CHEK2;CIAPIN1;CIDEA;CIDEB;CIDEC;CLN3;COL4A3;CRYAA;CRYAB;CSE1L;CTSB;CUL1;CUL2…
C5.BP	REGULATION_OF_MAPKKK_CASCADE	15	20	1.30218	0.0862324	0.156923	ADRB2;ADRB3;AMBP;ATP6AP2;GRM4;HIPK2;MAPK8IP1;MAPK8IP2;MAPK8IP3;NF1;REN;TAOK2;TAOK3;TPD52L1;TRAF7
C5.MF	PHOSPHOINOSITIDE_BINDING	15	20	1.30218	0.0862324	0.156923	ARAP1;ARAP2;ARAP3;CCDC88A;CYTH3;EPB41;GPAA1;PICALM;PIGK;PIGU;RAB35;SCIN;SYT1;WDFY1;ZFYVE16
C5.BP	PROTEIN_MATURATION	9	11	1.42056	0.0899624	0.161688	AIP;APH1A;ATP6AP2;NCSTN;PSEN1;PSEN2;PSENEN;REN;STUB1
C5.BP	NEGATIVE_REGULATION_OF_CYTOSKELETON_ORGANIZATION_AND_BIOGENESIS	9	11	1.42056	0.0899624	0.161688	APC;ARAP1;ARHGEF2;CAPG;CLASP1;GSN;KATNB1;MAPRE1;MID1IP1
C5.BP	RESPONSE_TO_CARBOHYDRATE_STIMULUS	9	11	1.42056	0.0899624	0.161688	EIF2B1;EIF2B2;EIF2B3;EIF2B4;EIF2B5;GCK;GYS2;MAFA;ME1
C5.BP	PROTEIN_STABILIZATION	9	11	1.42056	0.0899624	0.161688	A1CF;COG3;COG7;GTPBP4;HPS4;PEX6;PPARGC1A;STX12;TBRG1
C5.CC	VACUOLAR_MEMBRANE	9	11	1.42056	0.0899624	0.161688	ABCA2;ATP6V1B1;CD63;CORO1A;CTNS;LAMP2;LAMP3;MYO7A;SLC17A5
C5.CC	U12_DEPENDENT_SPLICEOSOME	9	11	1.42056	0.0899624	0.161688	DDX23;DHX15;PDCD7;PRPF8;SNRNP200;SNRNP25;SNRNP40;ZMAT5;ZRSR2
C5.MF	ALDO_KETO_REDUCTASE_ACTIVITY	9	11	1.42056	0.0899624	0.161688	AKR1A1;AKR1B1;AKR1B10;AKR1C1;AKR1C3;AKR1C4;ALDH3A1;MIOX;SPR
C5.MF	SUGAR_TRANSMEMBRANE_TRANSPORTER_ACTIVITY	9	11	1.42056	0.0899624	0.161688	SLC17A5;SLC2A1;SLC2A2;SLC2A3;SLC2A4;SLC2A5;SLC2A8;SLC5A1;SLC5A2
C5.MF	DEACETYLASE_ACTIVITY	9	11	1.42056	0.0899624	0.161688	HDAC1;HDAC10;HDAC11;HDAC2;HDAC3;HDAC5;HDAC6;HDAC7;SIRT2
C5.MF	ENDONUCLEASE_ACTIVITY_GO_0016893	9	11	1.42056	0.0899624	0.161688	APEX1;DBR1;DICER1;EXO1;FEN1;POP1;POP4;POP7;RPP30
C5.BP	REGULATION_OF_RHO_PROTEIN_SIGNAL_TRANSDUCTION	11	14	1.36419	0.0909343	0.162431	ABRA;ALS2;ARAP1;ARAP3;ARF6;FGD1;FGD2;FGD4;RAC1;RALBP1;TSC1
C5.BP	PROTEIN_TETRAMERIZATION	11	14	1.36419	0.0909343	0.162431	AASS;ACTN2;ALDH5A1;ATPIF1;CDA;IGF1R;INSR;TGM3;TP53;TP63;TRPV5
C5.BP	MONOVALENT_INORGANIC_CATION_HOMEOSTASIS	11	14	1.36419	0.0909343	0.162431	ATP1A1;ATP1A2;ATP1A3;ATP1A4;ATP6V1B1;CLCN3;CLN3;PPT1;SLC9A1;SLC9A7;TMPRSS3
C5.CC	SARCOMERE	11	14	1.36419	0.0909343	0.162431	ABRA;ACTA1;MYOM1;NEB;TNNI3;TNNT2;TPM1;TPM2;TPM3;TPM4;TTN
C5.CC	NUCLEAR_CHROMATIN	11	14	1.36419	0.0909343	0.162431	ATRX;CBX1;CBX5;FOXC1;KLHDC3;NPM2;NUFIP1;PAM;RCC1;TIMELESS;TIPIN
C5.MF	LIGAND_GATED_CHANNEL_ACTIVITY	27	39	1.20201	0.0937808	0.16731	CHRNA1;CHRNA2;CHRNA3;CHRNA4;CHRNA6;CHRNA7;CHRNB2;CHRNB3;CHRNB4;CHRNE;CNGA3;CNGB1;GLRA1;GLRA2;GLRB;HTR3A;KCNA10;ORAI1;RYR1;RYR2;RYR3;SCNN1G;SHROOM2;STX1B;TRPC1;TRPC4;TRPC5
C5.BP	RESPONSE_TO_ABIOTIC_STIMULUS	56	86	1.13058	0.0950989	0.169453	ABCA4;AKT1;AQP9;ATM;ATPIF1;BRSK1;CACNA1F;CLOCK;COPS3;DNAJB4;DYNLRB1;EIF2B1;EIF2B2;EIF2B3;EIF2B4;EIF2B5;ERCC2;ERCC3;ERCC4;ERCC5;FECH;FEN1;FGF16;GCLC;GLRX2;GTF2H2;LIG4;MAPK8;MBIP;NF1;NPFFR2;NR2E3;OPN1SW;OPN4;PDC;PDE6B;PITPNM1;PNKP;POLA1;POLD1;PPM1D;RELA;REV1;RHO;RPAIN;SAG;SERPINB13;SMC1A;SOD1;TAC1;TACR1;TIMELESS;TOPBP1;TRPV4;UBE4B;UNC119
C5.BP	REGULATION_OF_CELL_MIGRATION	20	28	1.24017	0.0967464	0.171967	ABI3;ACVRL1;ANGPTL3;ARAP3;BCAR1;CLIC4;EGFR;GTPBP4;LAMB1;MIA3;NF1;NF2;PARD6B;PTEN;RTN4;SHH;SPHK1;TBX5;TRIP6;VCL
C5.BP	MEMBRANE_FUSION	20	28	1.24017	0.0967464	0.171967	ADAM12;ADAM2;ATG7;BNIP1;CACNA1H;GOSR2;KCNH1;NAPA;NAPG;NPLOC4;OTOF;RABEP1;RABIF;SNAP23;SNAP29;STX6;VAMP3;VAPA;VPS4B;VTI1B
C5.BP	POSITIVE_REGULATION_OF_TRANSFERASE_ACTIVITY	54	83	1.1296	0.10167	0.180499	ADORA2B;ADRA2A;ADRA2C;ADRB2;ALS2;C5;CCDC88A;CCND1;CCND2;CCND3;CD81;CHRM1;CHRNA7;DAXX;DBNL;EGFR;ERBB2;ERN1;FGF2;GADD45B;GADD45G;GNG3;GRM4;IRAK1;MADD;MAP2K3;MAP3K10;MAP3K11;MAP3K13;MAP3K4;MAP3K5;MAP3K6;MAP3K7;MAP3K9;MAP4K1;MAP4K5;PAK1;PARD3;PICK1;PIK3CB;PKN1;PPAP2A;PRKD3;SERINC1;SERINC2;SHC1;SOD1;STRADA;STRADB;TAOK2;TLR6;TPD52L1;TRAF6;TRAF7
C5.BP	POSITIVE_REGULATION_OF_CELL_DIFFERENTIATION	18	25	1.25009	0.103021	0.181567	ACIN1;ACVR1B;ACVR2A;BMP4;BMPR1B;BOC;BTG1;ETS1;FOXO3;INHBA;NME2;RUNX1;SART1;SCIN;SOCS5;TBX5;TGFB2;ZAP70
C5.BP	CELL_PROJECTION_BIOGENESIS	18	25	1.25009	0.103021	0.181567	ACTN2;ARAP1;ARFIP2;CCDC88A;CD2AP;CDC42;CYFIP1;DNAI2;FGD1;FGD2;FGD4;OPHN1;PCNT;RAC1;RAC3;THBS4;VANGL2;VCL
C5.CC	LAMELLIPODIUM	18	25	1.25009	0.103021	0.181567	ABI1;ABI3;ALS2;ARAP3;CCDC88A;CTTN;CYFIP1;DBNL;EVL;FAP;FGD1;FGD2;FGD4;NME2;SCYL3;TESC;TSC1;WASF2
C5.MF	SERINE_TYPE_ENDOPEPTIDASE_INHIBITOR_ACTIVITY	18	25	1.25009	0.103021	0.181567	AMBP;APP;SERPINA10;SERPINA4;SERPINA5;SERPINA6;SERPINA7;SERPINB10;SERPINB12;SERPINB3;SERPINB6;SERPINB7;SERPINB8;SERPINB9;SERPINI1;SERPINI2;SPINT1;SPINT2
C5.MF	OXIDOREDUCTASE_ACTIVITY_ACTING_ON_NADH_OR_NADPH	18	25	1.25009	0.103021	0.181567	CYB561;CYB5R2;CYB5R3;CYB5R4;DHDH;DUOX2;ECSIT;NDUFA13;NDUFA9;NDUFS1;NDUFS2;NDUFS3;NDUFS4;NDUFS7;NDUFS8;NOX5;POR;PRDX3
C5.MF	CALMODULIN_BINDING	18	25	1.25009	0.103021	0.181567	ATPIF1;CACNA1C;CAMKK2;MYO3A;MYO6;MYO7A;NRGN;RGS1;RGS16;RGS2;RGS4;RIT1;RIT2;SPHK1;STRN4;TRPV4;TRPV6;TTN
C5.BP	SODIUM_ION_TRANSPORT	16	22	1.26272	0.109523	0.192792	ATP1A4;SCN10A;SCN11A;SCN2A;SCN4A;SCN5A;SCN7A;SCN9A;SCNN1G;SGK1;SLC17A2;SLC17A3;SLC17A4;SLC4A11;SLC8A1;TRAPPC10
C5.BP	CELL_MIGRATION	61	95	1.11485	0.11377	0.200025	ABI2;ABI3;ACVRL1;AIMP1;ANGPTL3;ARAP3;BCAR1;CCDC88A;CD2AP;CDK5R1;CLIC4;CNTN4;DOCK2;DPYSL5;EGFR;ENPEP;FEZ1;FEZ2;GLI2;GTPBP4;HMGCR;ITGB1;ITGB2;LAMB1;LAMC1;MIA3;MYH9;NF1;NF2;NRD1;NRP1;NRP2;NRXN1;NRXN3;OPHN1;OTX2;PARD6B;PPAP2A;PPAP2B;PRSS3;PTEN;RTN4;SFTPD;SHH;SHROOM2;SIAH1;SLIT1;SLIT2;SPHK1;SPON2;SYK;TBX5;TGFB2;THBS4;TNN;TRIP6;UBB;UNC5C;VCL;VEGFC;WNT1
C5.BP	PROTEIN_AMINO_ACID_N_LINKED_GLYCOSYLATION	21	30	1.21537	0.115753	0.202185	ALG12;ALG2;ALG6;ALG8;ALK;CD37;FUT8;KEL;LIPA;LIPC;MAGT1;MAN1A2;MAN1C1;MGAT4A;MGAT4B;MOGS;MPDU1;RPN1;STT3A;STT3B;TUSC3
C5.BP	VIRAL_INFECTIOUS_CYCLE	21	30	1.21537	0.115753	0.202185	ACE2;CD209;CD81;CTBP1;CTBP2;DEK;EIF5A;HS3ST5;HS3ST6;HTATSF1;ITCH;OPRK1;PPIA;RSF1;SMARCB1;TARBP2;TOP2A;UBP1;VAPB;WWP1;WWP2
C5.MF	INTEGRIN_BINDING	21	30	1.21537	0.115753	0.202185	ACTN1;ACTN2;ACTN3;ACTN4;ADAM11;ADAM2;ADAM23;ADAM9;ADAMTS5;ADAMTS8;ANGPTL3;COL16A1;COL4A3;DST;EDIL3;ERBB2IP;FBLN5;SYK;TGFBI;TNXB;VWF
C5.BP	APOPTOTIC_NUCLEAR_CHANGES	14	19	1.27934	0.11611	0.202185	ACIN1;AIFM1;BNIP3;CASP3;CECR2;CIDEA;CYCS;DFFA;DFFB;NDUFA13;PPT1;SOD1;TOP2A;TPD52L1
C5.BP	REGULATION_OF_RAS_PROTEIN_SIGNAL_TRANSDUCTION	14	19	1.27934	0.11611	0.202185	ABRA;ALS2;ARAP1;ARAP3;ARF6;FGD1;FGD2;FGD4;MFN2;NF1;NOTCH2;RAC1;RALBP1;TSC1
C5.CC	MYOFIBRIL	14	19	1.27934	0.11611	0.202185	ABRA;ACTA1;DMD;MYOM1;NEB;SVIL;TNNI3;TNNT2;TPM1;TPM2;TPM3;TPM4;TTN;VCL
C5.MF	INORGANIC_ANION_TRANSMEMBRANE_TRANSPORTER_ACTIVITY	14	19	1.27934	0.11611	0.202185	ADAMTS8;ASNA1;SLC13A4;SLC17A2;SLC17A3;SLC17A4;SLC17A7;SLC20A1;SLC20A2;SLC25A3;SLC26A4;SLC4A3;SLC4A4;SLC5A5
C5.MF	INTRAMOLECULAR_OXIDOREDUCTASE_ACTIVITY	14	19	1.27934	0.11611	0.202185	ERP29;ERP44;GNPDA1;HSD3B1;HSD3B2;IDI1;MPI;P4HB;PDIA2;PDIA3;PDIA5;PDIA6;PTGES3;TPI1
C5.BP	REGULATION_OF_ENDOCYTOSIS	12	16	1.30218	0.122495	0.212033	AP2S1;ARF6;CBL;GATA2;PACSIN3;PPT1;RAC1;SFTPD;SPACA3;STON1;STON2;ZFYVE16
C5.BP	CELLULAR_POLYSACCHARIDE_METABOLIC_PROCESS	12	16	1.30218	0.122495	0.212033	ALG1;CHIA;CHIT1;CSGALNACT1;CSGALNACT2;DYRK2;GCK;GSK3B;GYG2;GYS2;PYGB;PYGM
C5.MF	DRUG_BINDING	12	16	1.30218	0.122495	0.212033	FKBP2;FKBP4;FKBP5;FKBP6;NFATC1;NKTR;PPIC;PPID;PPIE;PPIG;PPIH;TOP2A
C5.MF	THIOLESTER_HYDROLASE_ACTIVITY	12	16	1.30218	0.122495	0.212033	ACOT9;HAGH;HIBCH;OTUB2;PPT1;UCHL1;UCHL3;USP12;USP21;USP5;USP53;YOD1
C5.MF	HYDROLASE_ACTIVITY_ACTING_ON_CARBON_NITROGEN_NOT_PEPTIDEBONDSIN_CYCLIC_AMIDINES	12	16	1.30218	0.122495	0.212033	ADA;ADARB2;ADAT1;AMPD1;AMPD3;ATIC;CDA;DCTD;GCH1;GDA;MTHFD1;MTHFD2
C5.BP	CALCIUM_ION_TRANSPORT	19	27	1.2218	0.124313	0.214669	ATP2A1;ATP2A3;ATP2C1;CACNA1D;CACNB3;CACNB4;CHRNA7;NMUR1;NMUR2;ORAI1;RYR1;RYR3;SLC8A1;STIM1;STIM2;TRPC1;TRPC4;TRPC5;TRPV5
C5.BP	G1_S_TRANSITION_OF_MITOTIC_CELL_CYCLE	19	27	1.2218	0.124313	0.214669	ACVR1;ACVR1B;BCAT1;CDC7;CDK4;CUL1;CUL2;CUL3;CUL4A;CUL5;DBF4;GFI1;GSPT1;INHBA;LATS2;POLE;PPP6C;RCC1;SKP2
C5.BP	POSITIVE_REGULATION_OF_CATALYTIC_ACTIVITY	101	162	1.08247	0.125018	0.21563	ABL1;ABL2;ADCY7;ADORA2B;ADORA3;ADRA2A;ADRA2C;ADRB1;ADRB2;ADRB3;AIFM3;ALS2;APAF1;APH1A;ARAP1;ATP7A;AVPR1B;AVPR2;BUD31;C5;CALCR;CAP1;CAP2;CCDC88A;CCKBR;CCND1;CCND2;CCND3;CD81;CHRM1;CHRNA7;COL4A3;CRHR1;CYCS;DAXX;DBNL;DRD5;EDNRA;EGFR;ERBB2;ERN1;FGF2;GADD45B;GADD45G;GNAQ;GNAS;GNG3;GRM4;HIP1;IFT57;IRAK1;LCK;MADD;MAP2K3;MAP3K10;MAP3K11;MAP3K13;MAP3K4;MAP3K5;MAP3K6;MAP3K7;MAP3K9;MAP4K1;MAP4K5;MTCH1;NCSTN…
C5.BP	DNA_PACKAGING	24	35	1.19057	0.125572	0.216074	ACIN1;ASF1A;ASH1L;CHAF1A;CHAF1B;DFFB;HAT1;HDAC5;KAT6A;NAA10;NAP1L1;NAP1L2;NAP1L3;NAP1L4;NCAPH;PAM;RSF1;SET;SIRT1;SIRT4;SMARCA5;SMC4;TOP2A;TSSK6
C5.CC	BASOLATERAL_PLASMA_MEMBRANE	24	35	1.19057	0.125572	0.216074	ACTN1;ACTN2;ACTN3;ATP7A;ATP7B;B4GALT1;BCAR1;BEST1;DLG1;DST;ERBB2IP;EVL;MYO1C;PTPRC;SLC16A10;SLC4A11;SORBS1;SORBS3;SRCIN1;STX2;STX4;TJP1;TRIP6;VCL
C5.BP	G2_M_TRANSITION_OF_MITOTIC_CELL_CYCLE	10	13	1.33557	0.128077	0.217298	ANAPC10;ANAPC4;ANAPC5;BIRC5;CDK2;DDX11;KHDRBS1;LATS1;TPD52L1;USH1C
C5.BP	ACTIVATION_OF_JNK_ACTIVITY	10	13	1.33557	0.128077	0.217298	DAXX;DBNL;MAP3K10;MAP3K11;MAP3K5;MAP3K6;MAP3K9;MAP4K1;MAP4K5;PKN1
C5.BP	PHOTOTRANSDUCTION	10	13	1.33557	0.128077	0.217298	ABCA4;NR2E3;OPN1SW;OPN4;PDC;PDE6B;PITPNM1;RHO;SAG;UNC119
C5.BP	REGULATION_OF_PH	10	13	1.33557	0.128077	0.217298	ATP1A1;ATP1A2;ATP1A3;ATP1A4;ATP6V1B1;CLCN3;CLN3;PPT1;SLC9A1;SLC9A7
C5.BP	DNA_FRAGMENTATION_DURING_APOPTOSIS	10	13	1.33557	0.128077	0.217298	AIFM1;BNIP3;CECR2;CIDEA;CYCS;DFFA;DFFB;PPT1;SOD1;TPD52L1
C5.CC	EXTRINSIC_TO_PLASMA_MEMBRANE	10	13	1.33557	0.128077	0.217298	APC2;ARRB1;GNA14;GNAI1;GNAS;RGS19;SYTL1;SYTL2;SYTL4;TGM3
C5.CC	GOLGI_STACK	10	13	1.33557	0.128077	0.217298	B3GALT6;B4GALT1;CLN3;GOLGA5;GOLGB1;OCRL;RAB14;RAB30;SGMS1;TRAPPC4
C5.CC	FOCAL_ADHESION	10	13	1.33557	0.128077	0.217298	ACTN1;ACTN2;ACTN3;BCAR1;EVL;PTPRC;SORBS3;SRCIN1;TRIP6;VCL
C5.CC	ENDOPLASMIC_RETICULUM_LUMEN	10	13	1.33557	0.128077	0.217298	CALR;ERAP1;ERAP2;ERP44;HSP90B1;MBTPS1;PDIA4;PDIA5;RCN1;UGGT2
C5.MF	HORMONE_BINDING	10	13	1.33557	0.128077	0.217298	ADIPOR1;ADIPOR2;ADRB2;ADRB3;ALDH1A1;CALCR;INSR;NPR1;NRD1;PIK3R1
C5.MF	N_METHYLTRANSFERASE_ACTIVITY	10	13	1.33557	0.128077	0.217298	EHMT1;FBXO11;NSD1;PRMT1;PRMT7;PRMT8;RNMT;SUV39H1;SUV39H2;WHSC1L1
C5.MF	PHOSPHATASE_BINDING	10	13	1.33557	0.128077	0.217298	BCAR1;DLG1;MAGI2;MAST2;PIK3R1;PPME1;PPP2R4;PPP6R3;SMG5;SOD1
C5.MF	PEPTIDE_BINDING	54	84	1.11615	0.128236	0.217313	AVPR1B;AVPR2;BRS3;CALCR;CCKAR;CCKBR;GALR1;GALR2;GRPR;HCRTR2;INSR;KDELR1;KDELR2;KISS1R;KPNA1;KPNA2;KPNA3;KPNB1;MCHR1;NFKBIA;NKTR;NMBR;NMUR1;NMUR2;NPBWR1;NPBWR2;OPCML;OPRD1;OPRK1;OPRM1;PEX7;PIK3R1;PPIC;PPID;PPIE;PPIG;PPIH;SLC7A5;SLC7A8;SLC7A9;SSR1;SSR2;SSR3;SSTR1;SSTR2;SSTR3;SSTR4;SSTR5;TACR1;TACR2;TACR3;TNPO1;TNPO2;TOMM34
C5.BP	PROTEIN_IMPORT_INTO_NUCLEUS	32	48	1.15749	0.129308	0.218532	AKT1;CBLB;FAF1;FLNA;GLI3;IPO5;KPNA1;KPNA2;KPNA3;KPNA4;KPNA5;KPNA6;KPNB1;MCM3AP;NCKIPSD;NF1;NFKBIE;NOP58;NUP205;PDIA3;PPIH;PPP1R10;RANBP2;RERE;RPAIN;SMAD3;TGFB1;TNPO1;TONSL;TPR;TRIP6;ZFYVE9
C5.BP	SYNAPTOGENESIS	6	7	1.48821	0.129334	0.218532	ACHE;COL4A4;NLGN1;NRCAM;POU4F1;UBB
C5.BP	G_PROTEIN_SIGNALING_ADENYLATE_CYCLASE_INHIBITING_PATHWAY	8	10	1.38899	0.13151	0.218532	CHRM5;DRD2;GRM4;MCHR1;NPY2R;OPRK1;OPRL1;RGS1
C5.BP	REGULATION_OF_CHROMOSOME_ORGANIZATION_AND_BIOGENESIS	8	10	1.38899	0.13151	0.218532	ERCC1;ERCC4;PIF1;PPARGC1A;SET;TLK1;TLK2;UBE2N
C5.BP	NEUTRAL_AMINO_ACID_TRANSPORT	8	10	1.38899	0.13151	0.218532	SERINC1;SLC1A4;SLC1A5;SLC6A7;SLC7A10;SLC7A5;SLC7A8;SLC7A9
C5.BP	LYSOSOMAL_TRANSPORT	8	10	1.38899	0.13151	0.218532	ADRB2;AP3M1;ARSB;LYST;NPC1;RHOB;USE1;ZFYVE16
C5.BP	NUCLEOTIDE_SUGAR_METABOLIC_PROCESS	8	10	1.38899	0.13151	0.218532	CSGALNACT1;GMDS;PMM2;SLC35A3;TSTA3;UAP1;UGDH;UGP2
C5.BP	POSITIVE_REGULATION_OF_CYTOSKELETON_ORGANIZATION_AND_BIOGENESIS	8	10	1.38899	0.13151	0.218532	ARF6;ARHGEF10L;KATNB1;MAPT;NCK1;NCK2;NF2;SORBS3
C5.BP	POSITIVE_REGULATION_OF_ANGIOGENESIS	8	10	1.38899	0.13151	0.218532	AGGF1;ANGPTL3;ANGPTL4;BTG1;CHRNA7;RHOB;RUNX1;SPHK1
C5.BP	AMYLOID_PRECURSOR_PROTEIN_METABOLIC_PROCESS	8	10	1.38899	0.13151	0.218532	ABCG1;ACHE;APH1A;CLN3;NCSTN;PSEN1;PSEN2;PSENEN
C5.CC	INTEGRAL_TO_GOLGI_MEMBRANE	8	10	1.38899	0.13151	0.218532	ATP7A;ENTPD4;MAN1C1;PCSK7;QSOX1;RER1;SGMS1;SGMS2
C5.CC	LYSOSOMAL_MEMBRANE	8	10	1.38899	0.13151	0.218532	ABCA2;CD63;CORO1A;CTNS;LAMP2;LAMP3;MYO7A;SLC17A5
C5.MF	PHOSPHORUS_OXYGEN_LYASE_ACTIVITY	8	10	1.38899	0.13151	0.218532	ADCY7;ADCY8;ADCY9;GUCY1A2;GUCY1A3;GUCY1B3;GUCY2D;GUCY2F
C5.MF	SMALL_CONJUGATING_PROTEIN_SPECIFIC_PROTEASE_ACTIVITY	8	10	1.38899	0.13151	0.218532	SENP2;UCHL1;UCHL3;UFD1L;USP12;USP21;USP5;USP53
C5.MF	FUCOSYLTRANSFERASE_ACTIVITY	8	10	1.38899	0.13151	0.218532	FUT10;FUT4;FUT5;FUT6;FUT7;FUT8;FUT9;POFUT1
C5.MF	MONOSACCHARIDE_TRANSMEMBRANE_TRANSPORTER_ACTIVITY	8	10	1.38899	0.13151	0.218532	SLC2A1;SLC2A2;SLC2A3;SLC2A4;SLC2A5;SLC2A8;SLC5A1;SLC5A2
C5.MF	CYCLASE_ACTIVITY	8	10	1.38899	0.13151	0.218532	ADCY7;ADCY8;ADCY9;GUCY1A2;GUCY1A3;GUCY1B3;GUCY2D;GUCY2F
C5.MF	N_ACYLTRANSFERASE_ACTIVITY	17	24	1.22984	0.133575	0.22171	ALAS2;CERS5;CREBBP;EDF1;ELP4;EP300;HAT1;KAT6A;KAT6B;KAT7;KAT8;SAT1;SMARCE1;SRCAP;TAF1;TAF1L;TAF5
C5.BP	DI___TRI_VALENT_INORGANIC_CATION_TRANSPORT	22	32	1.19367	0.135366	0.224427	ATP2A1;ATP2A3;ATP2C1;CACNA1D;CACNB3;CACNB4;CHRNA7;NMUR1;NMUR2;ORAI1;RYR1;RYR3;SLC11A2;SLC30A5;SLC39A1;SLC8A1;STIM1;STIM2;TRPC1;TRPC4;TRPC5;TRPV5
C5.BP	EXTRACELLULAR_STRUCTURE_ORGANIZATION_AND_BIOGENESIS	15	21	1.24017	0.14358	0.237234	ACHE;AGRN;B4GALT7;CACNB2;CHRNA1;COL4A4;LAMC1;MYH11;NF1;NLGN1;NRCAM;NRD1;POU4F1;TNXB;UBB
C5.MF	EXCITATORY_EXTRACELLULAR_LIGAND_GATED_ION_CHANNEL_ACTIVITY	15	21	1.24017	0.14358	0.237234	CHRNA1;CHRNA2;CHRNA3;CHRNA4;CHRNA6;CHRNA7;CHRNB2;CHRNB3;CHRNB4;CHRNE;GLRA1;GLRA2;GLRB;HTR3A;STX1B
C5.MF	N_ACETYLTRANSFERASE_ACTIVITY	15	21	1.24017	0.14358	0.237234	CREBBP;EDF1;ELP4;EP300;HAT1;KAT6A;KAT6B;KAT7;KAT8;SAT1;SMARCE1;SRCAP;TAF1;TAF1L;TAF5
C5.BP	NUCLEAR_IMPORT	33	50	1.14592	0.144122	0.237859	AKT1;CBLB;FAF1;FLNA;GLI3;HNRNPA1;IPO5;KPNA1;KPNA2;KPNA3;KPNA4;KPNA5;KPNA6;KPNB1;MCM3AP;NCKIPSD;NF1;NFKBIE;NOP58;NUP205;PDIA3;PPIH;PPP1R10;RANBP2;RERE;RPAIN;SMAD3;TGFB1;TNPO1;TONSL;TPR;TRIP6;ZFYVE9
C5.BP	CELL_CYCLE_ARREST_GO_0007050	36	55	1.13645	0.147959	0.243914	APC;BTG4;CUL1;CUL2;CUL3;CUL4A;CUL5;EIF4G2;ERN1;FOXO4;GADD45A;GAS7;ING4;INHBA;KAT2B;KHDRBS1;MAP2K6;MAPK12;MFN2;MLF1;MYC;NBN;NOTCH2;PA2G4;PCBP4;PPM1G;PPP1R15A;PPP1R9B;PPP2R3B;SESN1;SMAD3;STK11;TBRG1;TBRG4;TGFB1;TP53
C5.BP	PROTEIN_POLYMERIZATION	13	18	1.25395	0.154341	0.253573	ARF6;CENPJ;GSN;LATS1;MAPRE1;MAPT;NCK1;NCK2;RAC1;RASA1;TPPP;WASF1;WASF3
C5.CC	CELL_MATRIX_JUNCTION	13	18	1.25395	0.154341	0.253573	ACTN1;ACTN2;ACTN3;BCAR1;DST;ERBB2IP;EVL;PTPRC;SORBS1;SORBS3;SRCIN1;TRIP6;VCL
C5.CC	SECRETORY_GRANULE	13	18	1.25395	0.154341	0.253573	ABCA3;ABCC4;HPS4;ICA1;LAMP2;PAM;SCG5;SELP;SLC30A5;SPACA3;TMED10;TMED2;VWF
C5.BP	SECONDARY_METABOLIC_PROCESS	18	26	1.20201	0.158001	0.259293	ALAD;ALAS1;ALAS2;AP3D1;BCO2;COX10;COX15;CPOX;DHRS3;FECH;GMPS;NFE2L1;OCA2;PAICS;PPOX;RDH11;RDH12;TSPO
C5.CC	EXTRACELLULAR_MATRIX_PART	37	57	1.12703	0.162316	0.266074	AGRN;APLP1;COL13A1;COL15A1;COL16A1;COL18A1;COL4A2;COL4A3;COL4A4;COL4A5;COL7A1;DMD;DST;EFEMP2;ERBB2IP;FBN1;LAMA2;LAMA3;LAMA4;LAMB1;LAMB2;LAMC1;MAGEE1;NID2;SGCA;SGCB;SGCD;SGCE;SGCG;SMC3;SNTB1;SNTB2;SNTG1;SNTG2;SSPN;TINAG;TNXB
C5.MF	PROTEIN_KINASE_BINDING	40	62	1.12016	0.164692	0.269664	ADAM10;ADAM9;APC;AVPR1B;BCAR1;CCDC88A;CCND3;CDK5RAP2;CEP250;DLG1;FAF1;FOXO3;GRK5;HINT1;IRAK1;ITGB2;KIF13B;LATS1;LCK;LLGL1;MAP2K7;MAP3K12;MAP3K13;MAPK8IP1;MAPK8IP2;MAPK8IP3;PDLIM5;PICK1;PRDX3;PTPRC;PTPRR;RAD9A;RELA;RPS6KA4;SOCS1;SQSTM1;TOP2A;TOP2B;TRIB3;YWHAG
C5.BP	ENERGY_RESERVE_METABOLIC_PROCESS	11	15	1.27324	0.165796	0.270255	ADRB3;DYRK2;GCK;GFPT1;GFPT2;GSK3B;GYG2;GYS2;PYGB;PYGM;TREH
C5.BP	TUBE_MORPHOGENESIS	11	15	1.27324	0.165796	0.270255	CELSR1;GCLC;GCLM;GLI2;KEL;LMO4;NOTCH4;SHH;SOD1;TINAG;VANGL2
C5.BP	REGULATION_OF_GTPASE_ACTIVITY	11	15	1.27324	0.165796	0.270255	ADAP1;ALS2;ARAP1;FGD1;FGD2;FGD4;NF1;RAB3GAP1;RAB3GAP2;RALBP1;TSC1
C5.BP	NEGATIVE_REGULATION_OF_CELL_MIGRATION	11	15	1.27324	0.165796	0.270255	ACVRL1;ARAP3;CLIC4;GTPBP4;MIA3;NF1;NF2;PTEN;SHH;TBX5;VCL
C5.BP	POSITIVE_REGULATION_OF_MAP_KINASE_ACTIVITY	29	44	1.14434	0.167588	0.27287	ADORA2B;ADRA2A;ADRA2C;ADRB2;C5;CD81;CHRNA7;DAXX;DBNL;EGFR;ERBB2;FGF2;GNG3;GRM4;MADD;MAP3K10;MAP3K11;MAP3K5;MAP3K6;MAP3K9;MAP4K1;MAP4K5;PAK1;PIK3CB;PKN1;SHC1;SOD1;TLR6;TPD52L1
C5.BP	REGULATION_OF_MITOTIC_CELL_CYCLE	16	23	1.20782	0.171159	0.277133	ASNS;BIRC5;BTG3;CDC25C;CDC6;CDK10;CDK2;DLG1;FBXO5;FOXC1;RCC1;SIK1;SMAD3;SPHK1;TGFB1;TMEM8B
C5.CC	ADHERENS_JUNCTION	16	23	1.20782	0.171159	0.277133	ACTN1;ACTN2;ACTN3;BCAR1;CTNNA3;EVL;PGM5;PTPRC;SHROOM2;SHROOM3;SORBS1;SORBS3;SRCIN1;TRIP6;VCL;ZYX
C5.MF	S_ADENOSYLMETHIONINE_DEPENDENT_METHYLTRANSFERASE_ACTIVITY	16	23	1.20782	0.171159	0.277133	BHMT;DNMT3B;EHMT1;FBXO11;LCMT1;METTL1;NSD1;NSUN2;PCMT1;PRMT7;PRMT8;RNMT;SUV39H1;SUV39H2;TRDMT1;WHSC1L1
C5.MF	OXIDOREDUCTASE_ACTIVITY_ACTING_ON_THE_CH_CH_GROUP_OF_DONORS	16	23	1.20782	0.171159	0.277133	ACADM;ACADSB;ACADVL;ACOX2;ACOX3;AKR1C1;AKR1C2;BLVRB;CPOX;DHCR7;GCDH;IVD;MECR;PPOX;SDHA;SDHD
C5.MF	CHANNEL_REGULATOR_ACTIVITY	16	23	1.20782	0.171159	0.277133	ADRA2A;ARPP19;CHRNA7;ENSA;KCNAB1;KCNAB2;KCNAB3;KCNJ12;KCNS3;KCNV1;NEDD4L;NPY2R;PDZD3;SGK2;TMPRSS3;TNNI3
C5.BP	ISOPRENOID_METABOLIC_PROCESS	9	12	1.30218	0.177691	0.285484	BCO2;DHRS3;IDI1;MVK;NPC2;PDSS1;PDSS2;RDH11;RDH12
C5.BP	REGULATION_OF_LIPID_METABOLIC_PROCESS	9	12	1.30218	0.177691	0.285484	ANGPTL3;BMP6;CIDEA;EDF1;NPC2;NR5A1;PPARGC1A;SOD1;STUB1
C5.BP	AGING	9	12	1.30218	0.177691	0.285484	KL;LIMS1;LOXL2;NPM1;PDCD4;SOD1;TBX2;TBX3;TP53
C5.BP	NOTCH_SIGNALING_PATHWAY	9	12	1.30218	0.177691	0.285484	ADAM10;APH1A;DTX1;NCSTN;NOTCH1;PSEN1;PSEN2;PSENEN;TP63
C5.MF	NEUTRAL_AMINO_ACID_TRANSMEMBRANE_TRANSPORTER_ACTIVITY	9	12	1.30218	0.177691	0.285484	SERINC1;SLC1A4;SLC1A5;SLC6A5;SLC6A9;SLC7A10;SLC7A5;SLC7A8;SLC7A9
C5.MF	DELAYED_RECTIFIER_POTASSIUM_CHANNEL_ACTIVITY	9	12	1.30218	0.177691	0.285484	KCNA1;KCNA2;KCNA3;KCNA5;KCNB2;KCNH1;KCNH2;KCNQ1;KCNS3
C5.MF	SPECIFIC_TRANSCRIPTIONAL_REPRESSOR_ACTIVITY	9	12	1.30218	0.177691	0.285484	BMP2;HDAC10;HDAC5;HDAC6;HDAC7;HDAC9;NKRF;PHB2;UBP1
C5.BP	POSITIVE_REGULATION_OF_BINDING	19	28	1.17816	0.182509	0.292577	ABRA;AKTIP;CAMK2A;CEBPG;DPH3;EDA;EDF1;EP300;ERC1;IKBKB;MAP3K13;NME1;NPM1;PRDX3;PRKCQ;RELA;TSSK4;UBE2N;UBE2V1
C5.MF	LIPID_TRANSPORTER_ACTIVITY	19	28	1.17816	0.182509	0.292577	ABCA1;ABCG1;APOD;ATP11B;ATP8B1;CDIPT;GLTP;HSD17B4;LRP1;NPC1;PCTP;PITPNA;PITPNC1;PITPNM1;PITPNM3;PLSCR1;SFTPA1;SLC27A4;SLCO2A1
C5.BP	RESPONSE_TO_LIGHT_STIMULUS	30	46	1.13233	0.185105	0.29626	ABCA4;BRSK1;CACNA1F;CLOCK;COPS3;DYNLRB1;ERCC2;ERCC3;ERCC4;ERCC5;FECH;FEN1;GTF2H2;MAPK8;NF1;NR2E3;OPN1SW;OPN4;PDC;PDE6B;PITPNM1;POLD1;RELA;REV1;RHO;RPAIN;SAG;SERPINB13;UBE4B;UNC119
C5.BP	OXYGEN_AND_REACTIVE_OXYGEN_SPECIES_METABOLIC_PROCESS	14	20	1.21537	0.185825	0.29626	AOX1;BNIP3;CCS;DRD5;ME3;NDUFA13;NDUFS1;NDUFS3;NDUFS4;NOS2;NOX5;SFTPD;SOD1;SOD2
C5.BP	NUCLEOTIDE_EXCISION_REPAIR	14	20	1.21537	0.185825	0.29626	DDB1;ERCC1;ERCC2;ERCC3;ERCC4;ERCC5;LIG4;MMS19;NTHL1;RAD23A;RAD23B;TP53;XAB2;XPC
C5.MF	DAMAGED_DNA_BINDING	14	20	1.21537	0.185825	0.29626	APTX;DDB1;ERCC1;ERCC4;FEN1;MSH2;MSH6;OGG1;POLH;POLQ;REV1;TDG;XPA;XPC
C5.MF	TRANSFERASE_ACTIVITY_TRANSFERRING_PENTOSYL_GROUPS	14	20	1.21537	0.185825	0.29626	APRT;PARP1;PNP;PPAT;QTRT1;SIRT1;SIRT3;SIRT4;SIRT6;TNKS;UMPS;UPP1;UPP2;XYLT1
C5.BP	COFACTOR_CATABOLIC_PROCESS	7	9	1.35041	0.189226	0.301352	ACO2;ALDH1L1;PDHB;SDHA;SDHB;SDHC;SDHD
C5.BP	RESPONSE_TO_HORMONE_STIMULUS	22	33	1.15749	0.190409	0.302905	ABCA2;ADIPOR1;ADIPOR2;CALCR;EIF2B1;EIF2B2;EIF2B3;EIF2B4;EIF2B5;FOXC2;GATA3;GCLC;GHSR;HCLS1;LATS1;LATS2;LYN;ME1;NCOA6;PDCD7;RBM14;TSC1
C5.MF	AUXILIARY_TRANSPORT_PROTEIN_ACTIVITY	17	25	1.18064	0.198502	0.315434	ADRA2A;ARPP19;CHRNA7;ENSA;KCNAB1;KCNAB2;KCNAB3;KCNJ12;KCNS3;KCNV1;NEDD4L;NPY2R;PDZD3;SGK2;SMAD3;TMPRSS3;TNNI3
C5.BP	REGULATION_OF_PROTEIN_MODIFICATION_PROCESS	28	43	1.13058	0.199958	0.3174	AKTIP;ATG7;BMP4;CCDC88A;CCDC88C;CCND1;CCND2;CCND3;CD81;EGFR;GTPBP4;HCLS1;ITGB2;LYN;NDUFS4;NF2;PPARGC1A;PPP2R4;PRKCG;RNF139;SET;SOCS1;STUB1;TGFB1;TNK2;TSC1;UBE2D1;UBE2N
C5.BP	SENSORY_PERCEPTION	115	189	1.05644	0.20223	0.319703	ABCA4;ABLIM1;ADORA2A;AIPL1;ALDH7A1;ARR3;ATP2B2;ATP6V0A4;ATP6V1B1;BEST1;CACNA1F;CCKBR;CDH23;CDS1;CHM;CHML;CNGA1;CNGA3;CNGB1;CNGB3;COL18A1;COL4A3;CRYAA;CRYM;CYB5R4;CYP1B1;DFNB31;DHRS3;DIAPH1;DNAJC19;EFEMP1;EML2;EYA1;EYA3;EYA4;FSCN2;GNAS;GNAT1;GRM8;GUCY2D;GUCY2F;KCNQ1;KCNQ4;KIFC3;MYO15A;MYO1A;MYO3A;MYO6;MYO7A;NDUFB9;NR2E3;NRL;OAT;OPA1;OPA3;OPN1LW;OPN1SW;OPN4;OPRK1;OPRL1;OPRM1;OTOF;PAX2;PAX3;PAX6;PCD…
C5.BP	SISTER_CHROMATID_SEGREGATION	12	17	1.22558	0.202288	0.319703	CDC23;CENPE;DDX11;ESPL1;LATS1;NCAPH;NDC80;PAM;PDS5B;SMC1A;SMC4;ZW10
C5.CC	APICAL_PART_OF_CELL	12	17	1.22558	0.202288	0.319703	AQP2;ATP6V0A4;ATP8B1;PDZD3;RHCG;SHROOM2;SHROOM3;SLC30A5;SLC46A1;STX3;TCHP;USH1C
C5.MF	ANTIOXIDANT_ACTIVITY	12	17	1.22558	0.202288	0.319703	CAT;CYGB;GPX4;GSR;GSTZ1;IPCEF1;MPO;PRDX2;PRDX4;TXNDC2;TXNRD1;TXNRD2
C5.BP	REGULATION_OF_BINDING	37	58	1.1076	0.205861	0.324997	ABRA;ADRB2;ADRB3;AKTIP;APEX1;CAMK2A;CEBPG;DPH3;EDA;EDF1;EGLN1;EP300;ERC1;FLNA;FOXP3;GTPBP4;ID1;ID2;ID3;IKBKB;MAP3K13;NARFL;NME1;NPM1;PEX14;PRDX3;PRKCQ;PRMT8;RELA;RSF1;SMAD2;STK36;SUMO1;TGFB1;TSSK4;UBE2N;UBE2V1
C5.BP	SECOND_MESSENGER_MEDIATED_SIGNALING	93	152	1.06231	0.207559	0.327322	ADCY7;ADORA2B;ADORA3;ADRA1B;ADRA1D;ADRA2A;ADRB1;ADRB2;ADRB3;AVPR1B;AVPR2;BTK;BUD31;CALCR;CALCRL;CAMKK2;CAP1;CAP2;CCKAR;CCKBR;CHRM1;CHRM2;CHRM5;CRHR1;CRHR2;DRD1;DRD2;DRD5;EDNRA;EDNRB;EGFR;GABBR1;GABBR2;GALR1;GALR2;GNAI2;GNAI3;GNAQ;GNAS;GRK5;GRM2;GRM3;GRM4;GRM5;GRM7;GRM8;HOMER1;HRH1;HRH2;HTR1B;HTR1D;HTR1E;HTR1F;HTR2B;HTR4;HTR7;LHCGR;MCHR1;MTNR1A;MTNR1B;NDUFS4;NF1;NMBR;NMUR1;NMUR2;NPY2R;NUDT4;OPRD1;…
C5.CC	INTEGRAL_TO_MEMBRANE	758	1291	1.01942	0.208194	0.327968	A4GNT;AAAS;ABCA1;ABCA2;ABCA3;ABCA7;ABCB1;ABCB11;ABCB4;ABCC1;ABCC2;ABCC3;ABCC5;ABCD2;ABCD3;ABCG2;ACP2;ACVR1;ACVR1B;ACVR1C;ACVR2A;ACVR2B;ACVRL1;ADAM17;ADAM2;ADAM23;ADAM30;ADAM8;ADAM9;ADCY3;ADCY7;ADCY9;ADORA1;ADORA2A;ADORA2B;ADORA3;ADRA1A;ADRA1B;ADRA1D;ADRA2A;ADRA2B;ADRA2C;ADRB1;ADRB2;ADRB3;ADRM1;AGFG1;ALK;ANPEP;APH1A;APH1B;APP;AQP1;AQP4;AQP5;AQP6;AQP7;AQP8;AQP9;ARL6IP5;ATAD5;ATP12A;ATP1A1;ATP1A4;AT…
C5.BP	EPIDERMAL_GROWTH_FACTOR_RECEPTOR_SIGNALING_PATHWAY	15	22	1.1838	0.216561	0.340043	BCAR1;CBL;CBLC;EGFR;EPS15;EPS8;ERBB2IP;GAB1;GRB2;GRB7;NCK2;REPS2;RPS6KA5;SHC1;SHC3
C5.MF	COFACTOR_BINDING	15	22	1.1838	0.216561	0.340043	ABAT;AGXT;ALDH6A1;BIRC5;GCLC;GRHPR;HACL1;HPGD;ME1;ME3;MTRR;NDOR1;PPOX;SPR;WWOX
C5.MF	EXTRACELLULAR_LIGAND_GATED_ION_CHANNEL_ACTIVITY	15	22	1.1838	0.216561	0.340043	CHRNA1;CHRNA2;CHRNA3;CHRNA4;CHRNA6;CHRNA7;CHRNB2;CHRNB3;CHRNB4;CHRNE;GLRA1;GLRA2;GLRB;HTR3A;STX1B
C5.CC	PLASMA_MEMBRANE	813	1387	1.01771	0.220752	0.343571	ABCA1;ABCA3;ABCB11;ABCB4;ABCC1;ABCC2;ABCC3;ABCC4;ABCC5;ABCC6;ABCD2;ABCG1;ABRA;ACE;ACTL6A;ACTN1;ACTN2;ACTN3;ACVR1;ACVR1B;ACVR1C;ACVR2A;ACVR2B;ACVRL1;ADAM11;ADAM12;ADAM17;ADAM2;ADAM23;ADAM8;ADAM9;ADAP1;ADCY3;ADCY7;ADCY8;ADCY9;ADI1;ADORA1;ADORA2A;ADORA2B;ADORA3;ADRA1A;ADRA1B;ADRA1D;ADRA2A;ADRA2B;ADRA2C;ADRB1;ADRB2;ADRB3;ADRM1;AGPAT3;AIFM3;AKT1;AKTIP;ALK;AMBP;ANO7;ANPEP;ANXA2;AP2S1;APC;APC2;APH1A;APP…
C5.BP	TISSUE_MORPHOGENESIS	10	14	1.24017	0.220935	0.343571	ERCC2;ERCC3;EYA2;GLI1;KLF4;SLIT2;SMAD2;TBX3;TGFB2;TGM3
C5.BP	S_PHASE	10	14	1.24017	0.220935	0.343571	ABL1;CDC7;CDK2AP1;DDX11;POLA1;POLD1;PTPRC;RCC1;TIMELESS;TIPIN
C5.BP	CIRCADIAN_RHYTHM	10	14	1.24017	0.220935	0.343571	ARNTL;CLOCK;CRY1;EGR3;HTR7;MTNR1A;OPN4;PER1;PER2;TIMELESS
C5.BP	DNA_DAMAGE_RESPONSESIGNAL_TRANSDUCTION_RESULTING_IN_INDUCTION_OF_APOPTOSIS	10	14	1.24017	0.220935	0.343571	ABL1;AIFM1;CHEK2;CIDEA;CIDEB;DYRK2;PCBP4;SFN;TP53;TP73
C5.BP	SENSORY_ORGAN_DEVELOPMENT	10	14	1.24017	0.220935	0.343571	CEP290;DFNB31;JAG2;MAFB;NF1;RORB;SHROOM2;SOD1;TGFB2;ZIC1
C5.CC	PML_BODY	10	14	1.24017	0.220935	0.343571	CHEK2;ELF4;LRCH4;RB1;RPA1;RPAIN;SPTBN4;SRSF2;TOPBP1;UBE2I
C5.MF	DEAMINASE_ACTIVITY	10	14	1.24017	0.220935	0.343571	ADA;ADARB2;ADAT1;AMPD1;AMPD3;CDA;CRYM;DCTD;GDA;GNPDA1
C5.MF	PDZ_DOMAIN_BINDING	10	14	1.24017	0.220935	0.343571	CCDC88C;CLCN3;DOCK4;GRM7;NOS1AP;PTEN;SLC22A12;SSTR2;TBC1D10A;USHBP1
C5.MF	METALLOENDOPEPTIDASE_ACTIVITY	18	27	1.15749	0.225377	0.350106	ECE2;FAP;IDE;KEL;MBTPS2;MEP1A;MMP11;MMP14;MMP15;MMP16;MMP17;MMP24;MMP8;PITRM1;PMPCA;RCE1;SPG7;THOP1
C5.MF	PROTEIN_HOMODIMERIZATION_ACTIVITY	73	119	1.06509	0.231263	0.358865	ABAT;ABCG1;ABCG2;ABCG4;ACTN3;ACTN4;ADAM10;ADRB2;ADRB3;AGXT;AIMP1;ALS2;AMBP;ATPIF1;BIRC5;BNIP3;CCDC88A;CDA;CHRNA7;CIDEA;CLIP1;CUBN;DGKD;DSCAML1;ERCC5;FOXP2;FOXP3;GLA;GOLGA5;GYS2;HEXB;HPGD;HPS4;HSP90AA1;INHBB;LDB1;MAFA;MAP3K10;MAP3K11;MAP3K12;MAP3K13;MAP3K5;MAP3K9;MSH2;MSH6;MYH9;NFS1;NPM1;NR6A1;NRBP1;PLOD1;PPP2R4;PRMT8;RRAGA;SDCBP2;SH3GLB1;SLC9A7;SMAD3;SMAD4;SNX6;SP1;STK4;TBX1;TCF3;TGFB2;TOP2A;TPD5…
C5.MF	PROTEIN_DOMAIN_SPECIFIC_BINDING	45	72	1.08515	0.235486	0.365028	ABI2;ADAM15;ADAM9;ARHGAP5;ARHGEF4;CCDC88C;CD2AP;CLCN3;CRK;DOCK4;ELMO1;ERCC1;ESPN;ESRRG;EVL;GRM7;HOXB1;HSP90AA1;HSP90AB1;INSR;IRS1;JAK2;LCK;LDB1;LDB2;MAPT;MICAL1;MLF1;NOS1AP;NUP62;PPARGC1B;PTEN;PTK2;RAD9A;SLC22A12;SQSTM1;SRC;SSTR2;STUB1;TBC1D10A;TLN1;USHBP1;WBP2NL;XPA;YWHAH
C5.CC	MICROSOME	27	42	1.11615	0.236562	0.365309	APOB;ATP2A2;CERS5;COPA;CYP2C19;CYP2C9;CYP3A4;CYP3A5;CYP4A11;DHRS9;FMO3;GBA2;HSD17B3;HSD3B1;HSD3B2;HSP90B1;IRS1;PTGS1;RDH16;SLC35B1;SLC9A6;SSR3;STX16;STX2;TMED10;TMED2;VCP
C5.BP	AMINO_SUGAR_METABOLIC_PROCESS	13	19	1.18795	0.237175	0.365309	CHIA;CHIT1;CHST2;CHST4;CHST5;CHST6;CHST7;CSGALNACT1;GNPDA1;NAGK;NANP;SLC35A3;UAP1
C5.BP	MEIOSIS_I	13	19	1.18795	0.237175	0.365309	ATM;CHEK1;DMC1;LIG3;MRE11A;RAD1;RAD21;RAD50;RAD51;RAD51D;RAD54B;SPO11;STAG3
C5.BP	REGULATION_OF_MUSCLE_CONTRACTION	13	19	1.18795	0.237175	0.365309	ATP2A1;CNN1;KCNB2;MYBPC3;MYBPH;MYL2;MYL5;MYL9;PPP1R12B;SOD1;SPHK1;TNNT1;TPM1
C5.BP	ADENYLATE_CYCLASE_ACTIVATION	13	19	1.18795	0.237175	0.365309	ADCY7;ADORA2B;ADORA3;ADRB1;ADRB2;ADRB3;AVPR2;CAP1;CAP2;CRHR1;EDNRA;GNAS;P2RY11
C5.CC	CELL_PROJECTION_PART	13	19	1.18795	0.237175	0.365309	ACTN2;ATP6V0A4;B4GALT1;CDK5R1;CROCC;DNAH9;DNAI2;DNALI1;EFHC1;PKD2;RAB35;SLC22A12;SOD1
C5.BP	REGULATION_OF_DNA_BINDING	30	47	1.10824	0.237676	0.365694	ABRA;APEX1;CAMK2A;CEBPG;EDA;EDF1;EGLN1;EP300;ERC1;FLNA;FOXP3;ID1;ID2;ID3;IKBKB;MAP3K13;NARFL;NME1;NPM1;PEX14;PRDX3;PRKCQ;RELA;RSF1;STK36;SUMO1;TGFB1;TSSK4;UBE2N;UBE2V1
C5.BP	POSITIVE_REGULATION_OF_DEVELOPMENTAL_PROCESS	130	216	1.04496	0.240901	0.367372	ABL1;ACIN1;ACVR1B;ACVR2A;ADAMTSL4;ADORA1;AGGF1;AIFM1;AIFM3;ANGPTL3;ANGPTL4;ARAP1;BMP4;BMPR1B;BNIP1;BNIP3;BOC;BOK;BTG1;BTK;CASP10;CASP3;CASP4;CASP6;CDC42;CDK5;CDK5R1;CEBPG;CHEK2;CHRNA7;CIDEA;CIDEB;CIDEC;COL4A3;CUL1;CUL2;CUL3;CUL4A;CUL5;DAP;DAP3;DAXX;DCC;DPF1;DPF2;DYRK2;EEF1E1;EI24;EIF5A;ERCC2;ERCC3;ERN1;ERN2;ETS1;FASTK;FOXO3;FST;HPS4;HTT;IKBKG;INHBA;IP6K2;KL;LALBA;LCK;LGALS12;MAP3K10;MAP3K5;MAPK1;…
C5.BP	FATTY_ACID_BETA_OXIDATION	8	11	1.26272	0.242304	0.367372	ACADM;ACADS;ACADVL;CPT1A;CPT1B;ECH1;ECHS1;HADHB
C5.BP	REGULATION_OF_PROTEIN_POLYMERIZATION	8	11	1.26272	0.242304	0.367372	ARF6;LATS1;MAPRE1;MAPT;NCK1;NCK2;RASA1;TPPP
C5.BP	MITOCHONDRIAL_MEMBRANE_ORGANIZATION_AND_BIOGENESIS	8	11	1.26272	0.242304	0.367372	BNIP3;COX18;DNM1L;MFN2;OPA1;TAZ;TIMM50;TP53
C5.BP	CELLULAR_MONOVALENT_INORGANIC_CATION_HOMEOSTASIS	8	11	1.26272	0.242304	0.367372	ATP1A1;ATP1A2;ATP1A3;ATP1A4;CLCN3;CLN3;PPT1;TMPRSS3
C5.BP	BILE_ACID_METABOLIC_PROCESS	8	11	1.26272	0.242304	0.367372	ACOX2;ACOX3;AKR1C1;AKR1D1;GBA2;HSD3B7;NPC1;NR1H4
C5.BP	OLIGOSACCHARIDE_METABOLIC_PROCESS	8	11	1.26272	0.242304	0.367372	B4GALT1;COG2;FUT8;GLA;MAN1B1;MPDU1;ST6GAL1;ST6GAL2
C5.BP	POSITIVE_REGULATION_OF_DNA_METABOLIC_PROCESS	8	11	1.26272	0.242304	0.367372	CEBPG;GLI1;GLI2;PPARGC1A;PRKCG;RAD51;TGFB1;UBE2N
C5.BP	MAINTENANCE_OF_CELLULAR_PROTEIN_LOCALIZATION	8	11	1.26272	0.242304	0.367372	FAF1;NFKBIE;PDIA2;PDIA3;SUPT7L;TAF3;TONSL;TOPORS
C5.BP	DNA_MODIFICATION	8	11	1.26272	0.242304	0.367372	ATF7IP;ATRX;DMAP1;DNMT3B;FOS;GATAD2A;PICK1;PNP
C5.BP	POSITIVE_REGULATION_OF_MAPKKK_CASCADE	8	11	1.26272	0.242304	0.367372	ADRB2;ADRB3;GRM4;HIPK2;TAOK2;TAOK3;TPD52L1;TRAF7
C5.BP	REGULATION_OF_RAS_GTPASE_ACTIVITY	8	11	1.26272	0.242304	0.367372	ALS2;ARAP1;FGD1;FGD2;FGD4;NF1;RALBP1;TSC1
C5.MF	NF_KAPPAB_BINDING	8	11	1.26272	0.242304	0.367372	FAF1;GSK3B;NFKBIA;NPM1;PIAS3;RELA;TAF4B;TP53BP2
C5.MF	VOLTAGE_GATED_SODIUM_CHANNEL_ACTIVITY	8	11	1.26272	0.242304	0.367372	CACNA1S;PKD2;SCN11A;SCN2A;SCN4A;SCN5A;SCN7A;SCN9A
C5.BP	REGULATION_OF_DEVELOPMENTAL_PROCESS	259	437	1.02903	0.252961	0.38313	AATF;ABL1;ACIN1;ACVR1;ACVR1B;ACVR1C;ACVR2A;ADAMTSL4;ADORA1;AGGF1;AIFM1;AIFM3;ANGPTL3;ANGPTL4;ANXA1;ANXA4;ANXA5;APAF1;API5;ARAP1;ARAP3;ARHGDIA;ASNS;BAG4;BCAR1;BCL2L2;BECN1;BIRC3;BIRC5;BIRC6;BMP4;BMPR1B;BNIP1;BNIP2;BNIP3;BOC;BOK;BRAF;BTG1;BTK;CALR;CASP10;CASP3;CASP4;CASP6;CBX4;CDC42;CDK1;CDK5;CDK5R1;CDK6;CEBPG;CFL1;CHEK2;CHRNA7;CIAPIN1;CIDEA;CIDEB;CIDEC;CLN3;CNTN4;COL4A2;COL4A3;COL4A4;CRYAA;CRYAB;C…
C5.CC	VESICULAR_FRACTION	28	44	1.10488	0.256605	0.388172	ALS2;APOB;ATP2A2;CERS5;COPA;CYP2C19;CYP2C9;CYP3A4;CYP3A5;CYP4A11;DHRS9;FMO3;GBA2;HSD17B3;HSD3B1;HSD3B2;HSP90B1;IRS1;PTGS1;RDH16;SLC35B1;SLC9A6;SSR3;STX16;STX2;TMED10;TMED2;VCP
C5.BP	REGULATION_OF_TRANSLATION	56	91	1.06846	0.256824	0.388172	BOLL;CEBPG;DAZ1;DAZL;DDX25;EIF1;EIF1B;EIF2A;EIF2AK3;EIF2AK4;EIF2B2;EIF2B5;EIF3A;EIF3C;EIF3D;EIF3E;EIF3F;EIF3G;EIF3H;EIF3I;EIF3J;EIF4A2;EIF4A3;EIF4B;EIF4G2;EIF4G3;EIF4H;EIF5;EIF5A;ETF1;FOXP3;FURIN;GHSR;GLMN;HRSP12;HSPB1;IGF2BP2;INHBA;INHBB;MAST2;METAP1;MTIF2;MTRF1;NDUFA13;PAIP2;PAIP2B;SAMD4A;SEPSECS;SFTPD;TLR1;TLR3;TLR6;TRNAU1AP;TSC1;UPF1;YBX2
C5.BP	MITOTIC_SISTER_CHROMATID_SEGREGATION	11	16	1.19367	0.261057	0.39172	CDC23;CENPE;DDX11;ESPL1;NCAPH;NDC80;PAM;PDS5B;SMC1A;SMC4;ZW10
C5.BP	REGULATION_OF_CATABOLIC_PROCESS	11	16	1.19367	0.261057	0.39172	ANGPTL3;CIDEA;ECD;EGLN2;FAF1;GAPDHS;HGS;PFKL;PFKM;PRKCG;STUB1
C5.BP	BASE_EXCISION_REPAIR	11	16	1.19367	0.261057	0.39172	APEX1;HMGB1;HMGB2;MSH2;MSH6;NTHL1;OGG1;POLG;SMUG1;TDG;TP53
C5.BP	CELL_MATURATION	11	16	1.19367	0.261057	0.39172	ACTA1;ADAM12;AGRN;CACNA1H;FARP2;KCNH1;KCNIP2;MYH11;NRCAM;PICK1;TTN
C5.CC	CELL_SUBSTRATE_ADHERENS_JUNCTION	11	16	1.19367	0.261057	0.39172	ACTN1;ACTN2;ACTN3;BCAR1;EVL;PTPRC;SORBS1;SORBS3;SRCIN1;TRIP6;VCL
C5.MF	SODIUM_CHANNEL_ACTIVITY	11	16	1.19367	0.261057	0.39172	CACNA1S;PKD2;SCN11A;SCN2A;SCN4A;SCN5A;SCN7A;SCN9A;SCNN1G;SHROOM2;SLC4A11
C5.MF	COENZYME_BINDING	11	16	1.19367	0.261057	0.39172	ALDH6A1;GCLC;GRHPR;HACL1;HPGD;ME1;MTRR;NDOR1;PPOX;SPR;WWOX
C5.CC	INTRINSIC_TO_MEMBRANE	765	1309	1.01469	0.270279	0.40514	A4GNT;AAAS;ABCA1;ABCA2;ABCA3;ABCA7;ABCB1;ABCB11;ABCB4;ABCC1;ABCC2;ABCC3;ABCC5;ABCD2;ABCD3;ABCG2;ACP2;ACVR1;ACVR1B;ACVR1C;ACVR2A;ACVR2B;ACVRL1;ADAM17;ADAM2;ADAM23;ADAM30;ADAM8;ADAM9;ADCY3;ADCY7;ADCY9;ADORA1;ADORA2A;ADORA2B;ADORA3;ADRA1A;ADRA1B;ADRA1D;ADRA2A;ADRA2B;ADRA2C;ADRB1;ADRB2;ADRB3;ADRM1;AGFG1;ALK;ANPEP;APH1A;APH1B;APP;AQP1;AQP4;AQP5;AQP6;AQP7;AQP8;AQP9;ARL6IP5;ATAD5;ATP12A;ATP1A1;ATP1A4;AT…
C5.BP	DEVELOPMENT_OF_PRIMARY_SEXUAL_CHARACTERISTICS	17	26	1.13523	0.275004	0.411375	BMPR1B;CSDE1;DMRT1;DMRT2;EIF2B2;EIF2B4;EIF2B5;FSHR;HMGCR;HSD17B3;LHCGR;MEA1;NR5A1;PRKACG;SHH;SOD1;TBX3
C5.BP	POSITIVE_REGULATION_OF_DNA_BINDING	17	26	1.13523	0.275004	0.411375	ABRA;CAMK2A;CEBPG;EDA;EDF1;EP300;ERC1;IKBKB;MAP3K13;NME1;NPM1;PRDX3;PRKCQ;RELA;TSSK4;UBE2N;UBE2V1
C5.BP	MYELOID_CELL_DIFFERENTIATION	23	36	1.10926	0.277786	0.415109	ACIN1;ACVR1B;ACVR2A;ALAS2;CDC42;CDK6;CEBPG;DYRK3;ETS1;FOXO3;HCLS1;INHBA;KAT6A;KAT8;LDB1;LYN;MAFB;MYH9;NCOA6;RPS19;RUNX1;SCIN;SNRK
C5.BP	PROTEIN_COMPLEX_DISASSEMBLY	9	13	1.20201	0.289323	0.429699	ETF1;HRSP12;IRAK3;MTRF1;SET;SMARCE1;SUPT16H;TTF2;UPF1
C5.BP	STRIATED_MUSCLE_CONTRACTION_GO_0006941	9	13	1.20201	0.289323	0.429699	ALDOA;ATP2A1;DTNA;MYBPC3;MYBPH;MYL2;MYOM1;PGAM2;TTN
C5.BP	NEUROTRANSMITTER_SECRETION	9	13	1.20201	0.289323	0.429699	BAIAP3;GRM4;NLGN1;RAB3A;RIMS1;SEPT5;SNAPIN;SYN3;SYT1
C5.CC	VACUOLAR_PART	9	13	1.20201	0.289323	0.429699	ABCA2;ATP6V1B1;CD63;CORO1A;CTNS;LAMP2;LAMP3;MYO7A;SLC17A5
C5.MF	ENDORIBONUCLEASE_ACTIVITY	9	13	1.20201	0.289323	0.429699	APEX1;DBR1;DICER1;EXO1;FEN1;POP1;POP4;POP7;RPP30
C5.MF	POTASSIUM_CHANNEL_REGULATOR_ACTIVITY	9	13	1.20201	0.289323	0.429699	ADRA2A;ARPP19;KCNAB1;KCNAB2;KCNAB3;KCNJ12;KCNS3;KCNV1;SGK2
C5.BP	GAMETE_GENERATION	69	114	1.05088	0.29586	0.438959	ADAM18;ADAM28;AXIN1;BCL2L2;BMPR1B;BRD2;CCNA1;CCT6B;CDY1;CDY2B;CDYL;CGB;CHEK1;CSNK2A2;DAZAP1;DAZL;DDX25;DEAF1;DMC1;DNAH9;DNAJB13;DUSP13;DYNLL1;FSHR;HIST1H1A;HIST1H1T;HMGCR;HSPA2;INSL3;JAG2;KHDRBS3;LIG3;MAST2;MEA1;MOV10L1;MTL5;MYCBPAP;NME5;NPM2;NR6A1;OAZ3;PICK1;PPAP2A;PPAP2B;PRKACG;PRKAG1;PTCH2;RACGAP1;RPL10L;RPL39L;RUVBL1;SERPINA5;SOD1;SPAG4;SPAG9;SPO11;SUN5;TESK1;TESK2;THEG;TOB2;TSGA10;TSPY1;TSSK…
C5.BP	INORGANIC_ANION_TRANSPORT	12	18	1.15749	0.298181	0.439932	BEST1;CLCN4;CLIC1;CLIC3;CLIC5;GLRA1;NMUR1;SLC13A4;SLC17A7;SLC26A2;SLC26A4;SLC4A11
C5.BP	DEVELOPMENTAL_MATURATION	12	18	1.15749	0.298181	0.439932	ACTA1;ADAM12;AGRN;CACNA1H;FARP2;KCNH1;KCNIP2;MYH11;NRCAM;PICK1;TGFB2;TTN
C5.BP	TUBE_DEVELOPMENT	12	18	1.15749	0.298181	0.439932	CELSR1;GCLC;GCLM;GLI2;KEL;LMO4;NOTCH4;SFTPD;SHH;SOD1;TINAG;VANGL2
C5.BP	PROTEIN_AMINO_ACID_O_LINKED_GLYCOSYLATION	12	18	1.15749	0.298181	0.439932	A4GNT;DPM1;DPM3;GALNT1;GALNT2;GALNT6;GALNT7;LDLR;OGT;POFUT1;POMT1;TRAK1
C5.BP	NEGATIVE_REGULATION_OF_BINDING	12	18	1.15749	0.298181	0.439932	CEBPG;EGLN1;FLNA;FOXP3;GTPBP4;ID1;ID2;ID3;NARFL;PEX14;RSF1;SUMO1
C5.BP	DIGESTION	27	43	1.0902	0.298331	0.439932	ACSL1;AKR1B10;AKR1C1;AKR1C2;AKR1D1;AMY1B;AMY2B;CAPN9;CCKAR;CCKBR;COPA;CTSE;FABP2;GALR1;GALR2;HTR3A;LDLR;MEP1A;MEP1B;MUC2;NPC1L1;PGC;PPARGC1A;PRSS3;SLC15A1;SSTR1;SSTR2
C5.BP	ACTIVATION_OF_MAPK_ACTIVITY	24	38	1.09657	0.3004	0.442534	ADORA2B;ADRA2A;ADRA2C;ADRB2;C5;CD81;CHRNA7;DAXX;DBNL;FGF2;GNG3;GRM4;MADD;MAP3K10;MAP3K11;MAP3K5;MAP3K6;MAP3K9;MAP4K1;MAP4K5;PIK3CB;PKN1;SHC1;SOD1
C5.BP	ACTIN_POLYMERIZATION_AND_OR_DEPOLYMERIZATION	15	23	1.13233	0.301689	0.443535	ARF6;CAPG;DSTN;EVL;GHSR;GSN;LATS1;NCK1;NCK2;RAC1;RASA1;WASF1;WASF3;WASL;WIPF1
C5.BP	DETECTION_OF_EXTERNAL_STIMULUS	15	23	1.13233	0.301689	0.443535	ABCA4;CACNA1F;NR2E3;OPN1SW;OPN4;PDC;PDE6B;PGLYRP1;PGLYRP2;PGLYRP3;PGLYRP4;PITPNM1;RHO;SAG;UNC119
C5.BP	LIPID_TRANSPORT	18	28	1.11615	0.302541	0.444339	ABCA1;ABCA2;ABCD3;ABCG1;ANGPTL3;ATP11B;CHKA;GLTP;GOT2;LCAT;LDLR;NPC1L1;NPC2;PSAP;SLC27A4;SLCO2A1;STX12;TSPO
C5.BP	REGULATION_OF_CELL_DIFFERENTIATION	37	60	1.07068	0.307559	0.451252	ACIN1;ACVR1B;ACVR2A;BMP4;BMPR1B;BOC;BTG1;CDK6;CNTN4;DTX1;ETS1;FOXO3;FOXO4;INHBA;LDB1;MAFB;MAP4K1;NF1;NLGN1;NME2;NOTCH1;NOTCH2;NOTCH4;RUNX1;SART1;SCIN;SHH;SIK1;SOCS5;TAF8;TBX3;TBX5;TGFB2;TWIST2;YWHAG;YWHAH;ZAP70
C5.BP	GROWTH	47	77	1.05978	0.311265	0.456228	ACVR1B;BCAR1;BMPR1B;BNIPL;CAPRIN2;CDA;CDHR2;CDK11A;CDK11B;CDKN2AIP;COL4A4;DERL2;DLC1;DMBX1;ENO1;FAM107A;FGF20;GHSR;GLI2;ING4;ING5;INHBA;IP6K2;MTOR;NDUFA13;NDUFS3;NOL8;NOP58;NOTCH2;NUPR1;PPP1R9B;PPT1;PTCH1;RB1;RTN4RL2;SGMS1;SMAD3;SMAD4;SOD1;SPHK1;TGFB1;TGFB2;TNN;TP53;TSPYL2;UBB;XRN2
C5.BP	NEGATIVE_REGULATION_OF_CELLULAR_PROTEIN_METABOLIC_PROCESS	28	45	1.08033	0.318797	0.466798	APC;ARHGEF2;CAPG;CLASP1;DNAJC1;EIF2AK3;EIF4A3;FOXP3;FURIN;GHSR;GSN;GTPBP4;INHBA;INHBB;KATNB1;MAPRE1;MID1IP1;NDUFA13;NF2;PAIP2;PAIP2B;PPP2R4;PRKCG;SET;SFTPD;SOCS1;TIMP1;TSC1
C5.BP	REGULATION_OF_TRANSCRIPTION_FACTOR_ACTIVITY	25	40	1.08515	0.322421	0.467208	ABRA;CAMK2A;CEBPG;EDA;EGLN1;EP300;ERC1;FLNA;FOXP3;ID1;ID2;ID3;IKBKB;MAP3K13;NARFL;NPM1;PEX14;PRDX3;PRKCQ;RELA;STK36;SUMO1;TSSK4;UBE2N;UBE2V1
C5.BP	GLUCAN_METABOLIC_PROCESS	7	10	1.21537	0.323897	0.467208	DYRK2;GCK;GSK3B;GYG2;GYS2;PYGB;PYGM
C5.BP	REGULATION_OF_CELLULAR_PH	7	10	1.21537	0.323897	0.467208	ATP1A1;ATP1A2;ATP1A3;ATP1A4;CLCN3;CLN3;PPT1
C5.BP	RESPONSE_TO_XENOBIOTIC_STIMULUS	7	10	1.21537	0.323897	0.467208	AHR;CYP3A4;NR1I2;UGT2B11;UGT2B15;UGT2B28;UGT2B4
C5.BP	EPITHELIAL_TO_MESENCHYMAL_TRANSITION	7	10	1.21537	0.323897	0.467208	BMP2;BMP7;CTNNB1;HNRNPAB;TGFB1;TGFB2;TRIM28
C5.BP	REGULATION_OF_RHO_GTPASE_ACTIVITY	7	10	1.21537	0.323897	0.467208	ALS2;ARAP1;FGD1;FGD2;FGD4;RALBP1;TSC1
C5.BP	AMINO_ACID_DERIVATIVE_BIOSYNTHETIC_PROCESS	7	10	1.21537	0.323897	0.467208	ASMTL;BBOX1;CDO1;ETNK1;OAZ1;SLC5A7;TGFB2
C5.BP	POSITIVE_REGULATION_OF_EPITHELIAL_CELL_PROLIFERATION	7	10	1.21537	0.323897	0.467208	EGFR;ERBB2;LAMA1;LAMB1;LAMC1;NME1;NME2
C5.BP	POSITIVE_REGULATION_OF_CELL_MIGRATION	7	10	1.21537	0.323897	0.467208	ANGPTL3;BCAR1;EGFR;LAMB1;MIA3;SPHK1;TRIP6
C5.CC	BRUSH_BORDER	7	10	1.21537	0.323897	0.467208	ATP6V0A4;B4GALT1;CLIC1;ESPN;ITPR3;MYO1A;SLC22A12
C5.CC	CELL_SOMA	7	10	1.21537	0.323897	0.467208	ATXN10;CDK5;CDK5R1;EFHC1;MAP1S;SOD1;TGFB2
C5.MF	COFACTOR_TRANSPORTER_ACTIVITY	7	10	1.21537	0.323897	0.467208	ABCB7;SLC19A1;SLC22A16;SLC22A4;SLC22A5;SLC33A1;SLC46A1
C5.MF	INSULIN_LIKE_GROWTH_FACTOR_RECEPTOR_BINDING	7	10	1.21537	0.323897	0.467208	IRS1;PIK3R1;SHC1;SOCS1;SOCS2;YWHAG;YWHAH
C5.MF	PROTEIN_SERINE_THREONINE_TYROSINE_KINASE_ACTIVITY	7	10	1.21537	0.323897	0.467208	MAP2K1;MAP2K3;MAP2K6;MAP2K7;MAPK10;MAPK14;MAPKAPK3
C5.MF	PROTEIN_PHOSPHATASE_BINDING	7	10	1.21537	0.323897	0.467208	BCAR1;PIK3R1;PPME1;PPP2R4;PPP6R3;SMG5;SOD1
C5.BP	REGIONALIZATION	10	15	1.15749	0.331213	0.474193	ACVR2B;BMI1;DVL2;GLI2;LMX1B;PBX3;PTCH1;SMAD2;T;TBX3
C5.BP	RESPONSE_TO_TEMPERATURE_STIMULUS	10	15	1.15749	0.331213	0.474193	AKT1;DNAJB4;EIF2B1;EIF2B2;EIF2B3;EIF2B4;EIF2B5;FGF16;GCLC;SOD1
C5.BP	REGULATED_SECRETORY_PATHWAY	10	15	1.15749	0.331213	0.474193	BAIAP3;GRM4;NLGN1;RAB3A;RIMS1;SEPT5;SNAPIN;SYN3;SYT1;TMED10
C5.BP	NEGATIVE_REGULATION_OF_TRANSCRIPTION_FACTOR_ACTIVITY	10	15	1.15749	0.331213	0.474193	CEBPG;EGLN1;FLNA;FOXP3;ID1;ID2;ID3;NARFL;PEX14;SUMO1
C5.CC	INSOLUBLE_FRACTION	10	15	1.15749	0.331213	0.474193	CCDC88C;CLIC5;FAAH;GYS2;NAE1;PDE4A;PDE4B;PDE4D;TMBIM6;TP53
C5.MF	SH2_DOMAIN_BINDING	10	15	1.15749	0.331213	0.474193	ARHGAP5;CRK;INSR;IRS1;JAK2;LCK;NUP62;PTK2;SQSTM1;SRC
C5.MF	SH3_DOMAIN_BINDING	10	15	1.15749	0.331213	0.474193	ABI2;ADAM15;ADAM9;CD2AP;ELMO1;ESPN;EVL;MAPT;MICAL1;RAD9A
C5.BP	G_PROTEIN_SIGNALING_ADENYLATE_CYCLASE_ACTIVATING_PATHWAY	16	25	1.11119	0.331348	0.474193	ADCY7;ADORA2B;ADORA3;ADRB1;ADRB2;ADRB3;AVPR2;CALCR;CAP1;CAP2;CRHR1;DRD1;DRD5;EDNRA;GNAS;P2RY11
C5.MF	ANION_CHANNEL_ACTIVITY	13	20	1.12856	0.332538	0.475428	BEST1;CCT8L2;CLCN1;CLCN2;CLCN3;CLCN4;CLCNKA;CLCNKB;GLRA1;GLRA2;GLRB;NMUR2;PKD2
C5.BP	REGULATION_OF_APOPTOSIS	199	338	1.02222	0.336277	0.480301	AATF;ABL1;ACVR1;ACVR1B;ACVR1C;ADAMTSL4;ADORA1;AIFM1;AIFM3;ANGPTL4;ANXA1;ANXA4;ANXA5;APAF1;API5;ARHGDIA;ASNS;BAG4;BCAR1;BCL2L2;BECN1;BIRC3;BIRC5;BIRC6;BNIP1;BNIP2;BNIP3;BOK;BRAF;BTG1;BTK;CALR;CASP10;CASP3;CASP4;CASP6;CBX4;CDK1;CDK5;CDK5R1;CEBPG;CFL1;CHEK2;CIAPIN1;CIDEA;CIDEB;CIDEC;CLN3;COL4A3;CRYAA;CRYAB;CTSB;CUL1;CUL2;CUL3;CUL4A;CUL5;CYCS;DAD1;DAP;DAP3;DAXX;DCC;DDAH2;DFFA;DNAJB6;DPF1;DPF2;DYRK2;E…
C5.BP	RESPONSE_TO_RADIATION	36	59	1.0594	0.346594	0.494551	ABCA4;ATM;BRSK1;CACNA1F;CLOCK;COPS3;DYNLRB1;ERCC2;ERCC3;ERCC4;ERCC5;FECH;FEN1;GTF2H2;LIG4;MAPK8;NF1;NR2E3;OPN1SW;OPN4;PDC;PDE6B;PITPNM1;PNKP;POLD1;PPM1D;RELA;REV1;RHO;RPAIN;SAG;SERPINB13;SMC1A;TOPBP1;UBE4B;UNC119
C5.BP	ANTI_APOPTOSIS	70	117	1.03878	0.347422	0.495246	AATF;ANXA1;ANXA4;ANXA5;API5;ARHGDIA;BAG4;BCL2L2;BECN1;BIRC3;BIRC5;BIRC6;BNIP1;BNIP2;BNIP3;BRAF;CBX4;CDK1;CFL1;CIAPIN1;CRYAA;CRYAB;DAD1;DDAH2;ERC1;FOXO1;GCLC;GLO1;HDAC1;HDAC3;HIPK3;HMGB1;HSP90B1;HSPA1B;HSPA9;HSPB1;IGF1R;MPO;MYO18A;NAIP;NFKB1;NME5;NOTCH2;NPM1;OPA1;PAX7;PIK3R2;PRDX2;PRKCZ;PSEN1;RASA1;RELA;RNF7;RTN4;SEMA4D;SERPINB2;SERPINB9;SH3GLB1;SOCS2;SOCS3;SON;SPHK1;TBX3;TMX1;TNFAIP8;TPT1;TRIAP1;…
C5.BP	CELLULAR_COMPONENT_DISASSEMBLY	20	32	1.08515	0.354173	0.503882	AIFM1;BNIP3;CASP3;CECR2;CIDEA;CYCS;DFFA;DFFB;ETF1;HRSP12;IRAK3;MTRF1;PPT1;SET;SMARCE1;SOD1;SUPT16H;TPD52L1;TTF2;UPF1
C5.MF	CARBOXYLESTERASE_ACTIVITY	20	32	1.08515	0.354173	0.503882	ACHE;CES1;LIPE;LIPF;LIPG;LPL;LYPLA1;PLA1A;PLA2G10;PLA2G15;PLA2G1B;PLA2G3;PLA2G4B;PLA2G6;PNLIP;PNLIPRP1;PNLIPRP2;PNPLA3;PPME1;PRDX6
C5.MF	ENZYME_INHIBITOR_ACTIVITY	71	119	1.03591	0.359185	0.510278	ABCE1;AMBP;ANGPTL3;ANGPTL4;ANP32E;ANXA2;ANXA5;APP;ARL2;ARRB1;ATPIF1;BIRC5;CABP1;CDC42SE1;DNAJC3;FAF1;GMFB;GMFG;GPS1;GPS2;HEXIM1;HEXIM2;HSPBP1;IPO5;MAPK8IP1;MBIP;OAZ1;OAZ2;OAZ3;PDC;PDZD3;PPME1;PPP1R2;PPP1R8;PRPSAP1;PRPSAP2;RECK;SAG;SCG5;SERPINA10;SERPINA4;SERPINA5;SERPINA6;SERPINA7;SERPINB10;SERPINB12;SERPINB3;SERPINB6;SERPINB7;SERPINB8;SERPINB9;SERPINI1;SERPINI2;SET;SFN;SH3BP5;SOCS1;SOCS3;SPINT1;…
C5.BP	ACTIVATION_OF_PROTEIN_KINASE_ACTIVITY	17	27	1.09319	0.35937	0.510278	CCDC88A;CHRM1;GADD45B;GADD45G;IRAK1;MAP3K13;MAP3K4;MAP3K7;PARD3;PICK1;PPAP2A;PRKD3;STRADA;STRADB;TAOK2;TRAF6;TRAF7
C5.BP	REGULATION_OF_PROGRAMMED_CELL_DEATH	199	339	1.01921	0.360159	0.510898	AATF;ABL1;ACVR1;ACVR1B;ACVR1C;ADAMTSL4;ADORA1;AIFM1;AIFM3;ANGPTL4;ANXA1;ANXA4;ANXA5;APAF1;API5;ARHGDIA;ASNS;BAG4;BCAR1;BCL2L2;BECN1;BIRC3;BIRC5;BIRC6;BNIP1;BNIP2;BNIP3;BOK;BRAF;BTG1;BTK;CALR;CASP10;CASP3;CASP4;CASP6;CBX4;CDK1;CDK5;CDK5R1;CEBPG;CFL1;CHEK2;CIAPIN1;CIDEA;CIDEB;CIDEC;CLN3;COL4A3;CRYAA;CRYAB;CTSB;CUL1;CUL2;CUL3;CUL4A;CUL5;CYCS;DAD1;DAP;DAP3;DAXX;DCC;DDAH2;DFFA;DNAJB6;DPF1;DPF2;DYRK2;E…
C5.CC	CELL_SURFACE	47	78	1.0462	0.360814	0.511329	ABCB1;ACVR1B;ACVR2B;ACVRL1;ADAM10;ALPP;APP;ATP6AP2;ATPIF1;B4GALT1;CEP290;CSPG4;CYP3A4;DSCAML1;ENOX2;EPHB4;FGFR2;FLOT2;GDI2;GHSR;GPM6A;HSPA2;HSPA8;HSPA9;HSPB1;IRAK2;KCND2;KLHL20;MMP25;MPP2;MPP3;NOTCH2;NOTCH4;NRD1;P4HB;PGRMC1;PTPRR;RC3H2;ROBO1;ROBO2;SHH;SLC2A4;SLC3A2;SULF1;SULF2;TLR2;TMEM8B
C5.BP	SKELETAL_DEVELOPMENT	61	102	1.03834	0.364163	0.515381	ACHE;ACVR1;ADAMTS4;ALX1;ANXA2;ATP6V0A4;ATP6V1B1;BMP1;BMP4;BMPR1B;CDK6;CHRD;CLEC3A;CLEC3B;COL13A1;COMP;DLL3;DLX5;DLX6;DSCAML1;EN1;ETS2;EXT1;EXT2;EXTL1;FBN1;FGFR1;FGFR3;GDF11;GLI1;GLI2;HOXA13;HOXD13;INHBA;KIAA1217;KL;KLF10;MSX2;NF1;NPR3;PAPSS1;PAPSS2;PAX1;POSTN;PRDX1;RPS6KA3;RUNX2;SHOX;SHOX2;SPARC;SUFU;TBX1;TBX3;TBX4;TEAD4;TGFB1;TLL1;TRAPPC2;TWIST1;TWIST2;UFD1L
C5.BP	PROTEIN_HOMOOLIGOMERIZATION	14	22	1.10488	0.364382	0.515381	ACTN2;AKR1C1;ALDH5A1;ATPIF1;CCDC88C;CDA;DGKD;EIF2AK3;PEX14;RAD51;STOM;SYT1;TP63;VWF
C5.BP	PHAGOCYTOSIS	11	17	1.12345	0.368801	0.519106	ADORA1;ADORA2A;CORO1C;DOCK1;ELMO1;FCN1;FCN2;GATA2;GULP1;SFTPD;SPACA3
C5.BP	NEGATIVE_REGULATION_OF_DNA_BINDING	11	17	1.12345	0.368801	0.519106	CEBPG;EGLN1;FLNA;FOXP3;ID1;ID2;ID3;NARFL;PEX14;RSF1;SUMO1
C5.BP	NEGATIVE_REGULATION_OF_CELL_ADHESION	11	17	1.12345	0.368801	0.519106	ACVRL1;ADAM10;ARHGDIA;ARHGDIB;ARHGDIG;GTPBP4;MIA3;NF2;PTEN;RASA1;TGFBI
C5.BP	ICOSANOID_METABOLIC_PROCESS	11	17	1.12345	0.368801	0.519106	AKR1C2;AKR1C3;CYP2J2;CYP4F2;CYP4F3;CYP4F8;HPGD;LTA4H;PTGES;PTGES3;PTGS1
C5.BP	MEIOTIC_RECOMBINATION	11	17	1.12345	0.368801	0.519106	ATM;CHEK1;DMC1;LIG3;MRE11A;RAD21;RAD50;RAD51;RAD51D;RAD54B;SPO11
C5.BP	MAINTENANCE_OF_CELLULAR_LOCALIZATION	8	12	1.15749	0.371529	0.519427	FAF1;NFKBIE;PDIA2;PDIA3;SUPT7L;TAF3;TONSL;TOPORS
C5.BP	CELLULAR_PROTEIN_COMPLEX_DISASSEMBLY	8	12	1.15749	0.371529	0.519427	ETF1;HRSP12;MTRF1;SET;SMARCE1;SUPT16H;TTF2;UPF1
C5.BP	REGULATION_OF_JNK_CASCADE	8	12	1.15749	0.371529	0.519427	AMBP;HIPK2;MAPK8IP1;MAPK8IP2;MAPK8IP3;TAOK2;TAOK3;TPD52L1
C5.BP	SMOOTH_MUSCLE_CONTRACTION_GO_0006939	8	12	1.15749	0.371529	0.519427	ADRA1A;CNN1;KCNB2;MYH11;NMUR1;SMTN;SOD1;SPHK1
C5.BP	REGULATION_OF_NEURON_APOPTOSIS	8	12	1.15749	0.371529	0.519427	CDK5;CDK5R1;GRM4;NF1;PPT1;RASA1;SOD1;TGFB2
C5.MF	OXIDOREDUCTASE_ACTIVITY_ACTING_ON_PEROXIDE_AS_ACCEPTOR	8	12	1.15749	0.371529	0.519427	CAT;CYGB;GPX4;GSTZ1;IPCEF1;MPO;PRDX2;PRDX4
C5.MF	ACETYLGALACTOSAMINYLTRANSFERASE_ACTIVITY	8	12	1.15749	0.371529	0.519427	CSGALNACT1;GALNT1;GALNT2;GALNT3;GALNT4;GALNT5;GALNT6;GALNT7
C5.BP	NEGATIVE_REGULATION_OF_TRANSCRIPTION_FROM_RNA_POLYMERASE_II_PROMOTER	48	80	1.04174	0.375522	0.524505	BPTF;CTCF;CUX1;DR1;DRAP1;E2F1;E2F6;ENO1;EPC1;FOSB;FOXD3;FST;GFI1B;GLI2;GLIS1;GLIS3;HEXIM1;HEXIM2;HMGB1;HSBP1;JAZF1;KLF10;KLF11;KLF12;MEIS2;MEN1;NFX1;NR6A1;NSD1;ORC2;POU4F2;PRDM1;RB1;RYBP;SMAD3;SNAI2;STAT3;SUPT4H1;SUPT5H;TCF25;TGIF1;TWIST1;VHL;VPS72;ZEB1;ZMYND11;ZNF189;ZNF593
C5.BP	HEMOPOIETIC_OR_LYMPHOID_ORGAN_DEVELOPMENT	45	75	1.04174	0.382313	0.533477	ACIN1;ACVR1B;ACVR2A;ALAS2;CDC42;CDK6;CEBPG;DYRK3;ETS1;FOXO3;HCLS1;HDAC4;HDAC5;HDAC7;HDAC9;INHBA;JAG2;KAT6A;KAT8;KIRREL3;LCK;LDB1;LYN;MAFB;MAP4K1;MAP4K2;MLF1;MYH9;NCOA6;NOTCH2;NOTCH4;PTPRC;RAB3D;RPS19;RUNX1;SART1;SCIN;SNRK;SOCS5;TAZ;TBX1;TGFB1;TGFB2;TPD52;ZAP70
C5.BP	NUCLEAR_ORGANIZATION_AND_BIOGENESIS	18	29	1.07767	0.38585	0.536867	ACIN1;AIFM1;BNIP3;CASP3;CECR2;CIDEA;CTDNEP1;CYCS;DFFA;DFFB;NDUFA13;PPT1;SOD1;SUN2;TOP2A;TPD52L1;TSSK6;WBP2NL
C5.MF	RAS_GTPASE_ACTIVATOR_ACTIVITY	18	29	1.07767	0.38585	0.536867	ALDH1A1;ARAP1;ARAP3;ARHGAP10;ARHGAP29;ARHGAP5;ARHGEF10L;DOCK4;NF1;OPHN1;RAB3GAP1;RALBP1;RANGAP1;RAPGEF2;RASA1;RASA2;RASAL2;SOS1
C5.MF	TRANSFERASE_ACTIVITY_TRANSFERRING_ALKYL_OR_ARYLOTHER_THAN_METHYLGROUPS	18	29	1.07767	0.38585	0.536867	AGPS;CHM;FNTA;FNTB;GGPS1;GSTT2;GSTZ1;HMBS;MAT1A;MAT2A;MGST1;PDSS1;PDSS2;PGGT1B;RABGGTA;SMS;SRM;TRIT1
C5.BP	REGULATION_OF_GROWTH	35	58	1.04773	0.387952	0.539275	ACVR1B;BCAR1;BNIPL;CAPRIN2;CDA;CDHR2;CDK11A;CDK11B;CDKN2AIP;COL4A4;DERL2;DLC1;ENO1;FAM107A;GHSR;ING4;ING5;INHBA;IP6K2;NDUFA13;NDUFS3;NOL8;PPP1R9B;PPT1;PTCH1;RB1;SMAD3;SMAD4;SOD1;SPHK1;TGFB1;TGFB2;TP53;TSPYL2;UBB
C5.BP	POSITIVE_REGULATION_OF_TRANSCRIPTION_FACTOR_ACTIVITY	15	24	1.08515	0.39396	0.547104	ABRA;CAMK2A;CEBPG;EDA;EP300;ERC1;IKBKB;MAP3K13;NPM1;PRDX3;PRKCQ;RELA;TSSK4;UBE2N;UBE2V1
C5.BP	VIRAL_GENOME_REPLICATION	12	19	1.09657	0.402765	0.557203	CTBP1;CTBP2;DEK;EIF5A;HTATSF1;OPRK1;PPIA;SMARCB1;TARBP2;TOP2A;UBP1;VAPB
C5.BP	CARBOHYDRATE_TRANSPORT	12	19	1.09657	0.402765	0.557203	EDNRA;SLC2A1;SLC2A2;SLC2A3;SLC2A4;SLC2A5;SLC2A8;SLC35A2;SLC35A3;SLC35B4;SLC5A1;SORBS1
C5.BP	CELLULAR_RESPONSE_TO_STIMULUS	12	19	1.09657	0.402765	0.557203	ASNS;EIF2AK3;EIF2B1;EIF2B2;EIF2B3;EIF2B4;EIF2B5;GSK3B;NUAK2;PPP1R9B;SREBF1;TP53
C5.MF	CHLORIDE_CHANNEL_ACTIVITY	12	19	1.09657	0.402765	0.557203	BEST1;CLCN1;CLCN2;CLCN3;CLCN4;CLCNKA;CLCNKB;GLRA1;GLRA2;GLRB;NMUR2;PKD2
C5.BP	NEGATIVE_REGULATION_OF_PROTEIN_METABOLIC_PROCESS	29	48	1.04898	0.404255	0.558733	APC;ARHGEF2;CAPG;CDC42;CLASP1;DNAJC1;EIF2AK3;EIF4A3;FOXP3;FURIN;GHSR;GSN;GTPBP4;INHBA;INHBB;KATNB1;MAPRE1;MID1IP1;NDUFA13;NF2;PAIP2;PAIP2B;PPP2R4;PRKCG;SET;SFTPD;SOCS1;TIMP1;TSC1
C5.BP	IMMUNE_SYSTEM_DEVELOPMENT	47	79	1.03295	0.412042	0.566251	ACIN1;ACVR1B;ACVR2A;ALAS2;CDC42;CDK6;CEBPG;DYRK3;ETS1;FOXO3;HCLS1;HDAC4;HDAC5;HDAC7;HDAC9;INHBA;JAG2;KAT6A;KAT8;KIRREL3;LCK;LDB1;LIG1;LIG3;LYN;MAFB;MAP4K1;MAP4K2;MLF1;MYH9;NCOA6;NOTCH2;NOTCH4;PTPRC;RAB3D;RPS19;RUNX1;SART1;SCIN;SNRK;SOCS5;TAZ;TBX1;TGFB1;TGFB2;TPD52;ZAP70
C5.BP	ACTIN_FILAMENT_POLYMERIZATION	9	14	1.11615	0.412421	0.566251	ARF6;GSN;LATS1;NCK1;NCK2;RAC1;RASA1;WASF1;WASF3
C5.BP	REGULATION_OF_CELLULAR_COMPONENT_SIZE	9	14	1.11615	0.412421	0.566251	ALS2;ARF6;CAPG;GSN;LATS1;NCK1;NCK2;NEBL;RASA1
C5.BP	REGULATION_OF_NEUROGENESIS	9	14	1.11615	0.412421	0.566251	LRRC4C;MAPT;NF1;NPTN;ROBO1;ROBO2;RTN4;SLIT2;YWHAH
C5.BP	MACROMOLECULAR_COMPLEX_DISASSEMBLY	9	14	1.11615	0.412421	0.566251	ETF1;HRSP12;IRAK3;MTRF1;SET;SMARCE1;SUPT16H;TTF2;UPF1
C5.CC	ENDOCYTIC_VESICLE	9	14	1.11615	0.412421	0.566251	ABCA1;AP2S1;EGFR;MTSS1;MYO6;RAB35;SFTPD;STX12;TF
C5.CC	APICAL_PLASMA_MEMBRANE	9	14	1.11615	0.412421	0.566251	AQP2;ATP6V0A4;ATP8B1;RHCG;SHROOM2;SHROOM3;SLC30A5;SLC46A1;STX3
C5.BP	XENOBIOTIC_METABOLIC_PROCESS	6	9	1.15749	0.423064	0.579876	CYP3A4;NR1I2;UGT2B11;UGT2B15;UGT2B28;UGT2B4
C5.MF	LIPASE_ACTIVITY	30	50	1.04174	0.423142	0.579876	CCKBR;CHRM1;CHRM3;CHRM5;EDNRA;LIPE;LIPF;LIPG;LPL;LYPLA1;PDIA3;PLA1A;PLA2G10;PLA2G15;PLA2G1B;PLA2G3;PLA2G4B;PLA2G6;PLCB2;PLD1;PLD2;PLD3;PNLIP;PNLIPRP1;PNLIPRP2;PNPLA3;PRDX6;SMPD1;SMPD2;SMPD4
C5.CC	VACUOLE	41	69	1.03168	0.428958	0.587292	ABCA2;ADRB2;AP3M1;ARSB;ATG5;ATP6V1B1;CD63;CORO1A;CTNS;CTSF;DNASE2;GABARAPL1;GLA;HPS1;HPS4;IFI30;LAMP2;LAMP3;LIPA;LRP2;MAP1LC3C;MPO;MYO7A;NAGLU;NPC2;PPT1;RAB14;RAB7A;RAB9A;SFTPD;SLC17A5;SPACA3;STX3;STX4;TIAL1;TOM1;USE1;USP5;USP6;VAMP4;VPS45
C5.MF	STRUCTURAL_CONSTITUENT_OF_CYTOSKELETON	34	57	1.03565	0.431285	0.589924	ACTA1;ACTB;ACTL6B;ADD3;AGRN;ANK1;ARPC1B;ARPC2;ARPC3;ARPC4;ARPC5;BICD1;CCDC6;CD2AP;DMD;DSP;DST;EPB41;EPB41L4B;EPB42;HIP1;MAPT;MSN;PLS1;SORBS2;SORBS3;SPTA1;SPTAN1;SPTBN1;SPTBN2;SPTBN4;TUBE1;TUBG1;VILL
C5.CC	NEURON_PROJECTION	13	21	1.07482	0.433652	0.592604	ACTN2;CDK5;CDK5R1;CLN3;DTNBP1;GHSR;INPP5K;MAPT;MARK4;NF1;PPT1;SOD1;TGFB2
C5.MF	RHODOPSIN_LIKE_RECEPTOR_ACTIVITY	78	133	1.01825	0.438937	0.599262	ADRA1A;ADRA1B;ADRA1D;ADRA2A;ADRA2B;ADRA2C;ADRB1;ADRB2;ADRB3;AVPR1B;AVPR2;BRS3;CCKAR;CCKBR;CHRM1;CHRM2;CHRM3;CHRM4;CHRM5;CRY1;DRD1;DRD2;DRD3;DRD4;DRD5;FSHR;GALR1;GALR2;GHSR;GNRHR;GPR139;GRPR;HCRTR2;HPGD;HRH1;HRH2;HTR1A;HTR1B;HTR1D;HTR1E;HTR1F;HTR2A;HTR2B;HTR4;HTR5A;HTR7;KISS1R;MCHR1;MTNR1A;MTNR1B;NMBR;NMUR1;NMUR2;NPBWR1;NPBWR2;OPCML;OPN4;OPRD1;OPRK1;OPRM1;PAX8;PDGFRB;PTGER1;PTGER2;PTGER3;PTGER4;PT…
C5.BP	PROTEIN_OLIGOMERIZATION	24	40	1.04174	0.444501	0.60629	AASS;ACTN2;AKR1C1;ALDH5A1;ATPIF1;CCDC88C;CDA;DGKD;EIF2AK3;IGF1R;INSR;IRAK1;MAP3K11;PEX14;RAD51;SEPT11;SEPT7;STOM;SYT1;TGM3;TP53;TP63;TRPV5;VWF
C5.BP	PEPTIDYL_TYROSINE_MODIFICATION	17	28	1.05415	0.447197	0.609395	ABI1;ABI2;ABI3;ABL1;ABL2;CD81;DYRK1A;EGFR;HCLS1;ITGB2;LYN;NF2;SOCS1;STAT1;TNK2;TPST1;TPST2
C5.BP	TRANSMEMBRANE_RECEPTOR_PROTEIN_SERINE_THREONINE_KINASE_SIGNALING_PATHWAY	28	47	1.03436	0.452461	0.61599	ACVR1;ACVR1B;ACVR2A;ACVR2B;ACVRL1;BMPR1A;BMPR2;CIDEA;FNTA;HIPK2;HPGD;INHBA;KLF10;LEFTY1;MAP3K7;SMAD1;SMAD2;SMAD3;SMAD4;SMAD5;SMAD7;SMURF1;SNX6;STUB1;TGFB1;TGFBR1;TGFBRAP1;ZFYVE9
C5.BP	HEMOPOIESIS	43	73	1.02272	0.459402	0.624855	ACIN1;ACVR1B;ACVR2A;ALAS2;CDC42;CDK6;CEBPG;DYRK3;ETS1;FOXO3;HCLS1;HDAC4;HDAC5;HDAC7;HDAC9;INHBA;JAG2;KAT6A;KAT8;KIRREL3;LCK;LDB1;LYN;MAFB;MAP4K1;MAP4K2;MLF1;MYH9;NCOA6;NOTCH2;NOTCH4;PTPRC;RAB3D;RPS19;RUNX1;SART1;SCIN;SNRK;SOCS5;TAZ;TGFB2;TPD52;ZAP70
C5.MF	PHOSPHOLIPASE_ACTIVITY	25	42	1.03348	0.464643	0.629461	CCKBR;CHRM1;CHRM3;CHRM5;EDNRA;LIPG;LPL;LYPLA1;PDIA3;PLA1A;PLA2G10;PLA2G15;PLA2G1B;PLA2G3;PLA2G4B;PLA2G6;PLCB2;PLD1;PLD2;PLD3;PNPLA3;PRDX6;SMPD1;SMPD2;SMPD4
C5.BP	PROTEIN_POLYUBIQUITINATION	7	11	1.10488	0.466684	0.629461	HUWE1;STUB1;TRAF6;UBE2D1;UBE2V1;UBE2V2;UBE3C
C5.BP	LYSOSOME_ORGANIZATION_AND_BIOGENESIS	7	11	1.10488	0.466684	0.629461	ABCA1;ARSB;CLN3;HPS1;HPS4;MYO7A;PPT1
C5.BP	REGULATION_OF_SYNAPSE_STRUCTURE_AND_ACTIVITY	7	11	1.10488	0.466684	0.629461	CNTN4;COL4A4;GRIK2;NPTN;UBB;YWHAG;YWHAH
C5.BP	SPERM_MOTILITY	7	11	1.10488	0.466684	0.629461	ATP1A1;ATP1A2;ATP1A3;ATP1A4;GAPDHS;GAS8;SLC22A16
C5.BP	PERIPHERAL_NERVOUS_SYSTEM_DEVELOPMENT	7	11	1.10488	0.466684	0.629461	ALDH3A2;EGR2;NEUROG3;NF1;SERPINI1;SOD1;UGT8
C5.MF	PHOSPHATASE_INHIBITOR_ACTIVITY	7	11	1.10488	0.466684	0.629461	ANP32E;PPME1;PPP1R2;PPP1R8;SAG;SET;TESC
C5.MF	UBIQUITIN_BINDING	7	11	1.10488	0.466684	0.629461	NUP62;SIRT2;SQSTM1;TOP2A;TSG101;UBE2N;UCHL1
C5.MF	MONOCARBOXYLIC_ACID_TRANSMEMBRANE_TRANSPORTER_ACTIVITY	7	11	1.10488	0.466684	0.629461	ABCB11;AKR1C4;SLC10A1;SLC10A2;SLC16A2;SLC16A8;SLC6A6
C5.BP	POSITIVE_REGULATION_OF_I_KAPPAB_KINASE_NF_KAPPAB_CASCADE	51	87	1.0178	0.468258	0.630998	ATP2C1;BIRC2;BUD31;CANT1;CASP8;CC2D1A;ECT2;EEF1D;FKBP1A;FLNA;GOLT1B;GPR89A;HMOX1;HTR2B;IKBKE;LGALS9;LITAF;MIB2;MIER1;MUL1;MYD88;NDFIP1;NDFIP2;NEK6;NUP62;PLEKHG5;PLK2;PPM1A;PPP5C;REL;RELA;RHOA;RHOC;RPL17;SLC20A1;SLC35B2;SLC44A2;TBK1;TICAM2;TLR6;TMED4;TMEM9B;TRAF6;TRIM13;TSPAN6;UBE2N;UBE2V1;VAPA;WLS;ZDHHC13;ZDHHC17
C5.BP	JAK_STAT_CASCADE	18	30	1.04174	0.471236	0.633837	FGFR3;HCLS1;HGS;LYN;NF2;PIAS1;PIGU;SOCS1;SOCS2;SOCS3;SOCS6;STAMBP;STAT1;STAT2;STAT3;STAT4;STAT5A;STAT5B
C5.BP	REGULATION_OF_GENE_EXPRESSION_EPIGENETIC	18	30	1.04174	0.471236	0.633837	ARID1A;ATF7IP;ATRX;DGCR8;DICER1;DIRAS3;DMAP1;DNMT3B;EPC1;FOS;GATAD2A;GLMN;HDAC5;PICK1;SIRT1;SIRT4;SLC50A1;SMARCD1
C5.BP	NEGATIVE_REGULATION_OF_CELL_PROLIFERATION	89	153	1.00997	0.476851	0.640796	ABI1;ACVRL1;ADAMTS1;ADAMTS8;ADRA1A;AIMP1;APC;ATP8A2;ATPIF1;B4GALT7;BAP1;BNIPL;BTG1;BTG2;BTG3;BTG4;CD164;CDC6;CDK10;CDK6;CHEK1;CNOT8;COL18A1;COL4A3;CTBP1;CTBP2;CUL1;CUL2;CUL4A;CUL5;DLG5;EEF1E1;EIF2AK2;ETS1;FABP3;FABP7;FOXO4;FOXP3;FRK;FTH1;GAS8;GLMN;GTPBP4;HGS;ING1;ING4;ING5;KAT2B;KLF10;KLF11;KLF4;MFN2;MNT;NCK2;NDN;NF1;NF2;NME1;NME2;NOTCH2;NPM1;NUP62;OPRM1;PDS5B;PPM1D;PRKRA;PTEN;QSOX1;RBBP4;RUNX3;S…
C5.BP	NEGATIVE_REGULATION_OF_SIGNAL_TRANSDUCTION	22	37	1.03236	0.478264	0.642101	ACVR1;ADRB2;ADRB3;AMBP;ARAP3;BRAP;CBLC;CBY1;CIDEA;HGS;MFN2;NF1;NF2;NLK;PTEN;PTPRC;SMURF1;SNX6;SOCS1;TAOK3;TAX1BP3;TSC1
C5.BP	CELL_STRUCTURE_DISASSEMBLY_DURING_APOPTOSIS	11	18	1.06104	0.479774	0.642941	AIFM1;BNIP3;CASP3;CECR2;CIDEA;CYCS;DFFA;DFFB;PPT1;SOD1;TPD52L1
C5.BP	ACTIVATION_OF_NF_KAPPAB_TRANSCRIPTION_FACTOR	11	18	1.06104	0.479774	0.642941	CAMK2A;EDA;ERC1;IKBKB;MAP3K13;NPM1;PRDX3;PRKCQ;RELA;UBE2N;UBE2V1
C5.BP	REGULATION_OF_ANATOMICAL_STRUCTURE_MORPHOGENESIS	15	25	1.04174	0.487878	0.651999	ARAP1;ARAP3;CDC42;FGD1;FGD2;FGD4;LRRC4C;MAPT;MYH9;ROBO1;ROBO2;RTN4;SLIT2;TAOK2;YWHAH
C5.BP	REGULATION_OF_INTRACELLULAR_TRANSPORT	15	25	1.04174	0.487878	0.651999	ABCA2;CRYAA;CRYAB;FAF1;FLNA;GSK3B;KHDRBS1;NCBP2;NF1;NFKBIE;NUDT4;SMAD3;TGFB1;TONSL;TRIP6
C5.MF	RIBONUCLEASE_ACTIVITY	15	25	1.04174	0.487878	0.651999	APEX1;DBR1;DICER1;EXO1;EXOSC2;EXOSC7;FEN1;POP1;POP4;POP7;PPP1R8;RNASEH1;RNASEH2A;RPP30;XRN2
C5.BP	REGULATION_OF_CELL_GROWTH	27	46	1.0191	0.502321	0.667381	ACVR1B;BCAR1;CAPRIN2;CDA;CDHR2;CDK11A;CDK11B;CDKN2AIP;DERL2;DLC1;ENO1;FAM107A;INHBA;IP6K2;NDUFA13;NDUFS3;NOL8;PPP1R9B;PPT1;RB1;SMAD3;SMAD4;SPHK1;TGFB1;TGFB2;TP53;TSPYL2
C5.BP	NEGATIVE_REGULATION_OF_HYDROLASE_ACTIVITY	8	13	1.06846	0.50306	0.667381	ANGPTL3;ANGPTL4;ATPIF1;BIRC5;DNAJB6;PPP2R4;SFN;TNNT2
C5.BP	REGULATION_OF_ACTIN_FILAMENT_LENGTH	8	13	1.06846	0.50306	0.667381	ARF6;CAPG;GSN;LATS1;NCK1;NCK2;NEBL;RASA1
C5.BP	GLAND_DEVELOPMENT	8	13	1.06846	0.50306	0.667381	ERBB2;GCM2;GLI2;NF1;NOTCH4;SHH;TBX1;TBX3
C5.BP	MAINTENANCE_OF_PROTEIN_LOCALIZATION	8	13	1.06846	0.50306	0.667381	FAF1;NFKBIE;PDIA2;PDIA3;SUPT7L;TAF3;TONSL;TOPORS
C5.CC	TRANS_GOLGI_NETWORK_TRANSPORT_VESICLE	8	13	1.06846	0.50306	0.667381	AFTPH;AP1G2;AP1S1;ATP7A;FURIN;IGF2R;RAB14;RASSF9
C5.MF	PHOSPHATE_TRANSMEMBRANE_TRANSPORTER_ACTIVITY	8	13	1.06846	0.50306	0.667381	ADAMTS8;SLC17A2;SLC17A3;SLC17A4;SLC17A7;SLC20A1;SLC20A2;SLC25A3
C5.MF	3_5_CYCLIC_NUCLEOTIDE_PHOSPHODIESTERASE_ACTIVITY	8	13	1.06846	0.50306	0.667381	PDE10A;PDE1A;PDE1B;PDE1C;PDE4A;PDE4B;PDE4C;PDE4D
C5.CC	PLASMA_MEMBRANE_PART	647	1123	1.00031	0.507998	0.673317	ABCA1;ABCB11;ABCB4;ABCC1;ABCC2;ABCC3;ABCC5;ABCD2;ACTN1;ACTN2;ACTN3;ACVR1;ACVR1B;ACVR1C;ACVR2A;ACVR2B;ACVRL1;ADAM17;ADAM2;ADAM23;ADAM8;ADAM9;ADCY3;ADCY7;ADCY9;ADORA1;ADORA2A;ADORA2B;ADORA3;ADRA1A;ADRA1B;ADRA1D;ADRA2A;ADRA2B;ADRA2C;ADRB1;ADRB2;ADRB3;ADRM1;ALK;ANPEP;AP2S1;APC;APC2;APH1A;APP;AQP1;AQP2;AQP4;AQP5;AQP6;AQP7;AQP8;AQP9;ARRB1;ASH1L;ATP12A;ATP1A1;ATP1A4;ATP1B1;ATP1B3;ATP1B4;ATP2A2;ATP2B1;AT…
C5.BP	REGULATION_OF_TRANSPORT	39	67	1.01065	0.511291	0.677065	ABCA2;AP2S1;ARF6;CACNB4;CBL;CRYAA;CRYAB;FAF1;FLNA;GATA2;GCK;GSK3B;KHDRBS1;NCBP2;NF1;NFKBIE;NUDT4;ORAI1;PACSIN3;PPT1;RAB26;RAC1;SEPT5;SFTPD;SMAD3;SNAP25;SPACA3;STIM1;STIM2;STON1;STON2;STX1A;SYT1;TGFB1;TONSL;TRIP6;TSPO;YRDC;ZFYVE16
C5.MF	ENDOPEPTIDASE_ACTIVITY	66	114	1.00519	0.513956	0.679975	ATG4C;ATG4D;BLMH;CAPN11;CAPN3;CAPN9;CASP10;CASP14;CASP3;CASP8;CORIN;CTSB;CTSD;CTSE;CTSK;CTSS;ECE2;F10;FAP;FURIN;HGFAC;HTRA1;HTRA2;IDE;KEL;LTF;MBTPS2;MEP1A;MMP11;MMP14;MMP15;MMP16;MMP17;MMP24;MMP8;PCSK2;PCSK6;PDIA3;PGA4;PITRM1;PMPCA;PREP;PRSS1;PRSS3;PRSS36;PSEN1;RCE1;REN;SENP1;SPG7;THOP1;TINAG;TMPRSS6;TOR1A;TPP2;UCHL1;USP1;USP13;USP14;USP16;USP2;USP5;USP6;USP7;USP8;USP9X
C5.BP	ANATOMICAL_STRUCTURE_FORMATION	32	55	1.01018	0.522082	0.690098	ACVRL1;AGGF1;ANGPTL3;ANGPTL4;ATPIF1;BTG1;C1GALT1;CANX;CEP290;CHRNA7;COL4A2;COL4A3;ERAP1;EYA2;FOXO4;GLI2;KLF4;MYH9;NCL;NF1;NOTCH4;NPR1;RHOB;ROBO4;RUNX1;SHH;SLIT2;SMAD2;SPHK1;TGFB2;TNNI3;VEGFA
C5.BP	NEGATIVE_REGULATION_OF_APOPTOSIS	86	149	1.00213	0.522717	0.69031	AATF;ACVR1;ANGPTL4;ANXA1;ANXA4;ANXA5;API5;ARHGDIA;ASNS;BAG4;BCL2L2;BECN1;BIRC3;BIRC5;BIRC6;BNIP1;BNIP2;BNIP3;BRAF;CASP3;CBX4;CDK1;CFL1;CIAPIN1;CIDEA;CLN3;CRYAA;CRYAB;DAD1;DDAH2;DFFA;ERC1;ERCC5;FOXO1;GCLC;GLO1;GSK3B;HDAC1;HDAC3;HIPK3;HMGB1;HSP90B1;HSPA1B;HSPA9;HSPB1;IGF1R;MAPK8;MPO;MYO18A;NAIP;NFKB1;NME2;NME5;NOTCH2;NPM1;NUAK2;NUP62;OPA1;PAX7;PIK3R2;PPT1;PRDX2;PRKCZ;PSEN1;RASA1;RELA;RNF7;RTN4;SEMA…
C5.MF	HEPARIN_BINDING	13	22	1.02596	0.53371	0.701692	AAMP;COL13A1;COL25A1;HDGF;LPL;LRPAP1;POSTN;RPL29;SERPINA5;THBS2;THBS4;TNXB;VEGFA
C5.BP	NEGATIVE_REGULATION_OF_CELLULAR_BIOSYNTHETIC_PROCESS	17	29	1.0178	0.534105	0.701692	EIF2AK3;EIF4A3;FOXP3;FURIN;GCK;GHSR;GLA;GRM8;INHBA;INHBB;NDUFA13;PAIP2;PAIP2B;PDZD3;SFTPD;SOD1;TSC1
C5.BP	SPHINGOLIPID_METABOLIC_PROCESS	17	29	1.0178	0.534105	0.701692	ASAH2;CERK;CERS5;CLN3;GLA;PPT1;PSAP;SERINC1;SGMS1;SGMS2;SGPL1;SMPD2;SMPD4;SPHK1;SPTLC1;ST6GALNAC6;UGCG
C5.BP	GENERATION_OF_A_SIGNAL_INVOLVED_IN_CELL_CELL_SIGNALING	17	29	1.0178	0.534105	0.701692	BAIAP3;GCK;GHSR;GRM4;INHBA;INHBB;NLGN1;RAB3A;RIMS1;SCG5;SEPT5;SNAP25;SNAPIN;STX1A;SYN3;SYT1;TBX3
C5.BP	CYTOPLASM_ORGANIZATION_AND_BIOGENESIS	9	15	1.04174	0.534232	0.701692	ITGA6;LAMC1;PARD6A;PARD6B;PRKCI;TJP1;TLN1;TLN2;VCL
C5.BP	CALCIUM_MEDIATED_SIGNALING	9	15	1.04174	0.534232	0.701692	BTK;CAMKK2;EGFR;NMUR1;NMUR2;NUDT4;PIKFYVE;RGN;SPHK1
C5.BP	APOPTOTIC_PROGRAM	34	59	1.00055	0.553073	0.725207	ACIN1;AIFM1;AIFM3;APAF1;BAD;BNIP3;CASP2;CASP3;CASP7;CASP8;CECR2;CIDEA;COL4A3;CYCS;DFFA;DFFB;DNM1L;HIP1;IFT57;LCK;MTCH1;NDUFA13;PDIA2;PPT1;PSEN2;SFN;SMAD3;SOD1;STAT1;TOP2A;TP53;TPD52L1;VCP;VDAC1
C5.BP	G_PROTEIN_SIGNALING_COUPLED_TO_IP3_SECOND_MESSENGERPHOSPHOLIPASE_C_ACTIVATING	26	45	1.00316	0.553132	0.725207	AVPR1B;BUD31;CCKAR;CCKBR;CHRM1;CHRM2;DRD1;DRD2;EDNRA;EDNRB;EGFR;GNAQ;GRM5;HOMER1;HRH1;HTR2B;NMBR;NMUR1;NMUR2;P2RY11;PARD3;PICK1;PLCB2;PPAP2A;PRKD3;TACR1
C5.BP	AMINO_ACID_DERIVATIVE_METABOLIC_PROCESS	14	24	1.01281	0.557027	0.728998	ALDH5A1;ASMTL;BBOX1;CCBL1;CDO1;DHPS;ETNK1;OAZ1;OAZ2;P4HB;SLC5A7;SMS;SULT1B1;TGFB2
C5.BP	REGULATION_OF_NEUROTRANSMITTER_LEVELS	14	24	1.01281	0.557027	0.728998	BAIAP3;GCH1;GRM4;NLGN1;RAB3A;RIMS1;SEPT5;SLC1A3;SLC5A7;SLC6A4;SNAPIN;SYN3;SYT1;TGFB2
C5.BP	NEGATIVE_REGULATION_OF_PROGRAMMED_CELL_DEATH	86	150	0.995445	0.560481	0.73219	AATF;ACVR1;ANGPTL4;ANXA1;ANXA4;ANXA5;API5;ARHGDIA;ASNS;BAG4;BCL2L2;BECN1;BIRC3;BIRC5;BIRC6;BNIP1;BNIP2;BNIP3;BRAF;CASP3;CBX4;CDK1;CFL1;CIAPIN1;CIDEA;CLN3;CRYAA;CRYAB;DAD1;DDAH2;DFFA;ERC1;ERCC5;FOXO1;GCLC;GLO1;GSK3B;HDAC1;HDAC3;HIPK3;HMGB1;HSP90B1;HSPA1B;HSPA9;HSPB1;IGF1R;MAPK8;MPO;MYO18A;NAIP;NFKB1;NME2;NME5;NOTCH2;NPM1;NUAK2;NUP62;OPA1;PAX7;PIK3R2;PPT1;PRDX2;PRKCZ;PSEN1;RASA1;RELA;RNF7;RTN4;SEMA…
C5.BP	BIOGENIC_AMINE_METABOLIC_PROCESS	10	17	1.02132	0.56148	0.73219	ASMTL;BBOX1;DHPS;ETNK1;OAZ1;OAZ2;SLC5A7;SMS;SULT1B1;TGFB2
C5.BP	FEMALE_GAMETE_GENERATION	10	17	1.02132	0.56148	0.73219	AXIN1;BMPR1B;CGB;DMC1;DYNLL1;FSHR;NPM2;SPO11;TOB2;USP9X
C5.BP	NEURON_APOPTOSIS	10	17	1.02132	0.56148	0.73219	BNIP3;CDK5;CDK5R1;GRIK2;GRM4;NF1;PPT1;RASA1;SOD1;TGFB2
C5.CC	LYTIC_VACUOLE	35	61	0.996204	0.567704	0.738981	ABCA2;ADRB2;AP3M1;ARSB;CD63;CORO1A;CTNS;CTSF;DNASE2;GLA;HPS1;HPS4;IFI30;LAMP2;LAMP3;LIPA;LRP2;MPO;MYO7A;NAGLU;NPC2;PPT1;RAB14;RAB7A;RAB9A;SFTPD;SLC17A5;SPACA3;TIAL1;TOM1;USE1;USP5;USP6;VAMP4;VPS45
C5.CC	LYSOSOME	35	61	0.996204	0.567704	0.738981	ABCA2;ADRB2;AP3M1;ARSB;CD63;CORO1A;CTNS;CTSF;DNASE2;GLA;HPS1;HPS4;IFI30;LAMP2;LAMP3;LIPA;LRP2;MPO;MYO7A;NAGLU;NPC2;PPT1;RAB14;RAB7A;RAB9A;SFTPD;SLC17A5;SPACA3;TIAL1;TOM1;USE1;USP5;USP6;VAMP4;VPS45
C5.MF	PHOSPHORIC_DIESTER_HYDROLASE_ACTIVITY	23	40	0.998338	0.571407	0.739697	APEX1;CCKBR;CHRM1;CHRM3;CHRM5;EDNRA;GDE1;PDE10A;PDE1A;PDE1B;PDE1C;PDE4A;PDE4B;PDE4C;PDE4D;PDIA3;PLCB2;PLD1;PLD2;PLD3;SMPD1;SMPD2;SMPD4
C5.BP	REGULATION_OF_AXONOGENESIS	6	10	1.04174	0.571815	0.739697	LRRC4C;MAPT;ROBO1;ROBO2;RTN4;SLIT2
C5.BP	CELLULAR_RESPONSE_TO_STRESS	6	10	1.04174	0.571815	0.739697	ASNS;EIF2AK3;GSK3B;NUAK2;SREBF1;TP53
C5.BP	S_PHASE_OF_MITOTIC_CELL_CYCLE	6	10	1.04174	0.571815	0.739697	ABL1;CDK2AP1;DDX11;POLA1;POLD1;RCC1
C5.BP	GENE_SILENCING	6	10	1.04174	0.571815	0.739697	DGCR8;DICER1;HDAC5;SCMH1;SIRT1;SIRT4
C5.BP	CHROMOSOME_CONDENSATION	6	10	1.04174	0.571815	0.739697	ACIN1;DFFB;NCAPH;PAM;SMC4;TOP2A
C5.MF	HYDROLASE_ACTIVITY_HYDROLYZING_N_GLYCOSYL_COMPOUNDS	6	10	1.04174	0.571815	0.739697	APEX1;MSH6;NTHL1;OGG1;SMUG1;TDG
C5.BP	PEPTIDYL_TYROSINE_PHOSPHORYLATION	15	26	1.00168	0.578397	0.747546	ABI1;ABI2;ABI3;ABL1;ABL2;CD81;DYRK1A;EGFR;HCLS1;ITGB2;LYN;NF2;SOCS1;STAT1;TNK2
C5.BP	REGULATION_OF_MYELOID_CELL_DIFFERENTIATION	11	19	1.00519	0.585661	0.755591	ACIN1;ACVR1B;ACVR2A;CDK6;ETS1;FOXO3;INHBA;LDB1;MAFB;RUNX1;SCIN
C5.BP	TRANSCRIPTION_FROM_RNA_POLYMERASE_III_PROMOTER	11	19	1.00519	0.585661	0.755591	BRF1;GTF3A;POLR2K;POLR2L;POLR3C;POLR3G;POLR3H;POLR3K;SNAPC3;SNAPC4;TROVE2
C5.MF	SPECIFIC_RNA_POLYMERASE_II_TRANSCRIPTION_FACTOR_ACTIVITY	20	35	0.992138	0.592197	0.763346	ATF4;BRD8;DEK;ETV7;FOS;FOXN1;GFI1B;GLIS1;GLIS3;MEIS2;NFRKB;NOTCH2;NR2F1;NR2F2;NRL;PROX1;RXRA;RXRB;SOX9;USF1
C5.BP	RHYTHMIC_PROCESS	16	28	0.992138	0.598088	0.764466	ARNTL;BMPR1B;CLOCK;CRY1;EGR3;EIF2B2;EIF2B4;EIF2B5;ENOX2;HTR7;MTNR1A;OPN4;PER1;PER2;SOD1;TIMELESS
C5.BP	NEGATIVE_REGULATION_OF_CELL_DIFFERENTIATION	16	28	0.992138	0.598088	0.764466	BMP4;CDK6;CNTN4;DTX1;FOXO4;INHBA;LDB1;MAFB;NF1;NOTCH1;NOTCH2;NOTCH4;SHH;SOCS5;TBX3;TWIST2
C5.BP	POSITIVE_REGULATION_OF_PROTEIN_MODIFICATION_PROCESS	16	28	0.992138	0.598088	0.764466	AKTIP;ATG7;BMP4;CCND1;CCND2;CCND3;CD81;HCLS1;LYN;PPARGC1A;PPP2R4;STUB1;TGFB1;TNK2;UBE2D1;UBE2N
C5.BP	B_CELL_DIFFERENTIATION	7	12	1.01281	0.599901	0.764466	CEBPG;HDAC4;HDAC5;HDAC7;HDAC9;INHBA;TPD52
C5.BP	VACUOLE_ORGANIZATION_AND_BIOGENESIS	7	12	1.01281	0.599901	0.764466	ABCA1;ARSB;CLN3;HPS1;HPS4;MYO7A;PPT1
C5.BP	REGULATION_OF_ACTIN_POLYMERIZATION_AND_OR_DEPOLYMERIZATION	7	12	1.01281	0.599901	0.764466	ARF6;CAPG;GSN;LATS1;NCK1;NCK2;RASA1
C5.BP	SPHINGOID_METABOLIC_PROCESS	7	12	1.01281	0.599901	0.764466	ASAH2;CERK;CERS5;CLN3;SGPL1;SPHK1;UGCG
C5.BP	MALE_GONAD_DEVELOPMENT	7	12	1.01281	0.599901	0.764466	CSDE1;DMRT1;DMRT2;LHCGR;MEA1;NR5A1;PRKACG
C5.BP	DNA_DAMAGE_RESPONSESIGNAL_TRANSDUCTION_BY_P53_CLASS_MEDIATOR	7	12	1.01281	0.599901	0.764466	DYRK2;EEF1E1;MYO6;NBN;PCBP4;TP53;TRIAP1
C5.CC	AXON	7	12	1.01281	0.599901	0.764466	CDK5;CDK5R1;DTNBP1;MAPT;NF1;PPT1;TGFB2
C5.CC	NUCLEAR_MATRIX	7	12	1.01281	0.599901	0.764466	ATXN1;KIN;NUFIP1;POLA1;SMC3;SPTBN4;TP53
C5.MF	VITAMIN_BINDING	7	12	1.01281	0.599901	0.764466	ABAT;AGXT;HACL1;OPN4;PC;PCCA;TTPA
C5.MF	SMALL_CONJUGATING_PROTEIN_BINDING	7	12	1.01281	0.599901	0.764466	NUP62;SIRT2;SQSTM1;TOP2A;TSG101;UBE2N;UCHL1
C5.CC	INTEGRAL_TO_PLASMA_MEMBRANE	539	942	0.993454	0.608496	0.774086	ABCA1;ABCB11;ABCB4;ABCC1;ABCC2;ABCC3;ABCC5;ABCD2;ACVR1;ACVR1B;ACVR1C;ACVR2A;ACVR2B;ACVRL1;ADAM17;ADAM2;ADAM23;ADAM8;ADAM9;ADCY3;ADCY7;ADCY9;ADORA1;ADORA2A;ADORA2B;ADORA3;ADRA1A;ADRA1B;ADRA1D;ADRA2A;ADRA2B;ADRA2C;ADRB1;ADRB2;ADRB3;ADRM1;ALK;ANPEP;APH1A;APP;AQP1;AQP4;AQP5;AQP6;AQP7;AQP8;AQP9;ATP12A;ATP1A1;ATP1A4;ATP1B1;ATP1B3;ATP1B4;ATP2A2;ATP2B1;ATP2B4;ATP4A;ATP6V1A;ATP7A;ATP7B;ATRN;AVPR1B;AVPR2;B…
C5.BP	POSITIVE_REGULATION_OF_SIGNAL_TRANSDUCTION	71	125	0.986185	0.608515	0.774086	ABRA;ACVR1B;ACVR2A;ACVR2B;ADRB2;ADRB3;ATP2C1;BIRC2;BUD31;CANT1;CASP8;CC2D1A;CDKN2AIP;ECT2;EEF1D;EEF1E1;FKBP1A;FLNA;GOLT1B;GPR89A;GRM4;HCLS1;HIPK2;HMOX1;HTR2B;IKBKE;LGALS9;LITAF;LYN;MIB2;MIER1;MUL1;MYD88;NDFIP1;NDFIP2;NEK6;NOTCH2;NUP62;PLEKHG5;PLK2;PPM1A;PPP5C;PTPRC;RAC1;REL;RELA;RHOA;RHOC;RPL17;SLC20A1;SLC35B2;SLC44A2;TAOK2;TAOK3;TBK1;TICAM2;TLR6;TMED4;TMEM9B;TP63;TPD52L1;TRAF6;TRAF7;TRIM13;TSPAN…
C5.BP	NEGATIVE_REGULATION_OF_BIOSYNTHETIC_PROCESS	17	30	0.98387	0.616318	0.783327	EIF2AK3;EIF4A3;FOXP3;FURIN;GCK;GHSR;GLA;GRM8;INHBA;INHBB;NDUFA13;PAIP2;PAIP2B;PDZD3;SFTPD;SOD1;TSC1
C5.BP	PHOSPHOLIPASE_C_ACTIVATION	8	14	0.992138	0.623913	0.78953	AVPR1B;BUD31;CCKBR;EDNRA;EGFR;GNAQ;NMUR1;PLCB2
C5.BP	NEGATIVE_REGULATION_OF_IMMUNE_SYSTEM_PROCESS	8	14	0.992138	0.623913	0.78953	FOXP3;GLMN;INHBA;PTPRC;SFTPD;SOCS5;TARBP2;TGFB2
C5.BP	REGULATION_OF_CELL_MORPHOGENESIS	8	14	0.992138	0.623913	0.78953	ARAP1;ARAP3;CDC42;FGD1;FGD2;FGD4;MYH9;TAOK2
C5.BP	LEARNING_AND_OR_MEMORY	8	14	0.992138	0.623913	0.78953	ACSL4;ADCY8;CRHBP;DLG4;FYN;GALR2;NF1;VLDLR
C5.MF	CYCLIC_NUCLEOTIDE_PHOSPHODIESTERASE_ACTIVITY	8	14	0.992138	0.623913	0.78953	PDE10A;PDE1A;PDE1B;PDE1C;PDE4A;PDE4B;PDE4C;PDE4D
C5.MF	PROTEIN_KINASE_REGULATOR_ACTIVITY	22	39	0.979418	0.625125	0.790376	ALS2;APC;CDK5R1;DNAJC3;ELP3;ELP4;GMFB;GMFG;HEXIM1;HEXIM2;IKBKAP;MADD;MAPK8IP1;MAPK8IP2;MBIP;PRKAR1A;PRKAR2B;SFN;SH3BP5;SOCS1;SOCS3;TAOK3
C5.BP	POSITIVE_REGULATION_OF_TRANSPORT	13	23	0.981353	0.627056	0.791441	CBL;FLNA;GATA2;GCK;GSK3B;NCBP2;ORAI1;PPT1;SFTPD;SMAD3;SPACA3;STIM1;TRIP6
C5.CC	CYTOSOLIC_PART	13	23	0.981353	0.627056	0.791441	CYB5R3;ERC1;GUCY1A3;GUCY1B3;IKBKG;MAP3K13;PFKFB1;PFKL;PFKM;PIK3R1;PRDX3;TSC1;TSC2
C5.BP	SEXUAL_REPRODUCTION	78	138	0.981353	0.63544	0.801326	ADAM18;ADAM2;ADAM20;ADAM28;AXIN1;BCL2L2;BMPR1B;BRD2;CCNA1;CCT6B;CDY1;CDY2B;CDYL;CGB;CHEK1;CLGN;CSNK2A2;DAZ2;DAZAP1;DAZL;DDX25;DEAF1;DMC1;DNAH9;DNAJB13;DNALI1;DUSP13;DYNLL1;FSHR;GNPDA1;HIST1H1A;HIST1H1T;HMGCR;HSPA2;INSL3;JAG2;KHDRBS3;LIG3;MAST2;MEA1;MOV10L1;MTL5;MYCBPAP;NME5;NPM2;NR6A1;OAZ3;PICK1;PPAP2A;PPAP2B;PRKACG;PRKAG1;PTCH2;RACGAP1;RPL10L;RPL39L;RUVBL1;SERPINA5;SLC22A16;SOD1;SPAG1;SPAG4;SPAG…
C5.BP	POSITIVE_REGULATION_OF_CELL_CYCLE	9	16	0.976635	0.644923	0.812018	ASNS;BIRC5;CCND1;CCND2;CCND3;HCFC1;SPHK1;TBX3;TGFB2
C5.MF	LIGAND_DEPENDENT_NUCLEAR_RECEPTOR_ACTIVITY	14	25	0.972295	0.645035	0.812018	AHR;BRD8;NR1D1;NR1I3;NR2C1;NR2E1;NR2F6;NR4A3;PGRMC2;PTGER3;RXRA;RXRB;RXRG;VDR
C5.CC	PROTEINACEOUS_EXTRACELLULAR_MATRIX	55	98	0.974421	0.656304	0.82549	ADAMTS5;ADAMTS9;AGRN;APLP1;CHI3L1;COL13A1;COL15A1;COL16A1;COL18A1;COL4A2;COL4A3;COL4A4;COL4A5;COL7A1;COMP;CTGF;DGCR6;DMD;DST;EFEMP1;EFEMP2;ERBB2IP;FBLN1;FBLN2;FBLN5;FBN1;FBN2;LAMA2;LAMA3;LAMA4;LAMB1;LAMB2;LAMC1;MAGEE1;MMP11;MUC2;NID2;POSTN;SGCA;SGCB;SGCD;SGCE;SGCG;SMC3;SNTB1;SNTB2;SNTG1;SNTG2;SPG7;SSPN;TFPI2;TGFB1;THBS4;TINAG;TNXB
C5.MF	EXTRACELLULAR_MATRIX_STRUCTURAL_CONSTITUENT	15	27	0.964578	0.661562	0.831384	CHI3L1;COL4A2;COL4A4;COMP;EFEMP2;FBLN1;FBLN2;FBN1;FBN2;LAMA1;LAMA4;LAMB1;LAMC1;MUC2;TFPI2
C5.MF	STEROID_BINDING	10	18	0.964578	0.663614	0.832827	AKR1D1;ALDH1A1;HSD17B4;NPC2;OSBP;PGRMC1;PGRMC2;SCP2;STARD3;TSPO
C5.BP	TRANSFORMING_GROWTH_FACTOR_BETA_RECEPTOR_SIGNALING_PATHWAY	20	36	0.964578	0.663856	0.832827	ACVR1;ACVRL1;BMPR1A;CIDEA;FNTA;HIPK2;HPGD;KLF10;LEFTY1;MAP3K7;SMAD2;SMAD3;SMAD4;SMAD7;SNX6;STUB1;TGFB1;TGFBR1;TGFBRAP1;ZFYVE9
C5.CC	EXTRACELLULAR_MATRIX	56	100	0.972295	0.666065	0.834878	ADAMTS5;ADAMTS9;AGRN;APLP1;CHI3L1;COL13A1;COL15A1;COL16A1;COL18A1;COL4A2;COL4A3;COL4A4;COL4A5;COL7A1;COMP;CTGF;DGCR6;DMD;DST;EFEMP1;EFEMP2;ERBB2IP;FBLN1;FBLN2;FBLN5;FBN1;FBN2;LAMA2;LAMA3;LAMA4;LAMB1;LAMB2;LAMC1;MAGEE1;MMP11;MUC2;NID2;POSTN;SGCA;SGCB;SGCD;SGCE;SGCG;SMC3;SNTB1;SNTB2;SNTG1;SNTG2;SOD1;SPG7;SSPN;TFPI2;TGFB1;THBS4;TINAG;TNXB
C5.BP	REGULATION_OF_I_KAPPAB_KINASE_NF_KAPPAB_CASCADE	52	93	0.970801	0.669353	0.838277	ATP2C1;BIRC2;BUD31;CANT1;CASP8;CC2D1A;ECT2;EEF1D;FKBP1A;FLNA;GOLT1B;GPR89A;HMOX1;HTR2B;IKBKE;LGALS9;LITAF;MIB2;MIER1;MUL1;MYD88;NDFIP1;NDFIP2;NEK6;NUP62;PLEKHG5;PLK2;PPM1A;PPP5C;REL;RELA;RHOA;RHOC;RPL17;SLC20A1;SLC35B2;SLC44A2;SQSTM1;TBK1;TICAM2;TLR6;TMED4;TMEM9B;TRAF6;TRIM13;TSPAN6;UBE2N;UBE2V1;VAPA;WLS;ZDHHC13;ZDHHC17
C5.BP	VASCULATURE_DEVELOPMENT	30	54	0.964578	0.67247	0.841456	ACVRL1;AGGF1;ANGPTL3;ANGPTL4;ATPIF1;BTG1;C1GALT1;CANX;CHRNA7;COL4A2;COL4A3;EGFL7;ERAP1;FOXC2;FOXO4;GLMN;MYH9;NCL;NF1;NOTCH4;NPR1;RASA1;RHOB;ROBO4;RUNX1;SHH;SPHK1;TGFB2;TNNI3;VEGFA
C5.BP	REGULATION_OF_PROTEIN_AMINO_ACID_PHOSPHORYLATION	16	29	0.957926	0.676837	0.846192	AKTIP;BMP4;CCDC88A;CCDC88C;CCND1;CCND2;CCND3;CD81;EGFR;HCLS1;ITGB2;LYN;NDUFS4;NF2;SOCS1;TNK2
C5.BP	NEGATIVE_REGULATION_OF_TRANSPORT	11	20	0.954932	0.680452	0.849357	ARF6;CRYAA;CRYAB;FAF1;NF1;NFKBIE;PACSIN3;RAC1;STIM2;TONSL;YRDC
C5.BP	ANGIOGENESIS	26	47	0.960474	0.680537	0.849357	ACVRL1;AGGF1;ANGPTL3;ANGPTL4;ATPIF1;BTG1;C1GALT1;CANX;CHRNA7;COL4A2;COL4A3;ERAP1;FOXO4;MYH9;NCL;NF1;NOTCH4;NPR1;RHOB;ROBO4;RUNX1;SHH;SPHK1;TGFB2;TNNI3;VEGFA
C5.BP	PYRIMIDINE_NUCLEOTIDE_METABOLIC_PROCESS	5	9	0.964578	0.681328	0.849615	AK5;CMPK1;DCTD;ENTPD4;UMPS
C5.BP	NEGATIVE_REGULATION_OF_DEVELOPMENTAL_PROCESS	110	196	0.974421	0.689611	0.856416	AATF;ACVR1;ANGPTL4;ANXA1;ANXA4;ANXA5;API5;ARHGDIA;ASNS;BAG4;BCL2L2;BECN1;BIRC3;BIRC5;BIRC6;BMP4;BNIP1;BNIP2;BNIP3;BRAF;CASP3;CBX4;CDK1;CDK6;CFL1;CIAPIN1;CIDEA;CLN3;CNTN4;COL4A2;COL4A3;CRYAA;CRYAB;DAD1;DDAH2;DFFA;DTX1;ERC1;ERCC5;FOXO1;FOXO4;GCLC;GLO1;GSK3B;HDAC1;HDAC3;HDAC4;HDAC5;HDAC7;HDAC9;HIPK3;HMGB1;HSP90B1;HSPA1B;HSPA9;HSPB1;IGF1R;INHBA;LDB1;MAFB;MAPK8;MPO;MYO18A;NAIP;NF1;NFKB1;NME2;NME5;NOTC…
C5.BP	NEGATIVE_REGULATION_OF_GROWTH	22	40	0.954932	0.690781	0.856416	ACVR1B;CAPRIN2;CDA;CDHR2;CDKN2AIP;DLC1;ENO1;ING4;ING5;INHBA;IP6K2;NDUFA13;NDUFS3;PPP1R9B;PPT1;PTCH1;RB1;SMAD3;SMAD4;TGFB1;TP53;TSPYL2
C5.BP	REGULATION_OF_NUCLEOCYTOPLASMIC_TRANSPORT	12	22	0.94704	0.695772	0.856416	FAF1;FLNA;GSK3B;KHDRBS1;NCBP2;NF1;NFKBIE;NUDT4;SMAD3;TGFB1;TONSL;TRIP6
C5.BP	MAINTENANCE_OF_LOCALIZATION	12	22	0.94704	0.695772	0.856416	ATP7B;FAF1;FTH1;LCK;NFKBIE;PDIA2;PDIA3;PTPRC;SUPT7L;TAF3;TONSL;TOPORS
C5.BP	REGULATION_OF_BLOOD_PRESSURE	12	22	0.94704	0.695772	0.856416	ACE;ACVRL1;ATP6AP2;BRS3;CORIN;CYP11B2;ERAP2;GNB3;NPR2;PTGS1;REN;SOD1
C5.MF	OXYGEN_BINDING	12	22	0.94704	0.695772	0.856416	CYP11A1;CYP1A1;CYP1A2;CYP1B1;CYP26A1;CYP2C18;CYP2C19;CYP3A4;CYP3A5;CYP3A7;CYP4B1;EGLN2
C5.BP	CYCLIC_NUCLEOTIDE_METABOLIC_PROCESS	6	11	0.94704	0.697973	0.856416	ABCA1;ADCY7;ADORA2A;GRM8;NUDT4;PDZD3
C5.BP	NEGATIVE_REGULATION_OF_INTRACELLULAR_TRANSPORT	6	11	0.94704	0.697973	0.856416	CRYAA;CRYAB;FAF1;NF1;NFKBIE;TONSL
C5.BP	COFACTOR_TRANSPORT	6	11	0.94704	0.697973	0.856416	PPT1;SLC19A1;SLC22A16;SLC22A4;SLC22A5;SLC46A1
C5.BP	CERAMIDE_METABOLIC_PROCESS	6	11	0.94704	0.697973	0.856416	ASAH2;CERK;CERS5;CLN3;SGPL1;UGCG
C5.BP	REGULATION_OF_JAK_STAT_CASCADE	6	11	0.94704	0.697973	0.856416	HCLS1;HGS;LYN;NF2;PIGU;SOCS1
C5.BP	DEVELOPMENTAL_GROWTH	6	11	0.94704	0.697973	0.856416	BMPR1B;COL4A4;DMBX1;GLI2;RTN4RL2;UBB
C5.BP	NEGATIVE_REGULATION_OF_RESPONSE_TO_STIMULUS	6	11	0.94704	0.697973	0.856416	CHRNA7;FOXP3;GHSR;PTPRC;TARBP2;TGFB2
C5.BP	SPERMATID_DIFFERENTIATION	6	11	0.94704	0.697973	0.856416	CSNK2A2;DDX25;HSPA2;MAST2;NME5;TSSK6
C5.BP	REGULATION_OF_VIRAL_REPRODUCTION	6	11	0.94704	0.697973	0.856416	HS3ST5;PPIA;RSF1;TARBP2;TOP2A;VAPB
C5.CC	NUCLEAR_UBIQUITIN_LIGASE_COMPLEX	6	11	0.94704	0.697973	0.856416	ANAPC11;ANAPC4;ANAPC5;BUB1B;CDC23;FZR1
C5.CC	SITE_OF_POLARIZED_GROWTH	6	11	0.94704	0.697973	0.856416	CDK5;CDK5R1;ERC2;MAPT;OTX2;PRKCI
C5.MF	MONOSACCHARIDE_BINDING	6	11	0.94704	0.697973	0.856416	CD209;COLEC10;GCK;LGALS9;LMAN1;LMAN2L
C5.MF	STEROL_BINDING	6	11	0.94704	0.697973	0.856416	HSD17B4;NPC2;OSBP;SCP2;STARD3;TSPO
C5.BP	REGULATION_OF_HYDROLASE_ACTIVITY	43	78	0.957158	0.712348	0.870301	ADAP1;AIFM3;ALS2;ANGPTL3;ANGPTL4;APAF1;ARAP1;ATPIF1;AVPR1B;BIRC5;BUD31;CCKBR;COL4A3;CYCS;DNAJB6;EDNRA;EGFR;ERN1;FGD1;FGD2;FGD4;GNAQ;HIP1;IFT57;LCK;MTCH1;NF1;NMUR1;NMUR2;PLCB2;PPP2R4;PPP6R3;RAB3GAP1;RAB3GAP2;RALBP1;RGN;SFN;SMAD3;STAT1;TNNT2;TP53;TSC1;VCP
C5.BP	INTERCELLULAR_JUNCTION_ASSEMBLY_AND_MAINTENANCE	7	13	0.934899	0.712881	0.870301	PARD6A;PARD6B;PRKCI;TJP1;TLN1;TLN2;VCL
C5.BP	REGULATION_OF_CELL_SHAPE	7	13	0.934899	0.712881	0.870301	ARAP1;ARAP3;FGD1;FGD2;FGD4;MYH9;TAOK2
C5.BP	RESPIRATORY_GASEOUS_EXCHANGE	7	13	0.934899	0.712881	0.870301	BPGM;COX11;COX15;COX5B;EDNRA;SFTPB;TMPRSS11D
C5.MF	STEROID_HORMONE_RECEPTOR_ACTIVITY	7	13	0.934899	0.712881	0.870301	NR1D1;NR1I3;NR2C1;NR2E1;NR2F6;NR4A3;PGRMC2
C5.MF	PHOSPHOLIPASE_A2_ACTIVITY	7	13	0.934899	0.712881	0.870301	PLA2G10;PLA2G1B;PLA2G3;PLA2G4B;PLA2G6;PNPLA3;PRDX6
C5.BP	REGULATION_OF_ANGIOGENESIS	14	26	0.934899	0.722779	0.880906	AGGF1;ANGPTL3;ANGPTL4;BTG1;CHRNA7;COL4A2;COL4A3;FOXO4;NF1;NPR1;RHOB;RUNX1;SPHK1;TNNI3
C5.BP	RESPONSE_TO_UV	14	26	0.934899	0.722779	0.880906	BRSK1;ERCC2;ERCC3;ERCC4;ERCC5;FEN1;GTF2H2;MAPK8;POLD1;RELA;REV1;RPAIN;SERPINB13;UBE4B
C5.MF	KINASE_REGULATOR_ACTIVITY	25	46	0.943609	0.725692	0.883715	ALS2;APC;CCKBR;CDK5R1;DNAJC3;ELP3;ELP4;GMFB;GMFG;HEXIM1;HEXIM2;IKBKAP;MADD;MAPK8IP1;MAPK8IP2;MBIP;MOB1B;PIK3R1;PRKAR1A;PRKAR2B;SFN;SH3BP5;SOCS1;SOCS3;TAOK3
C5.MF	COPPER_ION_BINDING	8	15	0.925995	0.726406	0.883845	ATOX1;ATP7A;ATP7B;CCS;LOX;RNF7;SOD1;TP53
C5.CC	INTRINSIC_TO_PLASMA_MEMBRANE	542	956	0.984354	0.730079	0.887571	ABCA1;ABCB11;ABCB4;ABCC1;ABCC2;ABCC3;ABCC5;ABCD2;ACVR1;ACVR1B;ACVR1C;ACVR2A;ACVR2B;ACVRL1;ADAM17;ADAM2;ADAM23;ADAM8;ADAM9;ADCY3;ADCY7;ADCY9;ADORA1;ADORA2A;ADORA2B;ADORA3;ADRA1A;ADRA1B;ADRA1D;ADRA2A;ADRA2B;ADRA2C;ADRB1;ADRB2;ADRB3;ADRM1;ALK;ANPEP;APH1A;APP;AQP1;AQP4;AQP5;AQP6;AQP7;AQP8;AQP9;ATP12A;ATP1A1;ATP1A4;ATP1B1;ATP1B3;ATP1B4;ATP2A2;ATP2B1;ATP2B4;ATP4A;ATP6V1A;ATP7A;ATP7B;ATRN;AVPR1B;AVPR2;B…
C5.BP	PHOSPHOINOSITIDE_MEDIATED_SIGNALING	26	48	0.940464	0.736108	0.894153	AVPR1B;BUD31;CCKAR;CCKBR;CHRM1;CHRM2;DRD1;DRD2;EDNRA;EDNRB;EGFR;GNAQ;GRM5;HOMER1;HRH1;HTR2B;NMBR;NMUR1;NMUR2;P2RY11;PARD3;PICK1;PLCB2;PPAP2A;PRKD3;TACR1
C5.BP	CELL_PROLIFERATION_GO_0008283	285	506	0.977922	0.736798	0.894244	ABI1;ACHE;ACVRL1;ADAMTS1;ADAMTS8;ADRA1A;ADRA1B;ADRA1D;ADRA2A;AGGF1;AIMP1;APC;ARHGEF1;ARHGEF2;ATP8A2;ATPIF1;B4GALT7;BAP1;BCAR1;BCAT1;BIN1;BLZF1;BMI1;BMPR2;BNC1;BNIPL;BTG1;BTG2;BTG3;BTG4;BUB1;BUB1B;BUB3;CAPN1;CBFA2T2;CBFA2T3;CCDC88A;CCKBR;CD164;CD81;CDC14A;CDC16;CDC25A;CDC25B;CDC25C;CDC27;CDC6;CDC7;CDK10;CDK11B;CDK13;CDK2;CDK3;CDK4;CDK5;CDK5R1;CDK6;CDK7;CDK9;CHEK1;CHRM1;CHRM3;CHRM4;CHRM5;CHRNA7;CIA…
C5.MF	PROTEASE_INHIBITOR_ACTIVITY	22	41	0.931641	0.749386	0.908764	AMBP;APP;RECK;SERPINA10;SERPINA4;SERPINA5;SERPINA6;SERPINA7;SERPINB10;SERPINB12;SERPINB3;SERPINB6;SERPINB7;SERPINB8;SERPINB9;SERPINI1;SERPINI2;SPINT1;SPINT2;THBS1;TIMP1;TIMP2
C5.MF	RHO_GTPASE_ACTIVATOR_ACTIVITY	10	19	0.913811	0.750227	0.909025	ARAP1;ARAP3;ARHGAP10;ARHGAP29;ARHGAP5;ARHGEF10L;DOCK4;OPHN1;RALBP1;SOS1
C5.BP	I_KAPPAB_KINASE_NF_KAPPAB_CASCADE	62	113	0.952628	0.753768	0.912555	ATP2C1;BIRC2;BUD31;CANT1;CASP8;CC2D1A;CHUK;ECT2;EEF1D;ERC1;FAF1;FKBP1A;FLNA;GOLT1B;GPR89A;HMOX1;HTR2B;IKBKE;IKBKG;IRAK1;IRAK2;LGALS9;LITAF;MAP3K7;MIB2;MIER1;MUL1;MYD88;NDFIP1;NDFIP2;NEK6;NUP62;PLEKHG5;PLK2;PPM1A;PPP5C;PRDX4;REL;RELA;RHOA;RHOC;RPL17;SLC20A1;SLC35B2;SLC44A2;SQSTM1;STAT1;TBK1;TICAM2;TLR6;TMED4;TMEM9B;TRAF6;TRIM13;TRIP6;TSPAN6;UBE2N;UBE2V1;VAPA;WLS;ZDHHC13;ZDHHC17
C5.MF	PEPTIDE_RECEPTOR_ACTIVITY	28	52	0.934899	0.755389	0.913757	AVPR1B;AVPR2;BRS3;CCKAR;CCKBR;GALR1;GALR2;GRPR;HCRTR2;KISS1R;MCHR1;NMBR;NMUR1;NMUR2;NPBWR1;NPBWR2;OPCML;OPRD1;OPRK1;OPRM1;SSTR1;SSTR2;SSTR3;SSTR4;SSTR5;TACR1;TACR2;TACR3
C5.BP	DETECTION_OF_STIMULUS_INVOLVED_IN_SENSORY_PERCEPTION	11	21	0.909459	0.760838	0.919583	ABCA4;CACNA1F;NR2E3;OPN1SW;OPN4;PDC;PDE6B;PITPNM1;RHO;SAG;UNC119
C5.BP	NEGATIVE_REGULATION_OF_TRANSLATION	12	23	0.905865	0.770734	0.93077	EIF2AK3;EIF4A3;FOXP3;FURIN;GHSR;INHBA;INHBB;NDUFA13;PAIP2;PAIP2B;SFTPD;TSC1
C5.CC	SOLUBLE_FRACTION	88	160	0.954932	0.773109	0.932864	AARS;ABI1;ACE;ACP1;ADRBK1;ALDH5A1;ANXA2;ARR3;ARRB1;ASNA1;ASNS;CARS;CCS;CGB;CLIC1;CLIC4;COPA;CORO7;CRHBP;CSGALNACT1;CTDSP2;CTTN;DARS;DBH;DUSP6;EFNB1;EPRS;FABP4;FARS2;FARSA;FARSB;FBLN1;FBLN5;FGB;FGF20;FMR1;GARS;GCLM;GGPS1;GIPC1;GRK5;GYG2;GYS2;HMGCS1;HPS1;HTT;IARS;IDE;IK;INSL3;IPO7;JUP;KARS;KL;LTK;MAP4K2;MED22;MEP1A;NARS;PCYT1A;PDE4A;PDE4B;PDE4D;PPP1R11;PPP2R4;RAB3GAP1;RAB3GAP2;RANGAP1;RARS;RLBP1;SE…
C5.BP	DETECTION_OF_STIMULUS	25	47	0.923532	0.777004	0.936786	ABCA4;CACNA1F;GCK;KCNIP1;KCNIP2;NPFFR2;NR2E3;OPN1SW;OPN4;PDC;PDE6B;PGLYRP1;PGLYRP2;PGLYRP3;PGLYRP4;PITPNM1;RHO;SAG;STIM1;SYT1;TAC1;TACR1;TIMELESS;UGT2A1;UNC119
C5.BP	REGULATION_OF_BIOLOGICAL_QUALITY	233	417	0.97013	0.779306	0.938783	A1CF;ABCA1;ABCA2;ABCG1;ACE;ACIN1;ACVR1B;ACVR2A;ACVRL1;ADORA2A;AIFM3;AKR1C1;AKT1;ALAS2;ALS2;ANGPTL3;APP;APTX;ARAP1;ARAP3;ARF6;ATOX1;ATP1A1;ATP1A2;ATP1A3;ATP1A4;ATP2C1;ATP6AP2;ATP6V1B1;ATP7A;ATP7B;AURKA;AVPR1B;AVPR2;BAIAP3;BCAR1;BNIP3;BRS3;BUD31;CACNA1A;CACNA1C;CALR;CAPG;CAPRIN2;CCDC88C;CCKAR;CCKBR;CD36;CDA;CDH23;CDHR2;CDK11A;CDK11B;CDK6;CDKN2AIP;CEBPG;CHRNA1;CHRNA7;CLCN3;CLN3;CNTN4;COG3;COG7;COL4A…
C5.CC	EXTRINSIC_TO_MEMBRANE	13	25	0.902845	0.78	0.938841	APC2;ARRB1;EZR;GNA14;GNAI1;GNAS;MUC16;RGS19;SYTL1;SYTL2;SYTL4;TAMM41;TGM3
C5.BP	SPERMATID_DEVELOPMENT	5	10	0.86812	0.79084	0.942526	CSNK2A2;DDX25;HSPA2;NME5;TSSK6
C5.BP	RESPONSE_TO_TOXIN	5	10	0.86812	0.79084	0.942526	BPHL;CES1;DPYS;GLYAT;PDZD3
C5.BP	MONOCARBOXYLIC_ACID_TRANSPORT	5	10	0.86812	0.79084	0.942526	AKR1C1;AKR1C4;SLC16A2;SLC16A5;SLC16A8
C5.BP	SUPEROXIDE_METABOLIC_PROCESS	5	10	0.86812	0.79084	0.942526	CCS;NOS2;NOX5;SOD1;SOD2
C5.BP	PHOTORECEPTOR_CELL_MAINTENANCE	5	10	0.86812	0.79084	0.942526	CDH23;PCDH15;RDH12;USH1C;USH1G
C5.BP	PROTEIN_AMINO_ACID_ADP_RIBOSYLATION	5	10	0.86812	0.79084	0.942526	PARP1;SIRT1;SIRT3;SIRT4;SIRT6
C5.BP	BODY_FLUID_SECRETION	5	10	0.86812	0.79084	0.942526	COPA;GUCA1B;NPR1;SLC22A2;SLC22A4
C5.BP	REGULATION_OF_CELL_CELL_ADHESION	5	10	0.86812	0.79084	0.942526	ACVRL1;GTPBP4;NF2;PTEN;RASA1
C5.BP	TRIACYLGLYCEROL_METABOLIC_PROCESS	5	10	0.86812	0.79084	0.942526	DGAT1;DGAT2;LPL;PNLIPRP2;PNPLA3
C5.BP	SPHINGOLIPID_BIOSYNTHETIC_PROCESS	5	10	0.86812	0.79084	0.942526	CERS5;SGMS1;SGMS2;ST6GALNAC6;UGCG
C5.CC	GROWTH_CONE	5	10	0.86812	0.79084	0.942526	CDK5;CDK5R1;ERC2;MAPT;OTX2
C5.MF	PATTERN_RECOGNITION_RECEPTOR_ACTIVITY	5	10	0.86812	0.79084	0.942526	PGLYRP1;PGLYRP2;PGLYRP3;PGLYRP4;TLR2
C5.BP	CDC42_PROTEIN_SIGNAL_TRANSDUCTION	6	12	0.86812	0.796045	0.947177	ABCA1;ARAP1;FGD1;FGD2;FGD4;RALBP1
C5.MF	ARYLSULFATASE_ACTIVITY	6	12	0.86812	0.796045	0.947177	ARSB;ARSI;ARSJ;ARSK;SULF1;SULF2
C5.BP	REGULATION_OF_TRANSFORMING_GROWTH_FACTOR_BETA_RECEPTOR_SIGNALING_PATHWAY	7	14	0.86812	0.801849	0.950969	CIDEA;HIPK2;SMAD2;SMAD3;SMAD4;SNX6;TGFB1
C5.BP	FATTY_ACID_BIOSYNTHETIC_PROCESS	7	14	0.86812	0.801849	0.950969	DEGS1;HPGD;LTA4H;MCAT;OXSM;PTGES3;PTGS1
C5.BP	NEUROPEPTIDE_SIGNALING_PATHWAY	7	14	0.86812	0.801849	0.950969	GALR1;GLRA1;GLRA2;GLRB;HCRTR2;NMUR1;NMUR2
C5.MF	CASPASE_REGULATOR_ACTIVITY	7	14	0.86812	0.801849	0.950969	AIFM3;BIRC5;MAP3K5;TNFAIP8;TPD52L1;TRIAP1;XIAP
C5.BP	LIPID_HOMEOSTASIS	8	16	0.86812	0.80789	0.955018	ABCA1;ABCA2;ABCG1;AKR1C1;ANGPTL3;LCAT;NPC1;NPC2
C5.BP	REGULATION_OF_PROTEIN_IMPORT_INTO_NUCLEUS	8	16	0.86812	0.80789	0.955018	FAF1;FLNA;NF1;NFKBIE;SMAD3;TGFB1;TONSL;TRIP6
C5.MF	SULFURIC_ESTER_HYDROLASE_ACTIVITY	8	16	0.86812	0.80789	0.955018	ARSB;ARSI;ARSJ;ARSK;GNS;IDS;SULF1;SULF2
C5.MF	ACETYLGLUCOSAMINYLTRANSFERASE_ACTIVITY	8	16	0.86812	0.80789	0.955018	A4GNT;B3GNT5;EXT1;MGAT2;MGAT4A;MGAT4B;OGT;PIGA
C5.BP	RECEPTOR_MEDIATED_ENDOCYTOSIS	17	33	0.894427	0.811981	0.958296	ADRB2;ADRB3;AP1S1;ARF6;CBL;CLN3;CLTCL1;DNM1;IGF2R;LRP1B;LRP2;PDLIM7;PI4KB;PICALM;PPT1;RAC1;SFTPD
C5.MF	SUGAR_BINDING	17	33	0.894427	0.811981	0.958296	CD209;CLEC3A;COLEC10;FCN1;FCN2;FCN3;GCK;LGALS12;LGALS3;LGALS4;LGALS7;LGALS8;LGALS9;LMAN1;LMAN2L;POLA1;SFTPD
C5.BP	REGULATION_OF_CELL_ADHESION	18	35	0.892924	0.818932	0.965716	ACVRL1;ADAM10;ARHGDIA;ARHGDIB;ARHGDIG;CDK6;CYTH1;CYTIP;DLL1;GTPBP4;MIA3;NF1;NF2;PTEN;RASA1;TGFBI;TGM2;TSC1
C5.BP	REGULATION_OF_CELL_PROLIFERATION	168	305	0.956355	0.830006	0.977981	ABI1;ACVRL1;ADAMTS1;ADAMTS8;ADRA1A;ADRA1D;ADRA2A;AGGF1;AIMP1;APC;ARHGEF2;ATP8A2;ATPIF1;B4GALT7;BAP1;BMI1;BMPR2;BNC1;BNIPL;BTG1;BTG2;BTG3;BTG4;CAPN1;CCDC88A;CCKBR;CD164;CD81;CDC25B;CDC6;CDC7;CDK10;CDK13;CDK2;CDK4;CDK6;CHEK1;CHRM1;CHRNA7;CIAO1;CNOT8;COL18A1;COL4A3;CTBP1;CTBP2;CUL1;CUL2;CUL3;CUL4A;CUL5;DDX11;DERL2;DHPS;DLG5;DNAJA2;EEF1E1;EGFR;EGR4;EIF2AK2;ERBB2;ETS1;FABP3;FABP7;FGF4;FIGF;FLT1;FLT3;F…
C5.MF	PROTEIN_KINASE_INHIBITOR_ACTIVITY	12	24	0.86812	0.83165	0.979125	DNAJC3;GMFB;GMFG;HEXIM1;HEXIM2;MAPK8IP1;MBIP;SFN;SH3BP5;SOCS1;SOCS3;TAOK3
C5.BP	LYMPHOCYTE_DIFFERENTIATION	13	26	0.86812	0.837221	0.984886	CEBPG;HDAC4;HDAC5;HDAC7;HDAC9;INHBA;JAG2;LCK;PTPRC;SART1;SOCS5;TPD52;ZAP70
C5.BP	RESPONSE_TO_CHEMICAL_STIMULUS	168	306	0.95323	0.846014	0.994426	ABAT;ABCA2;ABCA3;ABCB1;ABCB4;ABCC1;ABCC6;ABCG1;ABCG2;ADIPOR1;ADIPOR2;AHR;AIMP1;ANGPTL7;APTX;AQP9;ATF6;ATOX1;ATP7B;BCAR3;BPHL;C5;CALCR;CCKAR;CES1;CHIA;CHRNA4;CHRNA7;CHRNB2;CYGB;CYP3A4;D2HGDH;DERL1;DERL2;DERL3;DGCR8;DGKD;DNAJA1;DNAJB1;DNAJB2;DNAJB4;DNAJB5;DNAJC4;DOCK2;DPYS;DUOX1;DUOX2;DUSP1;EIF2AK3;EIF2B1;EIF2B2;EIF2B3;EIF2B4;EIF2B5;ENSA;ERCC1;ERCC2;ERCC3;ERN1;ERP44;FGF2;FOSL1;FOXC2;GATA3;GCK;GCLC;…
C5.CC	TRANSPORT_VESICLE	16	32	0.86812	0.852824	1	AFTPH;AP1G2;AP1S1;AP3S1;APH1B;ATP7A;C14orf1;FURIN;IGF2R;KIAA0368;PLEKHF2;RAB14;RASSF9;SSPN;YIPF1;YIPF2
C5.MF	PHOSPHOLIPID_BINDING	24	47	0.886591	0.854161	1	ARAP1;ARAP2;ARAP3;CCDC88A;CYTH3;DOC2B;EPB41;GPAA1;GRK5;MCTP1;MCTP2;PEBP1;PICALM;PIGK;PIGU;PLA2G15;PRKCI;RAB35;SCIN;SHC1;SYT1;SYTL4;WDFY1;ZFYVE16
C5.BP	VITAMIN_TRANSPORT	6	13	0.801342	0.867329	1	CUBN;SLC19A1;SLC22A16;SLC22A4;SLC22A5;SLC46A1
C5.MF	INOSITOL_OR_PHOSPHATIDYLINOSITOL_PHOSPHODIESTERASE_ACTIVITY	6	13	0.801342	0.867329	1	CCKBR;CHRM1;CHRM3;CHRM5;EDNRA;PLCB2
C5.MF	COLLAGEN_BINDING	6	13	0.801342	0.867329	1	ACHE;ITGA1;ITGA10;NID2;SPARC;VWF
C5.BP	LEUKOCYTE_MIGRATION	7	15	0.810246	0.86786	1	AIMP1;DOCK2;ITGB2;MIA3;SFTPD;SYK;TGFB2
C5.MF	PHOSPHOLIPASE_C_ACTIVITY	7	15	0.810246	0.86786	1	CCKBR;CHRM1;CHRM3;CHRM5;EDNRA;PDIA3;PLCB2
C5.BP	INTERCELLULAR_JUNCTION_ASSEMBLY	5	11	0.7892	0.868229	1	PARD6B;TJP1;TLN1;TLN2;VCL
C5.BP	INTERLEUKIN_2_PRODUCTION	5	11	0.7892	0.868229	1	FOXP3;GLMN;MAP3K7;SFTPD;TRAF6
C5.BP	PROTEIN_IMPORT_INTO_NUCLEUS_TRANSLOCATION	5	11	0.7892	0.868229	1	AKT1;GLI3;KPNB1;TNPO1;ZFYVE9
C5.BP	HORMONE_SECRETION	8	17	0.817054	0.869308	1	GCK;GHSR;INHBA;INHBB;SCG5;SNAP25;STX1A;TBX3
C5.BP	REGULATION_OF_PEPTIDYL_TYROSINE_PHOSPHORYLATION	8	17	0.817054	0.869308	1	CD81;EGFR;HCLS1;ITGB2;LYN;NF2;SOCS1;TNK2
C5.BP	POSITIVE_REGULATION_OF_PROTEIN_AMINO_ACID_PHOSPHORYLATION	9	19	0.82243	0.871352	1	AKTIP;BMP4;CCND1;CCND2;CCND3;CD81;HCLS1;LYN;TNK2
C5.BP	REGULATION_OF_TYROSINE_PHOSPHORYLATION_OF_STAT_PROTEIN	4	9	0.771663	0.871447	1	HCLS1;LYN;NF2;SOCS1
C5.BP	PEPTIDE_METABOLIC_PROCESS	4	9	0.771663	0.871447	1	DMD;FURIN;PAM;PCSK5
C5.BP	FEEDING_BEHAVIOR	11	23	0.830376	0.876478	1	BRS3;CCKAR;CCKBR;FYN;GALR2;GHSR;HCRTR2;HTR2C;MCHR1;NMUR2;UBR3
C5.BP	REGULATION_OF_CYTOKINE_PRODUCTION	12	25	0.833396	0.879328	1	ATP6AP2;CHRNA7;CIDEA;FOXP3;GHSR;HIF1A;MAP3K7;SMAD3;SMAD4;SOD1;TGFB2;TRAF6
C5.MF	KINASE_INHIBITOR_ACTIVITY	12	25	0.833396	0.879328	1	DNAJC3;GMFB;GMFG;HEXIM1;HEXIM2;MAPK8IP1;MBIP;SFN;SH3BP5;SOCS1;SOCS3;TAOK3
C5.BP	POSITIVE_REGULATION_OF_PHOSPHATE_METABOLIC_PROCESS	13	27	0.835968	0.882272	1	AKTIP;BMP4;CCND1;CCND2;CCND3;CD81;EGFR;GLMN;HCLS1;LYN;PPP2R4;TGFB1;TNK2
C5.BP	BONE_REMODELING	14	29	0.838185	0.885264	1	ACHE;ACVR1;ATP6V0A4;ATP6V1B1;BMP4;CDK6;COL13A1;GLI1;GLI2;KL;NF1;RUNX2;SPARC;TWIST2
C5.CC	LIPID_RAFT	14	29	0.838185	0.885264	1	ABCA1;BTK;CLN3;FLOT1;GHSR;LCK;LYN;PI4K2A;PIKFYVE;PPT1;SHH;SORBS1;STOM;STX12
C5.BP	TISSUE_DEVELOPMENT	73	138	0.918446	0.885987	1	ACHE;ACVR1;ALDH3A2;ALX1;ATP2A2;ATP2C1;ATP6V0A4;ATP6V1B1;BMP1;BMP4;BMX;BNC1;BTD;BTK;CALML5;CASP14;CDK6;COL13A1;COL7A1;CRABP2;CTGF;DSP;EDA;ERCC2;ERCC3;EYA2;FABP5;FLOT2;FOXN1;FST;GDF11;GHSR;GLI1;GLI2;HCK;HOXB13;HOXC11;IKZF3;JAK2;KL;KLF4;LAMA3;LAMC1;LAMC2;MATK;NF1;NME2;PLOD1;POU2F3;PROX1;PTCH2;PTF1A;RBP2;RTN4RL2;RUNX2;SLIT2;SMAD2;SMURF1;SNAI2;SPARC;STX2;T;TBX3;TBX6;TCF15;TCF21;TFAP2A;TGFB2;TGM3;TGM5;…
C5.BP	NEGATIVE_REGULATION_OF_MULTICELLULAR_ORGANISMAL_PROCESS	15	31	0.840116	0.88827	1	CHRNA7;CIDEA;FOXP3;GHSR;GLMN;HS3ST5;INHBA;PTPRC;SERPINE1;SFTPD;SOCS5;SOD1;TARBP2;TGFB2;TMPRSS6
C5.BP	G_PROTEIN_COUPLED_RECEPTOR_PROTEIN_SIGNALING_PATHWAY	183	336	0.945631	0.889971	1	ABCA1;ADCY7;ADORA2B;ADORA3;ADRA1A;ADRA1B;ADRA1D;ADRA2A;ADRA2B;ADRA2C;ADRB1;ADRB2;ADRB3;AGRN;AKT1;ARHGEF11;AVPR1B;AVPR2;BCAR1;BUD31;C3;C5;CALCR;CALCRL;CALM3;CAP1;CAP2;CCKAR;CCKBR;CDK5R1;CHRM1;CHRM2;CHRM3;CHRM4;CHRM5;CRHR1;CRHR2;DRD1;DRD2;DRD3;DRD4;DRD5;EDNRA;EDNRB;EGFR;FRS2;FSHR;GABBR1;GABBR2;GABRA1;GABRA2;GABRA3;GABRA4;GABRB2;GABRE;GABRG2;GABRR1;GALR1;GALR2;GHSR;GIT1;GIT2;GLRA1;GLRA2;GLRB;GNA12;G…
C5.BP	REGULATION_OF_BODY_FLUID_LEVELS	28	56	0.86812	0.900453	1	ADORA2A;AVPR2;CD36;COPA;F10;F13A1;FLI1;GGCX;GNA12;GNAQ;GPI;GUCA1B;HNF4A;HPS4;ITGB3;L3MBTL4;LMAN1;NFE2;NPR1;PABPC4;SERPINE1;SLC22A2;SLC22A4;TFPI;THBD;TMPRSS6;VWF;WAS
C5.BP	HEMOSTASIS	23	47	0.84965	0.910924	1	ADORA2A;AVPR2;CD36;F10;F13A1;FLI1;GGCX;GNA12;GNAQ;GPI;HNF4A;HPS4;ITGB3;L3MBTL4;LMAN1;NFE2;PABPC4;SERPINE1;TFPI;THBD;TMPRSS6;VWF;WAS
C5.BP	B_CELL_ACTIVATION	9	20	0.781308	0.913365	1	CEBPG;HDAC4;HDAC5;HDAC7;HDAC9;INHBA;PTPRC;TGFB1;TPD52
C5.BP	REPRODUCTION	140	261	0.931317	0.91355	1	ACE2;ADAM18;ADAM2;ADAM20;ADAM28;AXIN1;BCL2L2;BMPR1B;BRD2;BYSL;CCNA1;CCT6B;CD209;CD81;CDKL2;CDY1;CDY2B;CDYL;CGB;CHEK1;CLGN;CLIC5;COL16A1;CRHBP;CRHR1;CSDE1;CSNK2A2;CTBP1;CTBP2;DAZ2;DAZAP1;DAZL;DDX25;DEAF1;DEK;DERL1;DMC1;DMRT1;DMRT2;DNAH9;DNAJB13;DNAJC19;DNALI1;DUSP13;DYNLL1;EIF2B2;EIF2B4;EIF2B5;EIF5A;ENDOU;FLT1;FSHR;GHSR;GNPDA1;HIST1H1A;HIST1H1T;HMGCR;HPGD;HS3ST5;HS3ST6;HSD17B3;HSPA2;HTATSF1;IDE;IN…
C5.MF	LIPOPROTEIN_BINDING	8	18	0.771663	0.913572	1	ANKRA2;LDLR;LRP1;LRP6;LRPAP1;MAPT;TLR6;VLDLR
C5.BP	GLYCOLIPID_METABOLIC_PROCESS	7	16	0.759605	0.914504	1	B3GNT5;CLN3;GLA;PSAP;ST6GALNAC4;ST6GALNAC6;UGCG
C5.BP	CASPASE_ACTIVATION	12	26	0.801342	0.915419	1	AIFM3;APAF1;COL4A3;CYCS;HIP1;IFT57;LCK;MTCH1;SMAD3;STAT1;TP53;VCP
C5.BP	REGULATION_OF_HORMONE_SECRETION	6	14	0.744103	0.916439	1	GCK;INHBA;INHBB;SCG5;SNAP25;STX1A
C5.BP	TISSUE_REMODELING	14	30	0.810246	0.918037	1	ACHE;ACVR1;ATP6V0A4;ATP6V1B1;BMP4;CDK6;COL13A1;GLI1;GLI2;KL;NF1;RUNX2;SPARC;TWIST2
C5.BP	LEUKOCYTE_CHEMOTAXIS	5	12	0.723434	0.919789	1	DOCK2;ITGB2;SFTPD;SYK;TGFB2
C5.BP	ENDOTHELIAL_CELL_PROLIFERATION	5	12	0.723434	0.919789	1	AGGF1;AIMP1;ATPIF1;DLG1;NF1
C5.BP	GLYCOSPHINGOLIPID_METABOLIC_PROCESS	5	12	0.723434	0.919789	1	CLN3;GLA;PSAP;ST6GALNAC6;UGCG
C5.BP	CELLULAR_RESPONSE_TO_EXTRACELLULAR_STIMULUS	5	12	0.723434	0.919789	1	ASNS;NUAK2;PPP1R9B;SREBF1;TP53
C5.BP	NEGATIVE_REGULATION_OF_CYTOKINE_BIOSYNTHETIC_PROCESS	5	12	0.723434	0.919789	1	FOXP3;GHSR;INHBA;INHBB;SFTPD
C5.BP	TYROSINE_PHOSPHORYLATION_OF_STAT_PROTEIN	5	12	0.723434	0.919789	1	HCLS1;LYN;NF2;SOCS1;STAT1
C5.MF	KINASE_ACTIVATOR_ACTIVITY	5	12	0.723434	0.919789	1	ALS2;CDK5R1;MADD;MAPK8IP2;MOB1B
C5.BP	POSITIVE_REGULATION_OF_HYDROLASE_ACTIVITY	27	55	0.852336	0.920746	1	AIFM3;APAF1;ARAP1;AVPR1B;BUD31;CCKBR;COL4A3;CYCS;EDNRA;EGFR;ERN1;GNAQ;HIP1;IFT57;LCK;MTCH1;NMUR1;NMUR2;PLCB2;PPP2R4;RALBP1;RGN;SMAD3;STAT1;TNNT2;TP53;VCP
C5.MF	LIPID_BINDING	44	87	0.878099	0.924019	1	ADH5;AKR1D1;ALDH1A1;ALDH6A1;ARAP1;ARAP2;ARAP3;CCDC88A;CYTH3;DOC2B;EPB41;FABP2;FABP4;FABP5;FABP7;GLTP;GPAA1;GRK5;HDLBP;HSD17B4;MCTP1;MCTP2;NDUFAB1;NPC2;OSBP;PEBP1;PGRMC1;PGRMC2;PICALM;PIGK;PIGU;PLA2G15;PRKCI;PSAP;RAB35;SCIN;SCP2;SHC1;STARD3;SYT1;SYTL4;TSPO;WDFY1;ZFYVE16
C5.BP	RESPONSE_TO_IONIZING_RADIATION	4	10	0.694496	0.925185	1	ATM;BRSK1;LIG4;TOPBP1
C5.BP	DETECTION_OF_BIOTIC_STIMULUS	4	10	0.694496	0.925185	1	PGLYRP1;PGLYRP2;PGLYRP3;PGLYRP4
C5.BP	CELLULAR_RESPONSE_TO_NUTRIENT_LEVELS	4	10	0.694496	0.925185	1	ASNS;NUAK2;SREBF1;TP53
C5.BP	REGULATION_OF_ENDOTHELIAL_CELL_PROLIFERATION	4	10	0.694496	0.925185	1	AGGF1;AIMP1;ATPIF1;NF1
C5.MF	TELOMERIC_DNA_BINDING	4	10	0.694496	0.925185	1	HNRNPA2B1;PIF1;PURA;SMG6
C5.BP	POSITIVE_REGULATION_OF_CELL_PROLIFERATION	77	149	0.897252	0.938964	1	ADRA1D;ADRA2A;AGGF1;BMI1;BNC1;CAPN1;CCKBR;CD81;CDC25B;CDC7;CDK13;CDK2;CDK4;CDK6;CHRM1;CHRNA7;CIAO1;CUL3;DDX11;DERL2;DHPS;DNAJA2;EGFR;EGR4;ERBB2;FGF4;FIGF;FLT1;FLT3;FLT4;FOSL1;GLI1;HCLS1;HTR1A;IGF1R;LAMA1;LAMB1;LAMC1;LRP5;LYN;MARK4;MATK;MCTS1;MYC;NAP1L1;NCK1;NCK2;NDUFS4;NME1;NME2;NOP2;NRP1;PDF;PDGFA;PGF;POU3F2;PTK2B;PTPRC;REG1A;RHOG;SPHK1;SSR1;STAMBP;TBC1D8;TBRG4;TBX2;TBX3;TCIRG1;TGFB2;TGFBR1;TIMP…
C5.BP	INDUCTION_OF_APOPTOSIS_BY_EXTRACELLULAR_SIGNALS	12	27	0.771663	0.941937	1	ADORA1;BTK;DAP;DAP3;DAXX;DPF2;FASTK;MAP3K5;NDUFA13;PDCD6;PRKCA;SSTR3
C5.BP	POSITIVE_REGULATION_OF_PHOSPHORYLATION	11	25	0.763946	0.941972	1	AKTIP;BMP4;CCND1;CCND2;CCND3;CD81;EGFR;GLMN;HCLS1;LYN;TNK2
C5.CC	COLLAGEN	10	23	0.754887	0.942315	1	COL13A1;COL15A1;COL16A1;COL18A1;COL4A2;COL4A3;COL4A4;COL4A5;COL7A1;TNXB
C5.BP	LEUKOCYTE_DIFFERENTIATION	17	37	0.797732	0.944576	1	ACIN1;CDC42;CEBPG;HDAC4;HDAC5;HDAC7;HDAC9;INHBA;JAG2;LCK;MYH9;PTPRC;RUNX1;SART1;SOCS5;TPD52;ZAP70
C5.BP	RESPONSE_TO_NUTRIENT	7	17	0.714923	0.946142	1	CCKAR;ENSA;GNAI2;OGT;SSTR1;SSTR2;TULP4
C5.BP	ACTIVATION_OF_IMMUNE_RESPONSE	7	17	0.714923	0.946142	1	BCAR1;FYN;IKBKG;MBL2;PTPRC;TRAF6;UBE2N
C5.BP	REGULATION_OF_ACTION_POTENTIAL	7	17	0.714923	0.946142	1	EIF2B2;EIF2B4;EIF2B5;KCND2;NF1;PLP1;SOD1
C5.BP	T_CELL_DIFFERENTIATION	6	15	0.694496	0.948825	1	JAG2;LCK;PTPRC;SART1;SOCS5;ZAP70
C5.BP	KERATINOCYTE_DIFFERENTIATION	6	15	0.694496	0.948825	1	ANXA1;DSP;NME2;TGM1;TGM3;TXNIP
C5.BP	REGULATION_OF_MEMBRANE_POTENTIAL	6	15	0.694496	0.948825	1	AIFM3;BNIP3;CHRNA1;GLRA1;NDUFS1;SOD1
C5.BP	NEGATIVE_REGULATION_OF_ANGIOGENESIS	5	13	0.667785	0.952577	1	COL4A2;COL4A3;FOXO4;NPR1;TNNI3
C5.BP	PRODUCTION_OF_MOLECULAR_MEDIATOR_OF_IMMUNE_RESPONSE	5	13	0.667785	0.952577	1	FOXP3;MAP3K7;PTPRC;TGFB1;TRAF6
C5.BP	REGULATION_OF_HOMEOSTATIC_PROCESS	5	13	0.667785	0.952577	1	EGLN2;ERP44;GCLC;GLRX2;NF1
C5.BP	NEGATIVE_REGULATION_OF_SECRETION	5	13	0.667785	0.952577	1	CIDEA;DPH3;FOXP3;INHBB;SERGEF
C5.BP	OVULATION_CYCLE	5	13	0.667785	0.952577	1	BMPR1B;EIF2B2;EIF2B4;EIF2B5;SOD1
C5.BP	RESPONSE_TO_STEROID_HORMONE_STIMULUS	4	11	0.63136	0.957731	1	ABCA2;CALCR;GATA3;PDCD7
C5.MF	SECRETIN_LIKE_RECEPTOR_ACTIVITY	4	11	0.63136	0.957731	1	CRHR1;CRHR2;GHSR;TAPT1
C5.MF	PATTERN_BINDING	20	44	0.7892	0.962044	1	AAMP;CHIA;CHIT1;COL13A1;COL25A1;HDGF;LPL;LRPAP1;PGLYRP1;PGLYRP2;PGLYRP3;PGLYRP4;POSTN;RPL29;SERPINA5;THBS2;THBS4;TLR2;TNXB;VEGFA
C5.MF	ANTIGEN_BINDING	9	22	0.71028	0.963373	1	CHRNA7;FCN1;FCN2;PPP2R1A;PPP2R1B;SLC7A5;SLC7A8;SLC7A9;TOPORS
C5.BP	POSITIVE_REGULATION_OF_PROTEIN_METABOLIC_PROCESS	35	74	0.821195	0.971549	1	AKTIP;ARF6;ATG7;BMP4;BOLL;CCND1;CCND2;CCND3;CD81;CEBPG;DAZ1;DAZL;EGLN2;EIF2B5;EIF5A;FAF1;GLMN;HCLS1;KATNB1;LYN;MAPT;NCK1;NCK2;PPARGC1A;PPP2R4;SAMD4A;STUB1;TGFB1;TLR1;TLR3;TLR6;TNK2;TPPP;UBE2D1;UBE2N
C5.BP	MYELOID_LEUKOCYTE_DIFFERENTIATION	5	14	0.620086	0.972654	1	ACIN1;CDC42;INHBA;MYH9;RUNX1
C5.BP	REGULATION_OF_IMMUNE_EFFECTOR_PROCESS	5	14	0.620086	0.972654	1	FOXP3;MAP3K7;PTPRC;TARBP2;TRAF6
C5.BP	COAGULATION	19	43	0.767176	0.972875	1	ADORA2A;CD36;F10;F13A1;GGCX;GNA12;GNAQ;HNF4A;HS3ST5;ITGB3;L3MBTL4;LMAN1;PABPC4;SERPINE1;TFPI;THBD;TMPRSS6;VWF;WAS
C5.MF	POLYSACCHARIDE_BINDING	15	35	0.744103	0.972959	1	AAMP;CHIA;CHIT1;COL13A1;COL25A1;HDGF;LPL;LRPAP1;POSTN;RPL29;SERPINA5;THBS2;THBS4;TNXB;VEGFA
C5.BP	RESPONSE_TO_EXTRACELLULAR_STIMULUS	14	33	0.736587	0.973219	1	ASNS;CCKAR;ENSA;GHSR;GNAI2;NUAK2;OGT;PPP1R9B;RPS19;SREBF1;SSTR1;SSTR2;TP53;TULP4
C5.BP	RESPONSE_TO_NUTRIENT_LEVELS	12	29	0.718444	0.974144	1	ASNS;CCKAR;ENSA;GHSR;GNAI2;NUAK2;OGT;SREBF1;SSTR1;SSTR2;TP53;TULP4
C5.BP	CELL_SURFACE_RECEPTOR_LINKED_SIGNAL_TRANSDUCTION_GO_0007166	341	633	0.935321	0.975294	1	ABCA1;ABI1;ACVR1;ACVR1B;ACVR2A;ACVR2B;ACVRL1;ADAM10;ADAM11;ADAMTS1;ADAP1;ADCY7;ADORA2B;ADORA3;ADRA1A;ADRA1B;ADRA1D;ADRA2A;ADRA2B;ADRA2C;ADRB1;ADRB2;ADRB3;AGRN;AKT1;ANXA1;AP3S1;APH1A;ARHGEF11;ASGR2;AVPR1B;AVPR2;BAIAP2;BCAR1;BIRC2;BIRC3;BMPR1A;BMPR2;BRD8;BSG;BUD31;C3;C5;CALCR;CALCRL;CALM3;CAP1;CAP2;CBL;CBLC;CBY1;CCKAR;CCKBR;CDK5R1;CHRM1;CHRM2;CHRM3;CHRM4;CHRM5;CIDEA;CNKSR1;COL16A1;CRHR1;CRHR2;DOCK1…
C5.BP	POSITIVE_REGULATION_OF_PEPTIDYL_TYROSINE_PHOSPHORYLATION	4	12	0.578747	0.976702	1	CD81;HCLS1;LYN;TNK2
C5.MF	LOW_DENSITY_LIPOPROTEIN_BINDING	4	12	0.578747	0.976702	1	ANKRA2;LDLR;LRP6;VLDLR
C5.BP	REPRODUCTIVE_PROCESS	79	158	0.86812	0.977881	1	ACE2;ADAM2;ADAM20;BMPR1B;BYSL;CD209;CD81;CDKL2;CLGN;CLIC5;COL16A1;CRHBP;CRHR1;CSDE1;CTBP1;CTBP2;DAZ2;DEK;DERL1;DMRT1;DMRT2;DNAJC19;DNALI1;EIF2B2;EIF2B4;EIF2B5;EIF5A;ENDOU;FLT1;FSHR;GHSR;GNPDA1;HMGCR;HPGD;HS3ST5;HS3ST6;HSD17B3;HTATSF1;IDE;ITCH;LHCGR;LIPE;LNPEP;MAFF;MEA1;MTNR1A;NPM2;NR5A1;OPRK1;OVGP1;PPIA;PRKACG;PRLHR;PTGFR;RPL29;RQCD1;RRAGA;RSF1;SHH;SLC22A16;SMAD3;SMARCB1;SOD1;SPAG1;TAC1;TARBP2;TB…
C5.BP	REGULATION_OF_MULTICELLULAR_ORGANISMAL_PROCESS	73	147	0.862215	0.978764	1	ACTC1;ACVR1;ADORA3;ATP2A1;ATP6AP2;BCAR1;BMP4;CACNA1H;CELF2;CHRM2;CHRNA7;CIDEA;CNN1;COL4A4;CYP2J2;DMPK;FOXP3;FST;FYN;GHSR;GLMN;GLRA1;GRIK1;GRIK2;HIF1A;HS3ST5;IKBKG;INHBA;KCNB2;KCNH2;KCNIP2;KCNJ12;KCNQ1;KL;LCK;MAP3K7;MBL2;MIA3;MYBPC3;MYBPH;MYH6;MYH7;MYL2;MYL5;MYL9;NCK1;NCK2;NF1;PPP1R12B;PTPRC;PXK;RYR2;SART1;SCN5A;SERPINE1;SFTPD;SMAD3;SMAD4;SOCS5;SOD1;SPACA3;SPHK1;TARBP2;TGFB1;TGFB2;TMPRSS6;TNNT1;TN…
C5.BP	REGULATION_OF_PHOSPHORYLATION	21	48	0.759605	0.981111	1	AKTIP;BMP4;CCDC88A;CCDC88C;CCND1;CCND2;CCND3;CD81;EGFR;GLMN;HCLS1;INHBA;ITGB2;LYN;MCM7;NDUFS4;NF2;PSEN1;RAD17;SOCS1;TNK2
C5.BP	BLOOD_COAGULATION	18	42	0.744103	0.981179	1	ADORA2A;CD36;F10;F13A1;GGCX;GNA12;GNAQ;HNF4A;ITGB3;L3MBTL4;LMAN1;PABPC4;SERPINE1;TFPI;THBD;TMPRSS6;VWF;WAS
C5.BP	HETEROPHILIC_CELL_ADHESION	3	10	0.520872	0.981678	1	CD164;CD209;LGALS7
C5.BP	DEFENSE_RESPONSE_TO_VIRUS	3	10	0.520872	0.981678	1	BNIP3;PTPRC;TARBP2
C5.BP	NEGATIVE_REGULATION_OF_MYELOID_CELL_DIFFERENTIATION	3	10	0.520872	0.981678	1	INHBA;LDB1;MAFB
C5.MF	SIALYLTRANSFERASE_ACTIVITY	3	10	0.520872	0.981678	1	ST6GAL1;ST6GAL2;ST6GALNAC6
C5.BP	PROTEIN_SECRETION	13	32	0.705348	0.982612	1	ABCA1;ACHE;ARFGAP3;ARFIP1;ARL4D;CANX;CIDEA;DNAJC1;DPH3;FOXP3;GLMN;PDIA4;SERGEF
C5.MF	G_PROTEIN_COUPLED_RECEPTOR_ACTIVITY	95	189	0.872714	0.982746	1	ADRA1A;ADRA1B;ADRA1D;ADRA2A;ADRA2B;ADRA2C;ADRB1;ADRB2;ADRB3;AVPR1B;AVPR2;BRS3;CALCRL;CCKAR;CCKBR;CELSR3;CHRM1;CHRM2;CHRM3;CHRM4;CHRM5;CRHR1;CRHR2;CRY1;DRD1;DRD2;DRD3;DRD4;DRD5;FSHR;GABBR1;GABBR2;GALR1;GALR2;GHSR;GNRHR;GPR139;GRM1;GRM2;GRM3;GRM4;GRM5;GRM7;GRM8;GRPR;HCRTR2;HPGD;HRH1;HRH2;HTR1A;HTR1B;HTR1D;HTR1E;HTR1F;HTR2A;HTR2B;HTR4;HTR5A;HTR7;KISS1R;LANCL1;MCHR1;MTNR1A;MTNR1B;NMBR;NMUR1;NMUR2;NPB…
C5.MF	CARBOHYDRATE_BINDING	32	70	0.79371	0.983159	1	AAMP;CD209;CHIA;CHIT1;CLEC3A;COL13A1;COL25A1;COLEC10;FCN1;FCN2;FCN3;GCK;HDGF;LGALS12;LGALS3;LGALS4;LGALS7;LGALS8;LGALS9;LMAN1;LMAN2L;LPL;LRPAP1;POLA1;POSTN;RPL29;SERPINA5;SFTPD;THBS2;THBS4;TNXB;VEGFA
C5.BP	POSITIVE_REGULATION_OF_CASPASE_ACTIVITY	12	30	0.694496	0.983184	1	AIFM3;APAF1;COL4A3;CYCS;HIP1;IFT57;LCK;MTCH1;SMAD3;STAT1;TP53;VCP
C5.BP	POSITIVE_REGULATION_OF_CELLULAR_PROTEIN_METABOLIC_PROCESS	33	72	0.795777	0.98343	1	AKTIP;ARF6;ATG7;BMP4;BOLL;CCND1;CCND2;CCND3;CD81;CEBPG;DAZ1;DAZL;EIF2B5;EIF5A;GLMN;HCLS1;KATNB1;LYN;MAPT;NCK1;NCK2;PPARGC1A;PPP2R4;SAMD4A;STUB1;TGFB1;TLR1;TLR3;TLR6;TNK2;TPPP;UBE2D1;UBE2N
C5.CC	CELL_JUNCTION	38	82	0.804599	0.984844	1	ACTN1;ACTN2;ACTN3;ASH1L;B4GALT1;BCAR1;CDC42BPA;CDC42BPB;CNKSR1;CNN2;CTNNA3;DLG1;DST;EPB41L3;ERBB2IP;EVL;MLLT4;PARD3;PARD6A;PARD6B;PDZD2;PDZD3;PGM5;PKP4;PNN;PTPRC;RAB13;SHROOM2;SHROOM3;SORBS1;SORBS3;SRCIN1;TJP1;TRIP6;VAPA;VCL;WNK4;ZYX
C5.BP	WOUND_HEALING	23	53	0.753463	0.986792	1	ACVRL1;ADORA2A;CD36;F10;F13A1;GGCX;GNA12;GNAQ;HNF4A;ITGB3;L3MBTL4;LMAN1;MIA3;NF1;PABPC4;RTN4RL2;SERPINE1;TFPI;TGFB2;THBD;TMPRSS6;VWF;WAS
C5.BP	CYTOKINE_AND_CHEMOKINE_MEDIATED_SIGNALING_PATHWAY	8	22	0.63136	0.986867	1	DUOX1;DUOX2;IRAK3;NUP85;PTPRC;RELA;SOCS1;SOCS5
C5.BP	REGULATION_OF_PROTEIN_SECRETION	8	22	0.63136	0.986867	1	ACHE;ARFIP1;CIDEA;DNAJC1;DPH3;FOXP3;GLMN;SERGEF
C5.BP	NEGATIVE_REGULATION_OF_PHOSPHATE_METABOLIC_PROCESS	4	13	0.534228	0.987424	1	INHBA;NF2;PPP2R4;SOCS1
C5.BP	HOMEOSTATIC_PROCESS	103	206	0.86812	0.988638	1	ABCA1;ABCA2;ABCG1;ACIN1;ACVR1B;ACVR2A;AIFM3;AKR1C1;AKT1;ALAS2;ANGPTL3;APP;ATOX1;ATP1A1;ATP1A2;ATP1A3;ATP1A4;ATP2C1;ATP6V1B1;ATP7A;ATP7B;AVPR1B;BNIP3;BUD31;CACNA1A;CACNA1C;CALR;CCKAR;CCKBR;CDH23;CDK6;CEBPG;CHRNA1;CHRNA7;CLCN3;CLN3;DERL1;DFNB31;DRD1;DYRK3;EDNRA;EGLN1;EGLN2;EP300;ERP44;ETS1;FOXO3;FTH1;FTL;FXN;GALR2;GCK;GCLC;GCM2;GLRA1;GLRX2;HCLS1;HIF1A;INHBA;LCAT;LCK;LDB1;LYN;MAFB;MCHR1;MPV17;MTL5;M…
C5.MF	GLYCOSAMINOGLYCAN_BINDING	13	33	0.683974	0.988717	1	AAMP;COL13A1;COL25A1;HDGF;LPL;LRPAP1;POSTN;RPL29;SERPINA5;THBS2;THBS4;TNXB;VEGFA
C5.BP	DETECTION_OF_CHEMICAL_STIMULUS	6	18	0.578747	0.989738	1	GCK;KCNIP1;KCNIP2;STIM1;SYT1;UGT2A1
C5.BP	REGULATION_OF_INTERFERON_GAMMA_BIOSYNTHETIC_PROCESS	3	11	0.47352	0.990659	1	CEBPG;INHBA;TLR3
C5.BP	ENDOTHELIAL_CELL_MIGRATION	3	11	0.47352	0.990659	1	MYH9;NF1;PRSS3
C5.CC	IMMUNOLOGICAL_SYNAPSE	3	11	0.47352	0.990659	1	MYH9;SYK;ZAP70
C5.MF	SERINE_HYDROLASE_ACTIVITY	19	46	0.717143	0.991176	1	ACHE;CORIN;CPD;DPP4;F10;FURIN;HGFAC;HTRA1;HTRA2;LTF;PCSK2;PCSK6;PREP;PRSS1;PRSS3;PRSS36;TMPRSS6;TOR1A;TPP2
C5.BP	DEFENSE_RESPONSE_TO_BACTERIUM	9	25	0.625047	0.9913	1	LALBA;NOS2;PGLYRP1;PGLYRP2;PGLYRP3;PGLYRP4;SPACA3;TLR3;TLR6
C5.BP	ECTODERM_DEVELOPMENT	36	80	0.781308	0.991409	1	ALDH3A2;ATP2A2;ATP2C1;BNC1;BTD;CALML5;CASP14;COL7A1;CRABP2;CTGF;DSP;EDA;ERCC2;ERCC3;FABP5;FLOT2;FOXN1;FST;GLI1;HOXB13;LAMA3;LAMC2;NME2;PLOD1;POU2F3;PROX1;PTCH2;RBP2;SMURF1;STX2;TFAP2A;TGFB2;TGM3;TGM5;UGCG;WAS
C5.BP	HOMOPHILIC_CELL_ADHESION	5	16	0.542575	0.991454	1	ITGB1;NPTN;ROBO1;ROBO2;TRO
C5.BP	MORPHOGENESIS_OF_AN_EPITHELIUM	5	16	0.542575	0.991454	1	CELSR1;GLI2;LMO4;TIMELESS;VANGL2
C5.BP	REGULATION_OF_T_CELL_PROLIFERATION	5	16	0.542575	0.991454	1	GLMN;NCK1;NCK2;PTPRC;SFTPD
C5.BP	REGULATION_OF_SECRETION	16	40	0.694496	0.991796	1	ACHE;ARFIP1;CIDEA;DNAJC1;DPH3;FOXP3;GCK;GLMN;INHBA;INHBB;MYO6;SCG5;SCIN;SERGEF;SNAP25;STX1A
C5.BP	POSITIVE_REGULATION_OF_T_CELL_ACTIVATION	7	21	0.578747	0.99315	1	LCK;NCK1;NCK2;PTPRC;SART1;SOCS5;ZAP70
C5.BP	INTERFERON_GAMMA_PRODUCTION	4	14	0.496069	0.993332	1	CEBPG;FOXP3;INHBA;TLR3
C5.BP	EPIDERMIS_DEVELOPMENT	31	71	0.758077	0.993509	1	ALDH3A2;ATP2A2;ATP2C1;BNC1;BTD;CALML5;CASP14;COL7A1;CRABP2;CTGF;DSP;ERCC2;ERCC3;FABP5;FLOT2;FOXN1;FST;GLI1;HOXB13;LAMA3;LAMC2;NME2;PLOD1;POU2F3;PTCH2;RBP2;TGFB2;TGM3;TGM5;UGCG;WAS
C5.CC	INTERCALATED_DISC	2	9	0.385831	0.994148	1	B4GALT1;CTNNA3
C5.BP	T_CELL_PROLIFERATION	6	19	0.548287	0.994212	1	ELF4;GLMN;NCK1;NCK2;PTPRC;SFTPD
C5.BP	CELL_RECOGNITION	6	19	0.548287	0.994212	1	CD209;CDK5R1;CNTN4;NTM;OPCML;SLIT2
C5.MF	SERINE_TYPE_PEPTIDASE_ACTIVITY	18	45	0.694496	0.99424	1	CORIN;CPD;DPP4;F10;FURIN;HGFAC;HTRA1;HTRA2;LTF;PCSK2;PCSK6;PREP;PRSS1;PRSS3;PRSS36;TMPRSS6;TOR1A;TPP2
C5.BP	RESPONSE_TO_BIOTIC_STIMULUS	53	115	0.80018	0.995107	1	ABCE1;ATF6;BANF1;BNIP3;CCDC130;CHIA;CHIT1;DERL1;DERL2;DERL3;DNAJA1;DNAJB1;DNAJB2;DNAJB4;DNAJB5;DNAJC4;DUOX2;EIF2AK3;ERN1;ERP44;FGR;FOSL1;GSK3B;HERPUD1;HNRNPUL1;HSPA1B;HSPA1L;HSPA2;HSPA4L;HSPA6;HSPB1;HSPB3;HSPE1;HSPH1;LALBA;NOS2;PGLYRP1;PGLYRP2;PGLYRP3;PGLYRP4;POLA1;PRKRA;PTPRC;SLC11A1;SPACA3;TARBP2;TLR3;TLR6;TOR1A;TOR1B;TP53;VAPB;VCP
C5.BP	NEGATIVE_REGULATION_OF_PHOSPHORYLATION	3	12	0.43406	0.995311	1	INHBA;NF2;SOCS1
C5.BP	INTERFERON_GAMMA_BIOSYNTHETIC_PROCESS	3	12	0.43406	0.995311	1	CEBPG;INHBA;TLR3
C5.BP	CELL_CELL_SIGNALING	201	392	0.890266	0.995324	1	ADAM17;ADORA1;ADORA2A;ADRA1A;ADRA1B;ADRA1D;ADRA2B;ADRA2C;AIMP1;AKAP9;AMPH;APBA1;ASH1L;BAIAP3;BMP2;CACNA1B;CACNA1E;CBLN1;CGB;CHRNA1;CHRNA4;CHRNA5;CHRNA6;CHRNB1;CHRNB3;CHRNB4;CHRNE;CHST4;CNTN4;COL4A4;CPLX1;CRB1;DBH;DLG4;DOC2A;DRD1;DRD2;DRD4;DTNA;ECE2;EFNB1;EFNB2;EFNB3;EIF2B2;EIF2B4;EIF2B5;ENPEP;FGF11;FGF14;FGF16;FGF20;FGF4;FGF5;FGF6;FURIN;FXN;GABARAP;GABBR2;GABRB2;GABRR1;GAD1;GAD2;GALR2;GCH1;GCK;GH…
C5.BP	POSITIVE_REGULATION_OF_LYMPHOCYTE_ACTIVATION	8	24	0.578747	0.995412	1	LCK;NCK1;NCK2;PTPRC;SART1;SOCS5;TGFB1;ZAP70
C5.CC	INTERMEDIATE_FILAMENT_CYTOSKELETON	8	24	0.578747	0.995412	1	CLIP1;DRD2;LMNB1;NARF;PKP1;PNN;TCHP;UPP2
C5.CC	INTERMEDIATE_FILAMENT	8	24	0.578747	0.995412	1	CLIP1;DRD2;LMNB1;NARF;PKP1;PNN;TCHP;UPP2
C5.BP	RESPONSE_TO_BACTERIUM	11	31	0.616085	0.996126	1	CHIT1;LALBA;NOS2;PGLYRP1;PGLYRP2;PGLYRP3;PGLYRP4;SLC11A1;SPACA3;TLR3;TLR6
C5.BP	POSITIVE_REGULATION_OF_CYTOKINE_PRODUCTION	4	15	0.462998	0.996518	1	ATP6AP2;MAP3K7;SOD1;TRAF6
C5.BP	POSITIVE_REGULATION_OF_SECRETION	6	20	0.520872	0.996785	1	ACHE;GCK;GLMN;INHBA;INHBB;SCIN
C5.CC	APICAL_JUNCTION_COMPLEX	12	34	0.612791	0.997401	1	ASH1L;B4GALT1;PARD3;PARD6A;PARD6B;PDZD3;RAB13;SHROOM2;SORBS1;TJP1;VAPA;WNK4
C5.CC	APICOLATERAL_PLASMA_MEMBRANE	12	34	0.612791	0.997401	1	ASH1L;B4GALT1;PARD3;PARD6A;PARD6B;PDZD3;RAB13;SHROOM2;SORBS1;TJP1;VAPA;WNK4
C5.BP	POSITIVE_REGULATION_OF_T_CELL_PROLIFERATION	3	13	0.400671	0.997677	1	NCK1;NCK2;PTPRC
C5.BP	EMBRYO_IMPLANTATION	3	13	0.400671	0.997677	1	RPL29;SOD1;TRO
C5.BP	POSITIVE_REGULATION_OF_CELL_ADHESION	3	13	0.400671	0.997677	1	CDK6;TGM2;TSC1
C5.CC	CORNIFIED_ENVELOPE	3	13	0.400671	0.997677	1	ANXA1;DSP;TGM1
C5.MF	SERINE_TYPE_ENDOPEPTIDASE_ACTIVITY	15	41	0.63521	0.997934	1	CORIN;F10;FURIN;HGFAC;HTRA1;HTRA2;LTF;PCSK2;PCSK6;PREP;PRSS1;PRSS3;PRSS36;TMPRSS6;TOR1A
C5.BP	POSITIVE_REGULATION_OF_RESPONSE_TO_STIMULUS	14	39	0.623266	0.998088	1	BCAR1;CEBPG;EEF1E1;FYN;GHSR;IKBKG;MAP3K7;MBL2;PRKCG;PTPRC;SLIT2;TGFB2;TRAF6;UBE2N
C5.BP	POSITIVE_REGULATION_OF_IMMUNE_RESPONSE	9	28	0.558077	0.998203	1	BCAR1;FYN;IKBKG;MAP3K7;MBL2;PTPRC;TGFB2;TRAF6;UBE2N
C5.BP	REGULATION_OF_T_CELL_ACTIVATION	9	28	0.558077	0.998203	1	GLMN;LCK;NCK1;NCK2;PTPRC;SART1;SFTPD;SOCS5;ZAP70
C5.CC	EXTERNAL_SIDE_OF_PLASMA_MEMBRANE	4	16	0.43406	0.998207	1	ATP6AP2;B4GALT1;ENOX2;SLC2A4
C5.CC	INTERCELLULAR_JUNCTION	26	65	0.694496	0.998566	1	ASH1L;B4GALT1;CDC42BPA;CDC42BPB;CNKSR1;CNN2;CTNNA3;DLG1;EPB41L3;MLLT4;PARD3;PARD6A;PARD6B;PDZD2;PDZD3;PGM5;PKP4;PNN;RAB13;SHROOM2;SORBS1;TJP1;VAPA;VCL;WNK4;ZYX
C5.BP	APOPTOTIC_MITOCHONDRIAL_CHANGES	2	11	0.31568	0.998733	1	DNM1L;SFN
C5.BP	ACUTE_INFLAMMATORY_RESPONSE	2	11	0.31568	0.998733	1	CEBPB;MBL2
C5.BP	REGULATION_OF_RESPONSE_TO_EXTERNAL_STIMULUS	3	14	0.372052	0.998862	1	CHRNA7;GHSR;SLIT2
C5.MF	GLUTATHIONE_TRANSFERASE_ACTIVITY	3	14	0.372052	0.998862	1	GSTT2;GSTZ1;MGST1
C5.BP	POSITIVE_REGULATION_OF_TRANSLATION	11	34	0.561725	0.999172	1	BOLL;CEBPG;DAZ1;DAZL;EIF2B5;EIF5A;GLMN;SAMD4A;TLR1;TLR3;TLR6
C5.BP	REGULATION_OF_IMMUNE_RESPONSE	10	32	0.542575	0.999292	1	BCAR1;FOXP3;FYN;IKBKG;MAP3K7;MBL2;PTPRC;TGFB2;TRAF6;UBE2N
C5.MF	GROWTH_FACTOR_BINDING	10	32	0.542575	0.999292	1	A2M;ACVR1;ACVR1B;ACVR2B;ACVRL1;API5;CTGF;IGF1R;NRD1;TGFBR1
C5.BP	POSITIVE_REGULATION_OF_IMMUNE_SYSTEM_PROCESS	18	50	0.625047	0.999359	1	BCAR1;FYN;IKBKG;LCK;MAP3K7;MBL2;MIA3;NCK1;NCK2;PTPRC;SART1;SOCS5;SPACA3;TGFB1;TGFB2;TRAF6;UBE2N;ZAP70
C5.BP	POSITIVE_REGULATION_OF_MULTICELLULAR_ORGANISMAL_PROCESS	25	65	0.667785	0.999385	1	ATP2A1;ATP6AP2;BCAR1;BMP4;FST;FYN;IKBKG;KL;LCK;MAP3K7;MBL2;MIA3;NCK1;NCK2;PTPRC;SART1;SOCS5;SOD1;SPACA3;SPHK1;TGFB1;TGFB2;TRAF6;UBE2N;ZAP70
C5.BP	POSITIVE_REGULATION_OF_PROTEIN_SECRETION	2	12	0.289373	0.999417	1	ACHE;GLMN
C5.BP	REGULATION_OF_LYMPHOCYTE_ACTIVATION	11	35	0.545676	0.999516	1	GLMN;INHBA;LCK;NCK1;NCK2;PTPRC;SART1;SFTPD;SOCS5;TGFB1;ZAP70
C5.BP	CYTOKINE_SECRETION	4	18	0.385831	0.99954	1	ABCA1;CIDEA;FOXP3;GLMN
C5.BP	CHEMICAL_HOMEOSTASIS	69	155	0.772907	0.99962	1	ABCA1;ABCA2;ABCG1;AIFM3;AKR1C1;ANGPTL3;APP;ATOX1;ATP1A1;ATP1A2;ATP1A3;ATP1A4;ATP2C1;ATP6V1B1;ATP7A;ATP7B;AVPR1B;BNIP3;BUD31;CACNA1A;CACNA1C;CALR;CCKAR;CCKBR;CHRNA1;CHRNA7;CLCN3;CLN3;DERL1;DRD1;EDNRA;EGLN1;FTH1;FTL;FXN;GALR2;GCK;GCM2;GLRA1;HIF1A;LCAT;LCK;MCHR1;MTL5;MYC;NARFL;NDUFS1;NMUR2;NPC1;NPC2;NPR1;OPRL1;PPT1;PTPRC;RGN;RHAG;RHCG;RPS6;SLC2A4;SLC30A5;SLC4A1;SLC4A11;SLC9A1;SLC9A7;SOD1;TAC1;TARBP2…
C5.CC	TIGHT_JUNCTION	9	31	0.50407	0.999667	1	ASH1L;PARD3;PARD6A;PARD6B;RAB13;SHROOM2;TJP1;VAPA;WNK4
C5.BP	REGULATION_OF_RESPONSE_TO_STIMULUS	20	56	0.620086	0.999704	1	BCAR1;CEBPG;CHRNA7;EEF1E1;FOXP3;FYN;GHSR;IKBKG;MAP3K7;MBL2;POLH;PRKCG;PTPRC;SLIT2;TARBP2;TGFB2;TRAF6;UBE2N;UBE2V1;UBE2V2
C5.MF	TRANSMEMBRANE_RECEPTOR_ACTIVITY	204	413	0.85761	0.99971	1	ABCC8;ABCC9;ACVR1;ACVR1B;ACVR1C;ACVR2A;ACVR2B;ACVRL1;ADRA1A;ADRA1B;ADRA1D;ADRA2A;ADRA2B;ADRA2C;ADRB1;ADRB2;ADRB3;ALK;ASGR2;AVPR1B;AVPR2;BRS3;CALCRL;CCKAR;CCKBR;CELSR3;CHRM1;CHRM2;CHRM3;CHRM4;CHRM5;CHRNA1;CHRNA2;CHRNA3;CHRNA4;CHRNA5;CHRNA6;CHRNA7;CHRNB1;CHRNB2;CHRNB4;CHRNE;CRHR1;CRHR2;CRIM1;CRY1;CSF1R;DDR1;DDR2;DNER;DRD1;DRD2;DRD3;DRD4;DRD5;EFNB3;EGFR;EPHA5;EPHB2;EPHB6;ERBB3;ERBB4;FGFR1;FGFR4;FLT1…
C5.BP	IMMUNE_EFFECTOR_PROCESS	11	36	0.530518	0.99972	1	BNIP3;CEBPG;FCN1;FCN2;FOXP3;MAP3K7;MBL2;PTPRC;TARBP2;TGFB1;TRAF6
C5.BP	ADAPTIVE_IMMUNE_RESPONSE_GO_0002460	6	24	0.43406	0.99973	1	FOXP3;MAP3K7;PTPRC;SOCS5;TGFB1;TRAF6
C5.CC	ANCHORED_TO_MEMBRANE	2	13	0.267114	0.999734	1	RTN4RL2;TREH
C5.CC	ANCHORED_TO_PLASMA_MEMBRANE	2	13	0.267114	0.999734	1	RTN4RL2;TREH
C5.BP	REGULATION_OF_CYTOKINE_SECRETION	3	16	0.325545	0.999735	1	CIDEA;FOXP3;GLMN
C5.MF	RECEPTOR_ACTIVITY	292	577	0.878652	0.999745	1	ABCA1;ABCC8;ABCC9;ACVR1;ACVR1B;ACVR1C;ACVR2A;ACVR2B;ACVRL1;ADRA1A;ADRA1B;ADRA1D;ADRA2A;ADRA2B;ADRA2C;ADRB1;ADRB2;ADRB3;AHR;ALK;ANPEP;ASGR2;ATRN;AVPR1B;AVPR2;BRD8;BRS3;CALCRL;CCKAR;CCKBR;CD46;CELSR3;CHRM1;CHRM2;CHRM3;CHRM4;CHRM5;CHRNA1;CHRNA2;CHRNA3;CHRNA4;CHRNA5;CHRNA6;CHRNA7;CHRNB1;CHRNB2;CHRNB4;CHRNE;CNTNAP1;CRHR1;CRHR2;CRIM1;CRY1;CSF1R;CUBN;CUL5;CYTH3;DDR1;DDR2;DNER;DRD1;DRD2;DRD3;DRD4;DRD5;EF…
C5.BP	INTERLEUKIN_1_SECRETION	1	10	0.173624	0.999813	1	ABCA1
C5.BP	POSITIVE_REGULATION_OF_CYTOKINE_SECRETION	1	10	0.173624	0.999813	1	GLMN
C5.BP	HUMORAL_IMMUNE_RESPONSE	9	32	0.488318	0.999814	1	GPI;LTF;MBL2;MNX1;PAX5;POU2F2;PSMB10;ST6GAL1;YTHDF2
C5.BP	ADAPTIVE_IMMUNE_RESPONSE	6	25	0.416698	0.999858	1	FOXP3;MAP3K7;PTPRC;SOCS5;TGFB1;TRAF6
C5.BP	SENSORY_PERCEPTION_OF_CHEMICAL_STIMULUS	4	20	0.347248	0.999887	1	CYB5R4;GNAS;SLIT2;UBR3
C5.BP	CATION_HOMEOSTASIS	44	109	0.700868	0.999901	1	APP;ATOX1;ATP1A1;ATP1A2;ATP1A3;ATP1A4;ATP2C1;ATP6V1B1;ATP7A;ATP7B;AVPR1B;BUD31;CACNA1A;CACNA1C;CALR;CCKAR;CCKBR;CHRNA7;CLCN3;CLN3;DRD1;EDNRA;FTH1;FTL;FXN;GALR2;GCM2;LCK;MCHR1;MTL5;MYC;NMUR2;OPRL1;PPT1;PTPRC;RGN;SLC30A5;SLC4A11;SLC9A1;SLC9A7;SOD1;TAC1;TMPRSS3;TRPV4
C5.BP	REGULATION_OF_IMMUNE_SYSTEM_PROCESS	23	65	0.614362	0.999906	1	BCAR1;FOXP3;FYN;GLMN;IKBKG;INHBA;LCK;MAP3K7;MBL2;MIA3;NCK1;NCK2;PTPRC;SART1;SFTPD;SOCS5;SPACA3;TARBP2;TGFB1;TGFB2;TRAF6;UBE2N;ZAP70
C5.BP	REGULATION_OF_CYTOKINE_BIOSYNTHETIC_PROCESS	11	38	0.502596	0.999909	1	CEBPG;FOXP3;GHSR;GLMN;INHBA;INHBB;MAST2;SFTPD;TLR1;TLR3;TLR6
C5.BP	FEMALE_PREGNANCY	17	52	0.567617	0.999917	1	BYSL;CLIC5;COL16A1;CRHBP;ENDOU;FLT1;GHSR;HPGD;LIPE;LNPEP;OVGP1;PRLHR;RPL29;SOD1;TEAD3;TFCP2L1;TRO
C5.BP	ION_HOMEOSTASIS	53	129	0.713339	0.999945	1	AIFM3;APP;ATOX1;ATP1A1;ATP1A2;ATP1A3;ATP1A4;ATP2C1;ATP6V1B1;ATP7A;ATP7B;AVPR1B;BNIP3;BUD31;CACNA1A;CACNA1C;CALR;CCKAR;CCKBR;CHRNA1;CHRNA7;CLCN3;CLN3;DRD1;EDNRA;FTH1;FTL;FXN;GALR2;GCM2;GLRA1;LCK;MCHR1;MTL5;MYC;NDUFS1;NMUR2;NPR1;OPRL1;PPT1;PTPRC;RGN;RHAG;RHCG;SLC30A5;SLC4A1;SLC4A11;SLC9A1;SLC9A7;SOD1;TAC1;TMPRSS3;TRPV4
C5.BP	CELL_CELL_ADHESION	32	86	0.646043	0.999956	1	ACVRL1;ALX1;ATP2C1;BMP1;CD164;CD209;CDK5R1;CELSR1;CERCAM;CNTN4;COL13A1;CTNNA3;CYFIP2;DLG1;EGFR;GTPBP4;ITGB1;ITGB2;LGALS7;LMO4;NCAM2;NF2;NINJ2;NLGN1;NPTN;PTEN;RASA1;ROBO1;ROBO2;SYK;TRO;VANGL2
C5.BP	CELLULAR_HOMEOSTASIS	61	146	0.725416	0.999959	1	AIFM3;APP;ATOX1;ATP1A1;ATP1A2;ATP1A3;ATP1A4;ATP2C1;ATP7A;ATP7B;AVPR1B;BNIP3;BUD31;CACNA1A;CACNA1C;CALR;CCKAR;CCKBR;CDH23;CHRNA1;CHRNA7;CLCN3;CLN3;DRD1;EDNRA;EGLN2;ERP44;FTH1;FTL;FXN;GALR2;GCLC;GCM2;GLRA1;GLRX2;LCK;MCHR1;MTL5;MYC;NDUFS1;NMUR2;OPRL1;PCDH15;PPT1;PTPRC;RDH12;RGN;RHAG;RHCG;RHOT1;RHOT2;SLC12A4;SLC30A5;SLC4A1;SLC4A11;SOD1;TAC1;TMPRSS3;TRPV4;USH1C;USH1G
C5.BP	CELLULAR_CATION_HOMEOSTASIS	41	106	0.671565	0.999971	1	APP;ATOX1;ATP1A1;ATP1A2;ATP1A3;ATP1A4;ATP2C1;ATP7A;ATP7B;AVPR1B;BUD31;CACNA1A;CACNA1C;CALR;CCKAR;CCKBR;CHRNA7;CLCN3;CLN3;DRD1;EDNRA;FTH1;FTL;FXN;GALR2;GCM2;LCK;MCHR1;MTL5;MYC;NMUR2;OPRL1;PPT1;PTPRC;RGN;SLC30A5;SLC4A11;SOD1;TAC1;TMPRSS3;TRPV4
C5.BP	REGULATION_OF_DEFENSE_RESPONSE	3	19	0.274143	0.999972	1	CHRNA7;GHSR;TARBP2
C5.BP	LYMPHOCYTE_ACTIVATION	20	61	0.569259	0.999973	1	CEBPG;ELF4;FOXP3;GLMN;HDAC4;HDAC5;HDAC7;HDAC9;INHBA;JAG2;LCK;NCK1;NCK2;PTPRC;SART1;SFTPD;SOCS5;TGFB1;TPD52;ZAP70
C5.BP	POSITIVE_REGULATION_OF_CYTOKINE_BIOSYNTHETIC_PROCESS	5	25	0.347248	0.999976	1	CEBPG;GLMN;TLR1;TLR3;TLR6
C5.BP	CYTOKINE_BIOSYNTHETIC_PROCESS	11	41	0.465821	0.999984	1	CEBPG;FOXP3;GHSR;GLMN;INHBA;INHBB;MAST2;SFTPD;TLR1;TLR3;TLR6
C5.BP	RESPONSE_TO_VIRUS	13	46	0.490677	0.999986	1	ABCE1;BANF1;BNIP3;CCDC130;DUOX2;FGR;FOSL1;HNRNPUL1;POLA1;PRKRA;PTPRC;SPACA3;TARBP2
C5.BP	T_CELL_ACTIVATION	12	44	0.47352	0.999989	1	ELF4;FOXP3;GLMN;JAG2;LCK;NCK1;NCK2;PTPRC;SART1;SFTPD;SOCS5;ZAP70
C5.BP	CYTOKINE_METABOLIC_PROCESS	11	42	0.45473	0.999991	1	CEBPG;FOXP3;GHSR;GLMN;INHBA;INHBB;MAST2;SFTPD;TLR1;TLR3;TLR6
C5.BP	LEUKOCYTE_ACTIVATION	21	68	0.536192	0.999998	1	CEBPG;ELF4;FOXP3;GLMN;HDAC4;HDAC5;HDAC7;HDAC9;INHBA;JAG2;LCK;NCK1;NCK2;PTPRC;SART1;SFTPD;SOCS5;SPACA3;TGFB1;TPD52;ZAP70
C5.BP	CELL_ACTIVATION	24	75	0.555597	0.999998	1	CEBPG;ELF4;FOXP3;GLMN;HDAC4;HDAC5;HDAC7;HDAC9;INHBA;JAG2;L3MBTL4;LCK;NCK1;NCK2;PTPRC;SART1;SFTPD;SOCS5;SPACA3;TGFB1;TPD52;VWF;WBP2NL;ZAP70
C5.BP	INNATE_IMMUNE_RESPONSE	3	23	0.226466	0.999999	1	CEBPG;MBL2;SFTPD
C5.BP	CYTOKINE_PRODUCTION	22	73	0.523251	0.999999	1	ABCA1;ATP6AP2;CEBPG;CHRNA7;CIDEA;FOXP3;GHSR;GLMN;HIF1A;INHBA;INHBB;MAP3K7;MAST2;SFTPD;SMAD3;SMAD4;SOD1;TGFB2;TLR1;TLR3;TLR6;TRAF6
C5.BP	MULTI_ORGANISM_PROCESS	61	159	0.666105	1	1	ABCE1;ACE2;BANF1;BNIP3;BYSL;CCDC130;CD209;CD81;CHIA;CHIT1;CLIC5;COL16A1;CRHBP;CRHR1;DERL1;DUOX2;ENDOU;FGR;FLT1;FOSL1;GHSR;HNRNPUL1;HPGD;HS3ST5;HS3ST6;HTT;ITCH;LALBA;LIPE;LNPEP;MAFF;MTNR1A;NOS2;OVGP1;PGLYRP1;PGLYRP2;PGLYRP3;PGLYRP4;POLA1;PRKRA;PRLHR;PTGFR;PTPRC;RPL29;RRAGA;SLC11A1;SMAD3;SMC3;SOD1;SPACA3;TARBP2;TEAD3;TFCP2L1;TGFB1;TLR3;TLR6;TRO;UBR3;VAPB;WWP1;WWP2
C5.MF	GROWTH_FACTOR_ACTIVITY	14	55	0.441952	1	1	ERAP1;FGF1;FGF11;FGF14;FGF16;FGF4;FGF6;INHBA;JAG2;MSTN;NUDT6;PGF;SDCBP;TRIP6
C5.BP	RESPONSE_TO_OTHER_ORGANISM	24	79	0.527466	1	1	ABCE1;BANF1;BNIP3;CCDC130;CHIA;CHIT1;DUOX2;FGR;FOSL1;HNRNPUL1;LALBA;NOS2;PGLYRP1;PGLYRP2;PGLYRP3;PGLYRP4;POLA1;PRKRA;PTPRC;SLC11A1;SPACA3;TARBP2;TLR3;TLR6
C5.BP	BEHAVIOR	50	149	0.582631	1	1	ABAT;ACSL4;ADCY8;AIMP1;BRS3;C5;CCKAR;CCKBR;CRHBP;DLG4;DOCK2;DRD3;DYNLRB1;FGF2;FOSB;FOSL1;FYN;GALR2;GHSR;HCRTR2;HRAS;HTR1A;HTR2C;HTT;ITGB2;MAP2K1;MAPK1;MAPK14;MCHR1;MTNR1A;NF1;NMUR2;NOVA1;NPY2R;OPRK1;OPRM1;PIK3CB;PLD1;RALA;RALBP1;SFTPD;SLIT2;SOD1;SYK;TACR1;TGFB2;TRPV1;UBR3;VLDLR;ZIC1
C5.MF	HEMATOPOIETIN_INTERFERON_CLASSD200_DOMAIN_CYTOKINE_RECEPTOR_BINDING	2	29	0.119741	1	1	ERAP1;SDCBP
C5.CC	EXTRACELLULAR_REGION_PART	138	334	0.717369	1	1	ADAMTS5;ADAMTS9;AGRN;AIMP1;AKR1B1;AMY2A;ANGPTL1;ANGPTL2;ANGPTL3;APLP1;APOD;ATRN;C19orf24;C5;CFH;CHI3L1;CHI3L2;COL13A1;COL15A1;COL16A1;COL18A1;COL25A1;COL4A2;COL4A3;COL4A4;COL4A5;COL7A1;COMP;COPA;CPA1;CPB2;CTGF;DGCR6;DMD;DST;EFEMP1;EFEMP2;ENDOU;ERBB2IP;FBLN1;FBLN2;FBLN5;FBN1;FBN2;FCN3;FGA;FGB;FGF16;FGF2;FGF5;FGG;FGL1;FGL2;FIGF;FJX1;FLT1;FSTL3;GPC1;HDGF;HTRA1;IDE;IK;IL16;INHBA;KDSR;KL;LALBA;LAMA2;L…
C5.MF	INTERLEUKIN_BINDING	1	25	0.0694496	1	1	A2M
C5.BP	CELLULAR_DEFENSE_RESPONSE	9	56	0.279039	1	1	ADORA2A;ADORA2B;BECN1;FOSL1;ITGB1;ITK;LGALS3BP;LYST;TCIRG1
C5.BP	INFLAMMATORY_RESPONSE	37	128	0.501882	1	1	ABCF1;ADORA1;ADORA2A;ADORA3;AIMP1;ANXA1;AOX1;C5;CDO1;CEBPB;CHRNA7;CHST2;CYP4F11;FOS;GHSR;HDAC4;HDAC5;HDAC7;HDAC9;HRH1;IRAK2;LYZ;MBL2;NFATC3;NFATC4;NFE2L1;NFKB1;NFRKB;NFX1;PRDX5;RAC1;RELA;SELE;TACR1;TGFB1;TPST1;VPS45
C5.MF	CYTOKINE_BINDING	6	48	0.21703	1	1	A2M;ACVR1;ACVRL1;PLP2;TGFBR1;TNFRSF4
C5.CC	EXTRACELLULAR_REGION	185	441	0.728355	1	1	ACE2;ACHE;ADAMTS5;ADAMTS9;AGGF1;AGRN;AIMP1;AKR1B1;AMY2A;ANGPTL1;ANGPTL2;ANGPTL3;ANGPTL4;APLP1;APOA1BP;APOD;APP;ATG4C;ATRN;C19orf24;C5;CDA;CFH;CHI3L1;CHI3L2;COL13A1;COL15A1;COL16A1;COL18A1;COL25A1;COL4A2;COL4A3;COL4A4;COL4A5;COL7A1;COMP;COPA;CPA1;CPB2;CTGF;DGCR6;DMD;DST;EFEMP1;EFEMP2;EGFL7;ENDOU;ERAP1;ERBB2;ERBB2IP;F13A1;FBLN1;FBLN2;FBLN5;FBN1;FBN2;FCN3;FGA;FGB;FGF16;FGF2;FGF20;FGF4;FGF5;FGF6;FGG;…
C5.BP	RESPONSE_TO_WOUNDING	63	188	0.581825	1	1	ABCF1;ACHE;ACVRL1;ADORA1;ADORA2A;ADORA3;AIMP1;ANXA1;AOX1;C5;CD36;CDO1;CEBPB;CHRNA7;CHST2;CTGF;CYP4F11;F10;F13A1;FOS;GGCX;GHSR;GNA12;GNAQ;HDAC4;HDAC5;HDAC7;HDAC9;HNF4A;HOXB13;HRH1;IRAK2;ITGB3;L3MBTL4;LMAN1;LYZ;MBL2;MIA3;NF1;NFATC3;NFATC4;NFE2L1;NFKB1;NFRKB;NFX1;PABPC4;PRDX5;RAC1;RELA;RTN4RL2;SELE;SERPINE1;SOD1;TACR1;TFPI;TGFB1;TGFB2;THBD;TMPRSS6;TPST1;VPS45;VWF;WAS
C5.BP	LOCOMOTORY_BEHAVIOR	21	92	0.396316	1	1	AIMP1;C5;DOCK2;FGF2;FOSL1;HRAS;ITGB2;MAP2K1;MAPK1;MAPK14;NOVA1;NPY2R;PIK3CB;PLD1;RALA;RALBP1;SFTPD;SLIT2;SOD1;SYK;TGFB2
C5.MF	HORMONE_ACTIVITY	4	44	0.15784	1	1	CGB;INHBA;INHBB;TSHB
C5.MF	RECEPTOR_BINDING	149	374	0.691711	1	1	ACTN1;ACTN2;ACTN3;ACTN4;ADAM11;ADAM2;ADAM23;ADAM9;ADAMTS5;ADAMTS8;AIMP1;AKAP9;ANGPT1;ANGPTL1;ANGPTL2;ANGPTL3;ANXA1;APP;ARNT2;ARPP19;BMP4;BZRAP1;C3;C5;CDK5;CGB;COL16A1;COL4A3;DAXX;DBI;DDX54;DERL1;DIAPH2;DLL1;DLL4;DNAJA1;DOCK2;DST;DTX1;EDA;EDIL3;EFNB1;EFNB2;EFNB3;ENSA;ERAP1;ERBB2;ERBB2IP;FBLN5;FGF1;FGF11;FGF14;FGF16;FGF4;FGF6;FIGF;GABARAP;GABARAPL1;GABARAPL2;GIPC1;GLA;GLG1;GLMN;GRB2;HSP90B1;INHBA;I…
C5.CC	EXTRACELLULAR_SPACE	85	241	0.612367	1	1	AIMP1;AKR1B1;AMY2A;ANGPTL1;ANGPTL2;ANGPTL3;APOD;ATRN;C5;CFH;CHI3L1;CHI3L2;COL25A1;COPA;CPA1;CPB2;ENDOU;FBLN1;FBN1;FCN3;FGA;FGB;FGF16;FGF2;FGF5;FGG;FGL1;FGL2;FIGF;FJX1;FLT1;FSTL3;GPC1;HDGF;HTRA1;IDE;IK;IL16;INHBA;KDSR;KL;LALBA;LCAT;LGALS3BP;LGALS7;LGALS8;LIPE;LOXL2;LYZ;MBL2;MEP1A;MEP1B;MFNG;MIA;MMP8;MYOC;NUCB1;NUCB2;PCSK2;PCSK5;PGC;PLA2G3;PRSS3;PSAP;QSOX1;REN;RTN3;SDF2;SERPINA1;SERPINA7;SFN;SFRP5;…
C5.BP	RESPONSE_TO_EXTERNAL_STIMULUS	115	308	0.648272	1	1	ABCA4;ABCF1;ACHE;ACVRL1;ADORA1;ADORA2A;ADORA3;AIMP1;ANXA1;AOX1;ASNS;C5;CACNA1F;CCKAR;CD36;CDO1;CEBPB;CHRNA7;CHST2;CTGF;CYP4F11;DOCK2;ENSA;F10;F13A1;FGF2;FOS;FOSL1;GGCX;GHSR;GLRA1;GLRB;GNA12;GNAI2;GNAQ;HDAC4;HDAC5;HDAC7;HDAC9;HNF4A;HOXB13;HRAS;HRH1;INHBA;INHBB;IRAK2;ITGB2;ITGB3;L3MBTL4;LMAN1;LYZ;MAP2K1;MAPK1;MAPK14;MBL2;MIA3;NF1;NFATC3;NFATC4;NFE2L1;NFKB1;NFRKB;NFX1;NR2E3;NUAK2;OGT;OPN1SW;OPN4;PAB…
C5.BP	IMMUNE_SYSTEM_PROCESS	120	321	0.649062	1	1	ACIN1;ACVR1B;ACVR2A;AIMP1;AKT1;ALAS2;ANXA11;AQP9;ARHGDIB;ATP6V0A2;BCAR1;BNIP3;C1QBP;CD164;CDC42;CDK6;CEBPB;CEBPG;CHST4;CHUK;CRHR1;CTSE;CTSS;DOCK2;DPP4;DPP8;DYRK3;ELF4;ERAP2;ETS1;FCN1;FCN2;FOXO3;FOXP3;FTH1;FYN;GEM;GLMN;GPI;GTPBP1;HCLS1;HDAC4;HDAC5;HDAC7;HDAC9;HRH2;IK;IKBKAP;IKBKG;IL16;INHBA;ITGB2;JAG2;KAT6A;KAT8;KIRREL3;LCK;LDB1;LIG1;LIG3;LTF;LYN;MAFB;MAP3K7;MAP4K1;MAP4K2;MBL2;MIA3;MLF1;MNX1;MYH9;…
C5.MF	G_PROTEIN_COUPLED_RECEPTOR_BINDING	4	53	0.131037	1	1	C5;PSMC5;REEP1;SLC9A3R1
C5.MF	CHEMOKINE_ACTIVITY	1	41	0.0423473	1	1	C5
C5.MF	CHEMOKINE_RECEPTOR_BINDING	1	42	0.0413391	1	1	C5
C5.BP	SENSORY_PERCEPTION_OF_TASTE	0	11	0	1	1
C5.BP	EPITHELIAL_CELL_DIFFERENTIATION	0	10	0	1	1
C5.BP	INTERLEUKIN_8_BIOSYNTHETIC_PROCESS	0	10	0	1	1
C5.BP	DEFENSE_RESPONSE	73	264	0.480097	1	1	ABCF1;ADORA1;ADORA2A;ADORA2B;ADORA3;AIMP1;ANXA1;AOX1;BECN1;BNIP3;C5;CD81;CDO1;CEBPB;CEBPG;CHRNA7;CHST2;CYP4F11;FOS;FOSL1;FOXN1;GATA3;GHSR;HDAC4;HDAC5;HDAC7;HDAC9;HRH1;INHBA;INHBB;IRAK2;ITGB1;ITK;KCNN4;LALBA;LGALS3BP;LYST;LYZ;MBL2;MICU1;MLF2;MPO;NFATC3;NFATC4;NFE2L1;NFKB1;NFRKB;NFX1;NOS2;P2RY11;PGLYRP1;PGLYRP2;PGLYRP3;PGLYRP4;PRDX5;PTPRC;RAC1;RELA;SELE;SFTPD;SOCS6;SPACA3;TACR1;TARBP2;TCIRG1;TGFB1;…
C5.BP	POSITIVE_REGULATION_OF_DEFENSE_RESPONSE	0	10	0	1	1
C5.BP	INTERLEUKIN_8_PRODUCTION	0	12	0	1	1
C5.BP	CALCIUM_INDEPENDENT_CELL_CELL_ADHESION	0	22	0	1	1
C5.BP	IMMUNE_RESPONSE	67	227	0.512459	1	1	ANXA11;AQP9;ARHGDIB;ATP6V0A2;BCAR1;BNIP3;C1QBP;CD164;CEBPB;CEBPG;CHST4;CHUK;CRHR1;CTSS;DPP4;DPP8;ETS1;FCN1;FCN2;FOXP3;FTH1;FYN;GEM;GPI;GTPBP1;HRH2;IK;IKBKAP;IKBKG;IL16;LTF;MAP3K7;MAP4K2;MBL2;MNX1;NFIL3;OPRD1;OPRK1;PAX5;POU2F2;PRELID1;PRKRA;PSMB10;PTGER4;PTPRC;RFX1;RGS1;SEMA3C;SEMA4D;SFTPD;SOCS5;SP2;ST6GAL1;TARBP2;TCF12;TCF7;TGFB1;TGFB2;TNFAIP1;TNFRSF4;TRAF6;UBE2N;WAS;XBP1;YTHDF2;ZAP70;ZEB1
C5.MF	TASTE_RECEPTOR_ACTIVITY	0	15	0	1	1
C5.MF	NEUROPEPTIDE_HORMONE_ACTIVITY	0	12	0	1	1
C5.MF	HEMATOPOIETIN_INTERFERON_CLASSD200_DOMAIN_CYTOKINE_RECEPTOR_ACTIVITY	0	33	0	1	1
C5.MF	INTERLEUKIN_RECEPTOR_ACTIVITY	0	20	0	1	1
C5.MF	CYTOKINE_ACTIVITY	19	111	0.297194	1	1	AIMP1;BMP4;C5;CDK5;ERAP1;ERBB2;ERBB2IP;FIGF;GLMN;INHBA;INHBB;PIK3R1;SDCBP;SPRED1;SPRED2;TGFB2;TRIP6;VEGFA;YARS
