# Supplementary material for: Integrated biology approach reveals molecular and pathological interactions among Alzheimer’s Aβ42, Tau, TREM2, and TYROBP in Drosophila models
Source: Genome Med. 2018 Mar 29;10:26. doi: 10.1186/s13073-018-0530-9 (PMC5875009; doi:10.1186/s13073-018-0530-9)
Supplement: Supplementary file 7 — Table S6. Functional enrichment of DEGs identified in TREM2WT/TYROBP, TREM2R47H/TYROBP, and Tau files. (XLSX 18 kb) [file 13073_2018_530_MOESM7_ESM.xlsx]

## Sheet: Abbreviation
Abbreviated genotype in supplemental Tables	Fly genotype	Abbreviated genotype in Figure 6~7
GGRL_Control	Repo-LexA;Gmr-gal4 (attp2 background)	Control
GGRL_TREM2-WT/TYROBP	Repo-LexA;Gmr-gal4/LexAop-TYROBP, LexAop-TREM2 WT	TREM2WT/TYROBP
GGRL_TREM2-R47H/TYROBP	Repo-LexA;Gmr-gal4/LexAop-TYROBP, LexAop-TREM2 R47H	TREM2R47H/TYROBP
GGRL_Tau	Repo-LexA;Gmr-gal4, UAS-Tau (attp2 background)	tau

## Sheet: Table S6
Table S6. Functional enrichment of DEGs identified in TREM2-WT/TYROBP, TREM2-R47H/TYROBP, and Tau files.
System	GO	DEGs	Overlap.Size	DEGs.Size	GO.Size	FE	Pvalue	FDR	Overlap.FlyGeneid	FlySymbol	HumanOrtholog
BP	endosome transport via multivesicular body sorting pathway	GGRL_Tau vs GGRL_Control (Up)	8	384	16	22.862	5.37634e-10	2.95613e-05	FBgn0000083;FBgn0021814;FBgn0022027;FBgn0030894;FBgn0035715;FBgn0036805;FBgn0039402;FBgn0086656	AnxB9;CG10103;CG7192;Chmp1;shrb;Vps2;Vps25;Vps28	ANXA1, ANXA10, ANXA11, ANXA13, ANXA2, ANXA3, ANXA4, ANXA5, ANXA6, ANXA7, ANXA8L1;CHMP1B;CHMP2A;CHMP4A, CHMP4B, CHMP4C;IST1;MVB12A, MVB12B;VPS25;VPS28
MF	structural constituent of chitin-based cuticle	GGRL_TREM2-WT/TYROBP vs GGRL_Control (Dn)	16	306	132	6.95504	1.2508e-09	3.43871e-05	FBgn0002577;FBgn0005664;FBgn0030494;FBgn0033603;FBgn0033728;FBgn0033729;FBgn0033730;FBgn0034157;FBgn0035510;FBgn0036619;FBgn0036680;FBgn0036879;FBgn0036880;FBgn0037225;FBgn0039481;FBgn0052029	Cpr12A;Cpr47Ef;Cpr49Ae;Cpr49Af;Cpr49Ag;Cpr64Aa;Cpr66D;Cpr72Ec;Cpr73D;Cpr76Bb;Cpr76Bc;Cpr97Eb;Cry;m;resilin;TwdlG
MF	structural constituent of chitin-based larval cuticle	GGRL_TREM2-WT/TYROBP vs GGRL_Control (Dn)	13	306	106	7.03706	3.95723e-08	0.00072528	FBgn0030494;FBgn0033603;FBgn0033728;FBgn0033729;FBgn0033730;FBgn0034157;FBgn0035510;FBgn0036619;FBgn0036680;FBgn0036879;FBgn0036880;FBgn0039481;FBgn0052029	Cpr12A;Cpr47Ef;Cpr49Ae;Cpr49Af;Cpr49Ag;Cpr64Aa;Cpr66D;Cpr72Ec;Cpr73D;Cpr76Bb;Cpr76Bc;Cpr97Eb;resilin
BP	DNA replication	GGRL_TREM2-WT/TYROBP vs GGRL_Control (Up)	10	448	42	9.33142	7.494e-08	0.00103013	FBgn0000927;FBgn0005655;FBgn0011703;FBgn0011704;FBgn0015270;FBgn0015929;FBgn0032244;FBgn0032929;FBgn0040290;FBgn0266421	dpa;fs(1)Ya;Mcm10;Orc2;PCNA;RecQ4;RfC3;RnrL;RnrS;RPA3	MCM10;MCM4;ORC2;PCNA;RECQL4;RFC5;RPA3;RRM1;RRM2, RRM2B
CC	extracellular matrix	GGRL_TREM2-WT/TYROBP vs GGRL_Control (Dn)	14	306	139	5.77919	1.47132e-07	0.00161798	FBgn0005664;FBgn0030494;FBgn0033603;FBgn0033728;FBgn0033729;FBgn0033730;FBgn0034157;FBgn0035510;FBgn0036619;FBgn0036680;FBgn0036879;FBgn0036880;FBgn0039481;FBgn0052029	Cpr12A;Cpr47Ef;Cpr49Ae;Cpr49Af;Cpr49Ag;Cpr64Aa;Cpr66D;Cpr72Ec;Cpr73D;Cpr76Bb;Cpr76Bc;Cpr97Eb;Cry;resilin
BP	chitin-based cuticle development	GGRL_TREM2-WT/TYROBP vs GGRL_Control (Dn)	14	306	150	5.35538	3.78877e-07	0.00347203	FBgn0030494;FBgn0033603;FBgn0033728;FBgn0033729;FBgn0033730;FBgn0034157;FBgn0035510;FBgn0036619;FBgn0036680;FBgn0036879;FBgn0036880;FBgn0037225;FBgn0039481;FBgn0052029	Cpr12A;Cpr47Ef;Cpr49Ae;Cpr49Af;Cpr49Ag;Cpr64Aa;Cpr66D;Cpr72Ec;Cpr73D;Cpr76Bb;Cpr76Bc;Cpr97Eb;resilin;TwdlG
BP	mitotic spindle organization	GGRL_TREM2-WT/TYROBP vs GGRL_Control (Up)	19	448	192	3.87837	4.99918e-07	0.00392678	FBgn0000140;FBgn0003124;FBgn0003545;FBgn0004379;FBgn0005655;FBgn0011692;FBgn0015270;FBgn0015929;FBgn0027500;FBgn0030500;FBgn0032390;FBgn0034569;FBgn0035209;FBgn0037025;FBgn0040232;FBgn0040477;FBgn0086356;FBgn0087040;FBgn0260986	alphaTub67C;asp;cid;cmet;dgt2;dgt3;dpa;Klp67A;mei-38;msd1;Ndc80;Orc2;pav;PCNA;polo;Spc105R;spd-2;sub;tum	ASPM;CENPE;KIF18A, KIF18B;KIF20A;KIF23;MCM4;NDC80;ORC2;PCNA;PLK1, PLK2, PLK3;RACGAP1;TPX2;TUBA1A, TUBA1B, TUBA1C, TUBA3C, TUBA3D, TUBA3E, TUBA4A, TUBA8, TUBAL3
BP	G-protein coupled receptor signaling pathway	GGRL_TREM2-R47H/TYROBP vs GGRL_Control (Dn)	15	426	131	4.71939	6.8113e-07	0.00459222	FBgn0003248;FBgn0003301;FBgn0004842;FBgn0016650;FBgn0024836;FBgn0028956;FBgn0031275;FBgn0034219;FBgn0034996;FBgn0036790;FBgn0037546;FBgn0038880;FBgn0039818;FBgn0052447;FBgn0052475	AstC-R1;CG11318;CG13575;CG32447;GABA-B-R3;Lgr1;mAChR-B;mthl3;mthl4;mthl8;Rh2;rut;RYa-R;SIFaR;stan	ADCY1;ADGRG2, ADGRG7;CELSR1, CELSR2, CELSR3;FSHR, LHCGR, TSHR;GPR156;MCHR1, MCHR2, NPBWR1, SSTR1, SSTR2, SSTR3, SSTR4, SSTR5;NPFFR1, NPFFR2;OPN1LW, OPN1MW3, OPN1SW, OPN4
MF	structural constituent of chitin-based cuticle	GGRL_TREM2-R47H/TYROBP vs GGRL_Control (Dn)	15	426	132	4.68363	7.51673e-07	0.00459222	FBgn0004779;FBgn0005664;FBgn0033603;FBgn0033728;FBgn0033730;FBgn0034157;FBgn0035510;FBgn0036619;FBgn0036680;FBgn0036879;FBgn0037225;FBgn0038819;FBgn0039480;FBgn0039481;FBgn0052029	Ccp84Ae;Cpr47Ef;Cpr49Ae;Cpr49Ag;Cpr64Aa;Cpr66D;Cpr72Ec;Cpr73D;Cpr76Bb;Cpr92F;Cpr97Ea;Cpr97Eb;Cry;resilin;TwdlG
CC	extracellular matrix	GGRL_TREM2-R47H/TYROBP vs GGRL_Control (Dn)	15	426	139	4.44777	1.45977e-06	0.00802638	FBgn0004779;FBgn0005664;FBgn0033603;FBgn0033728;FBgn0033730;FBgn0034157;FBgn0035510;FBgn0036619;FBgn0036680;FBgn0036879;FBgn0038819;FBgn0039257;FBgn0039480;FBgn0039481;FBgn0052029	Ccp84Ae;Cpr47Ef;Cpr49Ae;Cpr49Ag;Cpr64Aa;Cpr66D;Cpr72Ec;Cpr73D;Cpr76Bb;Cpr92F;Cpr97Ea;Cpr97Eb;Cry;resilin;tnc
MF	structural constituent of chitin-based larval cuticle	GGRL_TREM2-R47H/TYROBP vs GGRL_Control (Dn)	13	426	106	5.05479	1.72943e-06	0.00864464	FBgn0004779;FBgn0033603;FBgn0033728;FBgn0033730;FBgn0034157;FBgn0035510;FBgn0036619;FBgn0036680;FBgn0036879;FBgn0038819;FBgn0039480;FBgn0039481;FBgn0052029	Ccp84Ae;Cpr47Ef;Cpr49Ae;Cpr49Ag;Cpr64Aa;Cpr66D;Cpr72Ec;Cpr73D;Cpr76Bb;Cpr92F;Cpr97Ea;Cpr97Eb;resilin
CC	extracellular region	GGRL_TREM2-WT/TYROBP vs GGRL_Control (Dn)	26	306	526	2.83623	1.92054e-06	0.00879991	FBgn0001254;FBgn0003390;FBgn0005664;FBgn0014865;FBgn0016123;FBgn0027600;FBgn0027929;FBgn0028542;FBgn0030103;FBgn0032889;FBgn0034468;FBgn0034471;FBgn0034475;FBgn0034623;FBgn0034856;FBgn0035398;FBgn0035430;FBgn0039298;FBgn0039452;FBgn0041579;FBgn0042201;FBgn0043578;FBgn0046876;FBgn0046878;FBgn0054003;FBgn0259192	Aph-4;AttC;CG12009;CG14245;CG42296;CG9331;CG9822;Cht7;Cry;ImpE2;Mtk;NimB1;NimB3;NimB4;Nplp3;Obp56a;Obp56e;Obp56h;Obp83cd;Obp83ef;Obp8a;obst-B;PGRP-SB1;shf;to;yellow-d2	ALPI, ALPL, ALPP, ALPPL2;CHI3L1, CHI3L2, CHIA, CHIT1, OVGP1;GRHPR;PGLYRP1, PGLYRP2, PGLYRP3, PGLYRP4;WIF1
CC	integral component of plasma membrane	GGRL_TREM2-R47H/TYROBP vs GGRL_Control (Dn)	18	426	206	3.60139	2.94742e-06	0.0124662	FBgn0003301;FBgn0003892;FBgn0004842;FBgn0014033;FBgn0016650;FBgn0024836;FBgn0031016;FBgn0031970;FBgn0032359;FBgn0035806;FBgn0036790;FBgn0037406;FBgn0037428;FBgn0037429;FBgn0038439;FBgn0038880;FBgn0050361;FBgn0052447	AstC-R1;Cad89D;CG32447;CG7227;kek5;Lgr1;mtt;Osi1;Osi18;Osi19;Osi21;PGRP-SD;ptc;rut;RYa-R;SIFaR;Sr-CI;stan	ADCY1;CELSR1, CELSR2, CELSR3;FSHR, LHCGR, TSHR;GRM1, GRM4, GRM5, GRM7, GRM8;LRRC24;MCHR1, MCHR2, NPBWR1, SSTR1, SSTR2, SSTR3, SSTR4, SSTR5;NPFFR1, NPFFR2;PGLYRP1, PGLYRP2, PGLYRP3, PGLYRP4;PTCH1, PTCH2
BP	response to pheromone	GGRL_TREM2-R47H/TYROBP vs GGRL_TREM2-WT/TYROBP (Up)	4	137	14	36.6173	3.34196e-06	0.012861	FBgn0034468;FBgn0034470;FBgn0034475;FBgn0039685	Obp56a;Obp56d;Obp56h;Obp99b
MF	G-protein coupled receptor activity	GGRL_TREM2-R47H/TYROBP vs GGRL_Control (Dn)	11	426	80	5.66719	3.50858e-06	0.012861	FBgn0004842;FBgn0016650;FBgn0024836;FBgn0028956;FBgn0034219;FBgn0034996;FBgn0038880;FBgn0039818;FBgn0050361;FBgn0052447;FBgn0052475	CG11318;CG13575;CG32447;Lgr1;mthl3;mthl4;mthl8;mtt;RYa-R;SIFaR;stan	ADGRG2, ADGRG7;CELSR1, CELSR2, CELSR3;FSHR, LHCGR, TSHR;GRM1, GRM4, GRM5, GRM7, GRM8;NPFFR1, NPFFR2
MF	microtubule binding	GGRL_TREM2-WT/TYROBP vs GGRL_Control (Up)	12	448	95	4.95056	5.28935e-06	0.0179934	FBgn0000140;FBgn0003545;FBgn0004374;FBgn0004379;FBgn0011692;FBgn0030241;FBgn0030242;FBgn0032390;FBgn0034403;FBgn0040207;FBgn0040232;FBgn0260986	asp;CG18190;cmet;dgt2;feo;kat80;Klp67A;mei-38;neb;pav;sofe;sub	ASPM;CENPE;KATNB1;KIF14;KIF18A, KIF18B;KIF20A;KIF23;MAPRE1, MAPRE2, MAPRE3;PRC1;PRC1;TPX2
CC	integral component of membrane	GGRL_TREM2-R47H/TYROBP vs GGRL_Control (Dn)	50	426	1064	1.93684	5.56321e-06	0.0179934	FBgn0003248;FBgn0003892;FBgn0004842;FBgn0010241;FBgn0011286;FBgn0016650;FBgn0023549;FBgn0024836;FBgn0025391;FBgn0026314;FBgn0026755;FBgn0026760;FBgn0028939;FBgn0028956;FBgn0029968;FBgn0030108;FBgn0030747;FBgn0031012;FBgn0031250;FBgn0031275;FBgn0031936;FBgn0032827;FBgn0033443;FBgn0033708;FBgn0034219;FBgn0034866;FBgn0034994;FBgn0034996;FBgn0036790;FBgn0037546;FBgn0038416;FBgn0038750;FBgn0038880;FBg…	ACXC;ACXD;AstC-R1;CG10481;CG11318;CG11898;CG13575;CG13794;CG1698;CG17930;CG32395;CG32669;CG4301;CG4465;CG8051;CG8850;Ctr1C;Ent1;GABA-B-R3;Gr8a;Ir60a;Ir7g;Lgr1;mAChR-B;Mct1;Mdr50;mthl3;mthl4;mthl8;mtt;NimC1;NimC2;NimC4;Or59c;otk2;ppk22;ptc;rg;Rh2;RYa-R;RyR;Scgdelta;Shab;SIFaR;stan;Teh3;Tehao;Ugt35b;Ugt37b1;ZnT33D	ABCB1, ABCB11, ABCB4, ABCB5;ABCC1, ABCC10, ABCC2, ABCC3, ABCC4, ABCC6, ABCC8, ABCC9;ADCY2, ADCY4, ADCY7;ADCY2, ADCY4, ADCY7;ADGRG2, ADGRG7;ATP10B, ATP11A, ATP11B, ATP11C;CELSR1, CELSR2, CELSR3;FSHR, LHCGR, TSHR;GPR156;GRM1, GRM4, GRM5, GRM7, GRM8;KCNB1, KCNB2, KCNF1, KCNG1, KCNG3, KCNG4, KCNS3, KCNV1, KCNV2;LRBA, NBEA;MCHR1, MCHR2, NPBWR1, SSTR1, SSTR2, SSTR3, SSTR4, SSTR5;NPFFR1, NPFFR2;OPN1LW, …
CC	rhabdomere	GGRL_Tau vs GGRL_Control (Dn)	7	418	31	9.48495	6.61182e-06	0.0201969	FBgn0000120;FBgn0000121;FBgn0001263;FBgn0002940;FBgn0005614;FBgn0259918;FBgn0261714	Arr1;Arr2;Cpn;inaD;inaF-B;ninaE;trpl	ARR3, ARRB1, ARRB2, SAG;ARR3, ARRB1, ARRB2, SAG;LNX1, LNX2;OPN1LW, OPN1MW3, OPN1SW, OPN3, OPN4, OPN5, RHO, RRH;TRPC1, TRPC4, TRPC5
MF	oxidoreductase activity, acting on paired donors, with incorporation or reduction of molecular oxygen	GGRL_TREM2-WT/TYROBP vs GGRL_Control (Up)	11	448	85	5.0719	1.02988e-05	0.0285702	FBgn0000473;FBgn0003312;FBgn0015714;FBgn0033395;FBgn0033397;FBgn0033775;FBgn0033979;FBgn0034756;FBgn0038680;FBgn0041337;FBgn0050489	Cyp12a5;Cyp12d1-p;Cyp309a2;Cyp4p2;Cyp4p3;Cyp6a17;Cyp6a19;Cyp6a2;Cyp6d2;Cyp9h1;sad	CYP11A1, CYP11B1, CYP11B2, CYP24A1, CYP27A1, CYP27C1;CYP24A1, CYP27A1, CYP27B1, CYP27C1;CYP24A1, CYP27A1, CYP27B1, CYP27C1;CYP3A4, CYP3A43, CYP3A5, CYP3A7, CYP4F2, CYP4F3, TBXAS1;CYP3A4, CYP3A43, CYP3A5, CYP3A7, TBXAS1;CYP3A4, CYP3A43, CYP3A5, CYP3A7, TBXAS1;CYP3A4, CYP3A43, CYP3A5, CYP3A7, TBXAS1;CYP4A11, CYP4A22, CYP4B1, CYP4F11, CYP4F12, CYP4F2, CYP4F3, CYP4F8, CYP4V2, CYP4X1;CYP4A11, CYP4A22,…
CC	P granule	GGRL_TREM2-WT/TYROBP vs GGRL_Control (Up)	7	448	31	8.8498	1.03922e-05	0.0285702	FBgn0003015;FBgn0003401;FBgn0004419;FBgn0016053;FBgn0034098;FBgn0262526;FBgn0267347	krimp;me31B;osk;pgc;shu;squ;vas	DDX4;DDX6;FKBP6
BP	germ cell development	GGRL_TREM2-WT/TYROBP vs GGRL_Control (Up)	8	448	44	7.12581	1.33517e-05	0.0323146	FBgn0000158;FBgn0000928;FBgn0002962;FBgn0003015;FBgn0003023;FBgn0016053;FBgn0024177;FBgn0259937	bam;fs(1)Yb;Nop60B;nos;osk;otu;pgc;zpg	ALG13, OTUD1, OTUD4, OTUD4P1;DKC1;NANOS1, NANOS2, NANOS3
CC	striated muscle thin filament	GGRL_Tau vs GGRL_Control (Dn)	3	418	3	42.0048	1.33985e-05	0.0323146	FBgn0004169;FBgn0025641;FBgn0035499	Chd64;DAAM;up	CNN1, CNN2, CNN3, TAGLN, TAGLN2, TAGLN3;DAAM1, DAAM2;TNNT1, TNNT2, TNNT3
CC	Yb body	GGRL_TREM2-WT/TYROBP vs GGRL_Control (Up)	4	448	7	22.3954	1.37716e-05	0.0323146	FBgn0000928;FBgn0003401;FBgn0004872;FBgn0263143	fs(1)Yb;piwi;shu;vret	FKBP6;PIWIL1, PIWIL2, PIWIL3, PIWIL4
BP	defense response	GGRL_TREM2-R47H/TYROBP vs GGRL_TREM2-WT/TYROBP (Up)	7	137	101	8.88242	1.4105e-05	0.0323146	FBgn0014865;FBgn0025583;FBgn0030310;FBgn0035434;FBgn0040736;FBgn0043578;FBgn0052282	Drsl4;Drsl5;IM2;IM3;Mtk;PGRP-SA;PGRP-SB1	PGLYRP1, PGLYRP2, PGLYRP3, PGLYRP4;PGLYRP1, PGLYRP2, PGLYRP3, PGLYRP4
CC	ESCRT III complex	GGRL_Tau vs GGRL_Control (Up)	4	384	8	22.862	1.47078e-05	0.0323478	FBgn0035589;FBgn0036805;FBgn0039402;FBgn0086656	Chmp1;CHMP2B;shrb;Vps2	CHMP1B;CHMP2A;CHMP2B;CHMP4A, CHMP4B, CHMP4C
CC	pole plasm	GGRL_TREM2-WT/TYROBP vs GGRL_Control (Up)	5	448	14	13.9971	1.75029e-05	0.0359717	FBgn0000405;FBgn0002962;FBgn0003015;FBgn0016053;FBgn0262526	CycB;nos;osk;pgc;vas	CCNB1, CCNB2;DDX4;NANOS1, NANOS2, NANOS3
BP	chitin-based cuticle development	GGRL_TREM2-R47H/TYROBP vs GGRL_Control (Dn)	14	426	150	3.84682	1.7664e-05	0.0359717	FBgn0004779;FBgn0033603;FBgn0033728;FBgn0033730;FBgn0034157;FBgn0035510;FBgn0036619;FBgn0036680;FBgn0036879;FBgn0037225;FBgn0038819;FBgn0039480;FBgn0039481;FBgn0052029	Ccp84Ae;Cpr47Ef;Cpr49Ae;Cpr49Ag;Cpr64Aa;Cpr66D;Cpr72Ec;Cpr73D;Cpr76Bb;Cpr92F;Cpr97Ea;Cpr97Eb;resilin;TwdlG
CC	microtubule associated complex	GGRL_TREM2-WT/TYROBP vs GGRL_Control (Up)	22	448	314	2.74593	2.00218e-05	0.0385931	FBgn0000055;FBgn0000140;FBgn0001225;FBgn0001226;FBgn0003545;FBgn0004066;FBgn0004379;FBgn0004419;FBgn0005655;FBgn0010097;FBgn0011660;FBgn0013278;FBgn0032244;FBgn0032390;FBgn0034403;FBgn0034569;FBgn0035209;FBgn0038277;FBgn0040232;FBgn0261593;FBgn0261987;FBgn0267727	Adh;asp;CG18190;cmet;dgt2;dgt3;gammaTub37C;Hsp26;Hsp27;Hsp70Bb;Klp67A;me31B;msd1;PCNA;Pen;Pms2;Prosalpha4;Pxt;RfC3;RpS10b;RpS5b;sub	ASPM;CENPE;CRYAA, CRYAB, HSPB1, HSPB2, HSPB3, HSPB6, HSPB8;CRYAA, CRYAB, HSPB1, HSPB2, HSPB3, HSPB6, HSPB8, LOC102724652;DDX6;HPGD;HSPA1A, HSPA1B, HSPA1L, HSPA2, HSPA5, HSPA6, HSPA8;KIF18A, KIF18B;KIF20A;KPNA2, KPNA7;MAPRE1, MAPRE2, MAPRE3;PCNA;PMS2;PSMA7, PSMA8;RFC5;RPS10, RPS10P5;RPS5;TUBG1, TUBG2
MF	heme binding	GGRL_TREM2-WT/TYROBP vs GGRL_Control (Up)	13	448	126	4.04362	2.0355e-05	0.0385931	FBgn0000473;FBgn0003312;FBgn0015714;FBgn0027657;FBgn0033395;FBgn0033397;FBgn0033775;FBgn0033979;FBgn0034756;FBgn0038680;FBgn0041337;FBgn0050489;FBgn0261987	Cyp12a5;Cyp12d1-p;Cyp309a2;Cyp4p2;Cyp4p3;Cyp6a17;Cyp6a19;Cyp6a2;Cyp6d2;Cyp9h1;glob1;Pxt;sad	CYGB, MB;CYP11A1, CYP11B1, CYP11B2, CYP24A1, CYP27A1, CYP27C1;CYP24A1, CYP27A1, CYP27B1, CYP27C1;CYP24A1, CYP27A1, CYP27B1, CYP27C1;CYP3A4, CYP3A43, CYP3A5, CYP3A7, CYP4F2, CYP4F3, TBXAS1;CYP3A4, CYP3A43, CYP3A5, CYP3A7, TBXAS1;CYP3A4, CYP3A43, CYP3A5, CYP3A7, TBXAS1;CYP3A4, CYP3A43, CYP3A5, CYP3A7, TBXAS1;CYP4A11, CYP4A22, CYP4B1, CYP4F11, CYP4F12, CYP4F2, CYP4F3, CYP4F8, CYP4V2, CYP4X1;CYP4A11,…
BP	DNA replication initiation	GGRL_TREM2-WT/TYROBP vs GGRL_Control (Up)	5	448	15	13.064	2.5705e-05	0.0461455	FBgn0015270;FBgn0015929;FBgn0017577;FBgn0022772;FBgn0024332	dpa;Mcm3;Mcm5;Orc1;Orc2	CDC6, ORC1;MCM3;MCM4;MCM5;ORC2
BP	vacuolar transport	GGRL_Tau vs GGRL_Control (Up)	4	384	9	20.3218	2.60169e-05	0.0461455	FBgn0035589;FBgn0036805;FBgn0039402;FBgn0086656	Chmp1;CHMP2B;shrb;Vps2	CHMP1B;CHMP2A;CHMP2B;CHMP4A, CHMP4B, CHMP4C
