# Supplementary material for: Integrated biology approach reveals molecular and pathological interactions among Alzheimer’s Aβ42, Tau, TREM2, and TYROBP in Drosophila models
Source: Genome Med. 2018 Mar 29;10:26. doi: 10.1186/s13073-018-0530-9 (PMC5875009; doi:10.1186/s13073-018-0530-9)
Supplement: Supplementary file 8 — Table S7. Functional enrichment of DEGs identified in Tau/TREM2WT/TYROBP, Tau/TREM2R47H/TYROBP files. (XLSX 23 kb) [file 13073_2018_530_MOESM8_ESM.xlsx]

## Sheet: Abbreviation
Abbreviated genotype in supplemental Tables	Fly genotype	Abbreviated genotype in Figure 6~7
GGRL_Control	Repo-LexA;Gmr-gal4 (attp2 background)	Control
GGRL_Tau/TREM2-WT/TYROBP	Repo-LexA;Gmr-gal4, UAS-Tau/LexAop-TYROBP,LexAop-TREM2 WT	tau/TREM2WT/TYROBP
GGRL_Tau/TREM2-R47H/TYROBP	Repo-LexA;Gmr-gal4, UAS-Tau/LexAop-TYROBP,LexAop-TREM2 R47H	tau/TREM2R47H/TYROBP

## Sheet: Table S7
Table S7. Functional enrichment of DEGs identified in Tau/TREM2-WT/TYROBP, Tau/TREM2-R47H/TYROBP files.
System	GO	DEGs	Overlap.Size	DEGs.Size	GO.Size	FE	Pvalue	FDR	Overlap.FlyGeneid	FlySymbol	HumanOrtholog
BP	oxidation-reduction process	GGRL_Tau/TREM2-R47H/TYROBP vs GGRL_Control (Up)	41	596	383	3.15365	7.92211e-11	3.26692e-06	FBgn0000473;FBgn0000565;FBgn0001258;FBgn0010383;FBgn0011704;FBgn0015033;FBgn0015714;FBgn0025628;FBgn0026190;FBgn0026268;FBgn0029172;FBgn0030369;FBgn0031479;FBgn0031925;FBgn0032685;FBgn0032945;FBgn0033188;FBgn0033388;FBgn0033395;FBgn0033397;FBgn0033775;FBgn0033979;FBgn0034053;FBgn0034442;FBgn0034756;FBgn0036262;FBgn0036290;FBgn0036796;FBgn0036824;FBgn0037298;FBgn0037601;FBgn0037801;FBgn0038236;FBg…	antdh;CG10211;CG10638;CG11257;CG15539;CG15864;CG18231;CG2604;CG32199;CG32201;CG3902;CG3999;CG4199;CG6910;CG8046;CG8665;Cyp12d1-p;Cyp18a1;Cyp313a1;Cyp313b1;Cyp318a1;Cyp4aa1;Cyp4d21;Cyp4d8;Cyp4p2;Cyp4p3;Cyp6a17;Cyp6a19;Cyp6a2;Cyp6d2;Cyp9h1;Drat;Eip71CD;Fad2;ImpL3;PH4alphaMP;Prx6005;Pxt;RnrS;sgl;spok	ACADS, ACADSB;AIFM3;AKR1A1, AKR1B1, AKR1B10, AKR1C1, AKR1C2, AKR1C3, AKR1C4, AKR1D1, AKR1E2;ALDH1L1, ALDH1L2;CYB5R4;CYP1A1, CYP1A2, CYP1B1;CYP24A1, CYP27A1, CYP27B1, CYP27C1;CYP26A1;CYP2B6, CYP2C18, CYP2C19, CYP2C8, CYP2C9, CYP2D6, CYP2J2, CYP2R1, CYP2U1;CYP3A4, CYP3A43, CYP3A5, CYP3A7, CYP4F2, CYP4F3, TBXAS1;CYP3A4, CYP3A43, CYP3A5, CYP3A7, TBXAS1;CYP3A4, CYP3A43, CYP3A5, CYP3A7, TBXAS1;CYP3A4, …
MF	iron ion binding	GGRL_Tau/TREM2-R47H/TYROBP vs GGRL_Control (Up)	23	596	146	4.64092	7.97327e-10	1.64401e-05	FBgn0000473;FBgn0010383;FBgn0015033;FBgn0015714;FBgn0026190;FBgn0030369;FBgn0031925;FBgn0033395;FBgn0033397;FBgn0033775;FBgn0033979;FBgn0034053;FBgn0034756;FBgn0036262;FBgn0036796;FBgn0037601;FBgn0038236;FBgn0039782;FBgn0040528;FBgn0050489;FBgn0052199;FBgn0052201;FBgn0086917	CG15539;CG15864;CG18231;CG32199;CG32201;CG6910;Cyp12d1-p;Cyp18a1;Cyp313a1;Cyp313b1;Cyp318a1;Cyp4aa1;Cyp4d21;Cyp4d8;Cyp4p2;Cyp4p3;Cyp6a17;Cyp6a19;Cyp6a2;Cyp6d2;Cyp9h1;PH4alphaMP;spok	CYP1A1, CYP1A2, CYP1B1;CYP24A1, CYP27A1, CYP27B1, CYP27C1;CYP26A1;CYP2B6, CYP2C18, CYP2C19, CYP2C8, CYP2C9, CYP2D6, CYP2J2, CYP2R1, CYP2U1;CYP3A4, CYP3A43, CYP3A5, CYP3A7, CYP4F2, CYP4F3, TBXAS1;CYP3A4, CYP3A43, CYP3A5, CYP3A7, TBXAS1;CYP3A4, CYP3A43, CYP3A5, CYP3A7, TBXAS1;CYP3A4, CYP3A43, CYP3A5, CYP3A7, TBXAS1;CYP4A11, CYP4A22, CYP4B1, CYP4F11, CYP4F12, CYP4F2, CYP4F3, CYP4F8, CYP4V2, CYP4X1;C…
MF	heme binding	GGRL_Tau/TREM2-R47H/TYROBP vs GGRL_Control (Up)	20	596	126	4.67615	8.89324e-09	0.000119173	FBgn0000473;FBgn0010383;FBgn0015033;FBgn0015714;FBgn0030369;FBgn0031925;FBgn0032652;FBgn0032685;FBgn0033395;FBgn0033397;FBgn0033775;FBgn0033979;FBgn0034053;FBgn0034442;FBgn0034756;FBgn0037601;FBgn0038236;FBgn0050489;FBgn0086917;FBgn0261987	CG10211;CG11257;CG6870;Cyp12d1-p;Cyp18a1;Cyp313a1;Cyp313b1;Cyp318a1;Cyp4aa1;Cyp4d21;Cyp4d8;Cyp4p2;Cyp4p3;Cyp6a17;Cyp6a19;Cyp6a2;Cyp6d2;Cyp9h1;Pxt;spok	CYB5A, CYB5B;CYB5R4;CYP1A1, CYP1A2, CYP1B1;CYP24A1, CYP27A1, CYP27B1, CYP27C1;CYP26A1;CYP2B6, CYP2C18, CYP2C19, CYP2C8, CYP2C9, CYP2D6, CYP2J2, CYP2R1, CYP2U1;CYP3A4, CYP3A43, CYP3A5, CYP3A7, CYP4F2, CYP4F3, TBXAS1;CYP3A4, CYP3A43, CYP3A5, CYP3A7, TBXAS1;CYP3A4, CYP3A43, CYP3A5, CYP3A7, TBXAS1;CYP3A4, CYP3A43, CYP3A5, CYP3A7, TBXAS1;CYP4A11, CYP4A22, CYP4B1, CYP4F11, CYP4F12, CYP4F2, CYP4F3, CYP4…
BP	oxidation-reduction process	GGRL_Tau/TREM2-WT/TYROBP vs GGRL_Control (Up)	28	377	383	3.40481	1.7957e-08	0.000119173	FBgn0000473;FBgn0005626;FBgn0010383;FBgn0015714;FBgn0025628;FBgn0026190;FBgn0031417;FBgn0031418;FBgn0031479;FBgn0031925;FBgn0032685;FBgn0032945;FBgn0033188;FBgn0033395;FBgn0033775;FBgn0034756;FBgn0036262;FBgn0036290;FBgn0036824;FBgn0037298;FBgn0037601;FBgn0037801;FBgn0038236;FBgn0038511;FBgn0039415;FBgn0040528;FBgn0042627;FBgn0086917	CG10211;CG10638;CG15864;CG2604;CG3597;CG3609;CG3902;CG3999;CG4199;CG5873;CG6142;CG6910;CG8665;Cyp18a1;Cyp313a1;Cyp313b1;Cyp4d21;Cyp4p2;Cyp6a17;Cyp6a2;Cyp6d2;Cyp9h1;Drat;PH4alphaMP;ple;Prx6005;spok;v(2)k05816	ACADS, ACADSB;AIFM3;AKR1A1, AKR1B1, AKR1B10, AKR1C1, AKR1C2, AKR1C3, AKR1C4, AKR1D1, AKR1E2;ALDH1L1, ALDH1L2;CHDH;CYP1A1, CYP1A2, CYP1B1;CYP2B6, CYP2C18, CYP2C19, CYP2C8, CYP2C9, CYP2D6, CYP2J2, CYP2R1, CYP2U1;CYP3A4, CYP3A43, CYP3A5, CYP3A7, CYP4F2, CYP4F3, TBXAS1;CYP3A4, CYP3A43, CYP3A5, CYP3A7, TBXAS1;CYP3A4, CYP3A43, CYP3A5, CYP3A7, TBXAS1;CYP4A11, CYP4A22, CYP4B1, CYP4F11, CYP4F12, CYP4F2, C…
BP	oxidation-reduction process	GGRL_Tau/TREM2-WT/TYROBP vs GGRL_Control (Dn)	32	476	383	3.08191	1.83428e-08	0.000119173	FBgn0003312;FBgn0003388;FBgn0005670;FBgn0011693;FBgn0014469;FBgn0015032;FBgn0015035;FBgn0015037;FBgn0025454;FBgn0025456;FBgn0028940;FBgn0030304;FBgn0030593;FBgn0031432;FBgn0033065;FBgn0033093;FBgn0033518;FBgn0033949;FBgn0033981;FBgn0034276;FBgn0034660;FBgn0035943;FBgn0036750;FBgn0036910;FBgn0037537;FBgn0037975;FBgn0038795;FBgn0039387;FBgn0041337;FBgn0051028;FBgn0051673;FBgn0259233	CG10131;CG2767;CG31028;CG31673;CG3270;CG3397;CG42331;CG4335;CG5653;CG6034;CG9512;CREG;Cyp28a5;Cyp305a1;Cyp309a1;Cyp309a2;Cyp4c3;Cyp4d1;Cyp4e2;Cyp4e3;Cyp4g15;Cyp4p1;Cyp6a21;Cyp6g1;Cyp6w1;lox2;MCO3;Pdh;Prx2540-2;sad;Sardh;shd	AKR1A1, AKR1B1, AKR1D1;BBOX1, TMLHE;CHDH;CREG1, CREG2;CRYL1;CYP11A1, CYP11B1, CYP11B2, CYP24A1, CYP27A1, CYP27C1;CYP24A1;CYP2J2, CYP2U1;CYP3A4, CYP3A43, CYP3A5, CYP3A7, TBXAS1;CYP3A4, CYP3A5, CYP4A11, CYP4A22, CYP4B1, CYP4F11, CYP4F12, CYP4F2, CYP4F8, CYP4V2, CYP4X1;CYP3A4, CYP3A5, CYP4A11, CYP4A22, CYP4B1, CYP4F11, CYP4F12, CYP4F2, CYP4F8, CYP4V2, CYP4X1;CYP3A4, CYP3A5, CYP4A11, CYP4A22, CYP4B1,…
MF	structural constituent of chitin-based larval cuticle	GGRL_Tau/TREM2-R47H/TYROBP vs GGRL_Control (Dn)	18	601	106	4.96098	1.88635e-08	0.000119173	FBgn0002440;FBgn0002535;FBgn0004779;FBgn0020765;FBgn0030494;FBgn0033603;FBgn0033729;FBgn0033867;FBgn0034157;FBgn0035279;FBgn0035510;FBgn0035512;FBgn0036617;FBgn0036619;FBgn0036680;FBgn0038819;FBgn0039480;FBgn0052029	Acp65Aa;Ccp84Ae;Cpr12A;Cpr47Ef;Cpr49Af;Cpr50Ca;Cpr62Ba;Cpr64Aa;Cpr64Ac;Cpr66D;Cpr72Ea;Cpr72Ec;Cpr73D;Cpr92F;Cpr97Ea;l(3)mbn;Lcp4;resilin
MF	oxidoreductase activity, acting on paired donors, with incorporation or reduction of molecular oxygen	GGRL_Tau/TREM2-R47H/TYROBP vs GGRL_Control (Up)	16	596	85	5.54536	2.2795e-08	0.000119173	FBgn0000473;FBgn0010383;FBgn0015033;FBgn0015714;FBgn0030369;FBgn0031925;FBgn0033395;FBgn0033397;FBgn0033775;FBgn0033979;FBgn0034053;FBgn0034756;FBgn0037601;FBgn0038236;FBgn0050489;FBgn0086917	Cyp12d1-p;Cyp18a1;Cyp313a1;Cyp313b1;Cyp318a1;Cyp4aa1;Cyp4d21;Cyp4d8;Cyp4p2;Cyp4p3;Cyp6a17;Cyp6a19;Cyp6a2;Cyp6d2;Cyp9h1;spok	CYP1A1, CYP1A2, CYP1B1;CYP24A1, CYP27A1, CYP27B1, CYP27C1;CYP26A1;CYP2B6, CYP2C18, CYP2C19, CYP2C8, CYP2C9, CYP2D6, CYP2J2, CYP2R1, CYP2U1;CYP3A4, CYP3A43, CYP3A5, CYP3A7, CYP4F2, CYP4F3, TBXAS1;CYP3A4, CYP3A43, CYP3A5, CYP3A7, TBXAS1;CYP3A4, CYP3A43, CYP3A5, CYP3A7, TBXAS1;CYP3A4, CYP3A43, CYP3A5, CYP3A7, TBXAS1;CYP4A11, CYP4A22, CYP4B1, CYP4F11, CYP4F12, CYP4F2, CYP4F3, CYP4F8, CYP4V2, CYP4X1;C…
MF	structural constituent of chitin-based cuticle	GGRL_Tau/TREM2-R47H/TYROBP vs GGRL_Control (Dn)	20	601	132	4.42646	2.31191e-08	0.000119173	FBgn0002440;FBgn0002535;FBgn0004779;FBgn0020765;FBgn0030494;FBgn0033603;FBgn0033729;FBgn0033867;FBgn0034157;FBgn0035279;FBgn0035510;FBgn0035512;FBgn0035543;FBgn0036617;FBgn0036619;FBgn0036680;FBgn0037225;FBgn0038819;FBgn0039480;FBgn0052029	Acp65Aa;Ccp84Ae;CG15020;Cpr12A;Cpr47Ef;Cpr49Af;Cpr50Ca;Cpr62Ba;Cpr64Aa;Cpr64Ac;Cpr66D;Cpr72Ea;Cpr72Ec;Cpr73D;Cpr92F;Cpr97Ea;l(3)mbn;Lcp4;resilin;TwdlG
CC	intracellular membrane-bounded organelle	GGRL_Tau/TREM2-R47H/TYROBP vs GGRL_Control (Up)	16	596	89	5.29613	4.50906e-08	0.000206605	FBgn0000473;FBgn0010383;FBgn0015033;FBgn0015714;FBgn0030369;FBgn0031925;FBgn0032652;FBgn0033302;FBgn0033395;FBgn0033397;FBgn0033775;FBgn0033979;FBgn0034053;FBgn0034756;FBgn0037601;FBgn0038236	CG6870;Cyp18a1;Cyp313a1;Cyp313b1;Cyp318a1;Cyp4aa1;Cyp4d21;Cyp4d8;Cyp4p2;Cyp4p3;Cyp6a14;Cyp6a17;Cyp6a19;Cyp6a2;Cyp6d2;Cyp9h1	CYB5A, CYB5B;CYP26A1;CYP2B6, CYP2C18, CYP2C19, CYP2C8, CYP2C9, CYP2D6, CYP2J2, CYP2R1, CYP2U1;CYP3A4, CYP3A43, CYP3A5, CYP3A7, CYP4F2, CYP4F3, TBXAS1;CYP3A4, CYP3A43, CYP3A5, CYP3A7, TBXAS1;CYP3A4, CYP3A43, CYP3A5, CYP3A7, TBXAS1;CYP3A4, CYP3A43, CYP3A5, CYP3A7, TBXAS1;CYP3A4, CYP3A43, CYP3A5, CYP3A7, TBXAS1;CYP4A11, CYP4A22, CYP4B1, CYP4F11, CYP4F12, CYP4F2, CYP4F3, CYP4F8, CYP4V2, CYP4X1;CYP4A1…
CC	extracellular matrix	GGRL_Tau/TREM2-R47H/TYROBP vs GGRL_Control (Dn)	20	601	139	4.20355	5.63104e-08	0.000232213	FBgn0002440;FBgn0002535;FBgn0004779;FBgn0020765;FBgn0030494;FBgn0031850;FBgn0033603;FBgn0033729;FBgn0033867;FBgn0034157;FBgn0035279;FBgn0035510;FBgn0035512;FBgn0036617;FBgn0036619;FBgn0036680;FBgn0038819;FBgn0039480;FBgn0052029;FBgn0264089	Acp65Aa;Ccp84Ae;Cpr12A;Cpr47Ef;Cpr49Af;Cpr50Ca;Cpr62Ba;Cpr64Aa;Cpr64Ac;Cpr66D;Cpr72Ea;Cpr72Ec;Cpr73D;Cpr92F;Cpr97Ea;l(3)mbn;Lcp4;resilin;sli;Tsp	COMP, THBS1, THBS2, THBS3, THBS4;SLIT1, SLIT2, SLIT3
MF	oxidoreductase activity, acting on paired donors, with incorporation or reduction of molecular oxygen	GGRL_Tau/TREM2-WT/TYROBP vs GGRL_Control (Dn)	14	476	85	6.07543	6.25899e-08	0.000234644	FBgn0003312;FBgn0005670;FBgn0014469;FBgn0015032;FBgn0015035;FBgn0015037;FBgn0025454;FBgn0028940;FBgn0030304;FBgn0031432;FBgn0033065;FBgn0033981;FBgn0036910;FBgn0041337	Cyp28a5;Cyp305a1;Cyp309a1;Cyp309a2;Cyp4c3;Cyp4d1;Cyp4e2;Cyp4e3;Cyp4g15;Cyp4p1;Cyp6a21;Cyp6g1;Cyp6w1;sad	CYP11A1, CYP11B1, CYP11B2, CYP24A1, CYP27A1, CYP27C1;CYP2J2, CYP2U1;CYP3A4, CYP3A43, CYP3A5, CYP3A7, TBXAS1;CYP3A4, CYP3A5, CYP4A11, CYP4A22, CYP4B1, CYP4F11, CYP4F12, CYP4F2, CYP4F8, CYP4V2, CYP4X1;CYP3A4, CYP3A5, CYP4A11, CYP4A22, CYP4B1, CYP4F11, CYP4F12, CYP4F2, CYP4F8, CYP4V2, CYP4X1;CYP3A4, CYP3A5, CYP4A11, CYP4A22, CYP4B1, CYP4F11, CYP4F12, CYP4F2, CYP4V2, CYP4X1, CYP4Z1;CYP3A4, CYP3A5, TB…
MF	electron carrier activity	GGRL_Tau/TREM2-WT/TYROBP vs GGRL_Control (Dn)	16	476	120	4.91821	1.54237e-07	0.000496092	FBgn0003312;FBgn0003388;FBgn0005670;FBgn0014469;FBgn0015032;FBgn0015035;FBgn0015037;FBgn0025454;FBgn0028940;FBgn0030304;FBgn0031432;FBgn0033065;FBgn0033981;FBgn0036820;FBgn0036910;FBgn0041337	CG6852;Cyp28a5;Cyp305a1;Cyp309a1;Cyp309a2;Cyp4c3;Cyp4d1;Cyp4e2;Cyp4e3;Cyp4g15;Cyp4p1;Cyp6a21;Cyp6g1;Cyp6w1;sad;shd	CYP11A1, CYP11B1, CYP11B2, CYP24A1, CYP27A1, CYP27C1;CYP24A1;CYP2J2, CYP2U1;CYP3A4, CYP3A43, CYP3A5, CYP3A7, TBXAS1;CYP3A4, CYP3A5, CYP4A11, CYP4A22, CYP4B1, CYP4F11, CYP4F12, CYP4F2, CYP4F8, CYP4V2, CYP4X1;CYP3A4, CYP3A5, CYP4A11, CYP4A22, CYP4B1, CYP4F11, CYP4F12, CYP4F2, CYP4F8, CYP4V2, CYP4X1;CYP3A4, CYP3A5, CYP4A11, CYP4A22, CYP4B1, CYP4F11, CYP4F12, CYP4F2, CYP4V2, CYP4X1, CYP4Z1;CYP3A4, CY…
CC	membrane	GGRL_Tau/TREM2-WT/TYROBP vs GGRL_Control (Dn)	32	476	420	2.8104	1.5639e-07	0.000496092	FBgn0002567;FBgn0003301;FBgn0003312;FBgn0003388;FBgn0004885;FBgn0005670;FBgn0014469;FBgn0015032;FBgn0015035;FBgn0015037;FBgn0025454;FBgn0028940;FBgn0030234;FBgn0030304;FBgn0031432;FBgn0031547;FBgn0031835;FBgn0031948;FBgn0031970;FBgn0032535;FBgn0033065;FBgn0033366;FBgn0033981;FBgn0034660;FBgn0035076;FBgn0036150;FBgn0036764;FBgn0036910;FBgn0037166;FBgn0039593;FBgn0041337;FBgn0260812	Ance-2;Ance-4;Ance-5;CG11319;CG11426;CG15211;CG5535;CG7149;CG7227;CG9989;Cyp28a5;Cyp305a1;Cyp309a1;Cyp309a2;Cyp4c3;Cyp4d1;Cyp4e2;Cyp4e3;Cyp4g15;Cyp4p1;Cyp6a21;Cyp6g1;Cyp6w1;inaF-D;Ir68a;lox2;ltd;rut;sad;shd;Sr-CIV;tok	ACE;ADCY1;BMP1, TLL1, TLL2;CMTM3, CMTM4, CMTM6, CMTM7, PLP2;CYP11A1, CYP11B1, CYP11B2, CYP24A1, CYP27A1, CYP27C1;CYP24A1;CYP2J2, CYP2U1;CYP3A4, CYP3A43, CYP3A5, CYP3A7, TBXAS1;CYP3A4, CYP3A5, CYP4A11, CYP4A22, CYP4B1, CYP4F11, CYP4F12, CYP4F2, CYP4F8, CYP4V2, CYP4X1;CYP3A4, CYP3A5, CYP4A11, CYP4A22, CYP4B1, CYP4F11, CYP4F12, CYP4F2, CYP4F8, CYP4V2, CYP4X1;CYP3A4, CYP3A5, CYP4A11, CYP4A22, CYP4B1,…
MF	heme binding	GGRL_Tau/TREM2-WT/TYROBP vs GGRL_Control (Dn)	16	476	126	4.68401	3.05522e-07	0.000899937	FBgn0003312;FBgn0003388;FBgn0005670;FBgn0014469;FBgn0015032;FBgn0015035;FBgn0015037;FBgn0025454;FBgn0028940;FBgn0030304;FBgn0031432;FBgn0033065;FBgn0033981;FBgn0036910;FBgn0041337;FBgn0259233	CG42331;Cyp28a5;Cyp305a1;Cyp309a1;Cyp309a2;Cyp4c3;Cyp4d1;Cyp4e2;Cyp4e3;Cyp4g15;Cyp4p1;Cyp6a21;Cyp6g1;Cyp6w1;sad;shd	CYP11A1, CYP11B1, CYP11B2, CYP24A1, CYP27A1, CYP27C1;CYP24A1;CYP2J2, CYP2U1;CYP3A4, CYP3A43, CYP3A5, CYP3A7, TBXAS1;CYP3A4, CYP3A5, CYP4A11, CYP4A22, CYP4B1, CYP4F11, CYP4F12, CYP4F2, CYP4F8, CYP4V2, CYP4X1;CYP3A4, CYP3A5, CYP4A11, CYP4A22, CYP4B1, CYP4F11, CYP4F12, CYP4F2, CYP4F8, CYP4V2, CYP4X1;CYP3A4, CYP3A5, CYP4A11, CYP4A22, CYP4B1, CYP4F11, CYP4F12, CYP4F2, CYP4V2, CYP4X1, CYP4Z1;CYP3A4, CY…
CC	membrane	GGRL_Tau/TREM2-R47H/TYROBP vs GGRL_Control (Up)	36	596	420	2.52512	3.6021e-07	0.00099029	FBgn0000473;FBgn0002939;FBgn0003401;FBgn0010383;FBgn0014033;FBgn0015033;FBgn0015714;FBgn0025709;FBgn0026378;FBgn0027562;FBgn0030369;FBgn0031463;FBgn0031634;FBgn0031925;FBgn0031998;FBgn0033259;FBgn0033395;FBgn0033397;FBgn0033644;FBgn0033668;FBgn0033775;FBgn0033979;FBgn0034053;FBgn0034756;FBgn0034902;FBgn0036937;FBgn0037601;FBgn0038236;FBgn0039487;FBgn0051262;FBgn0051717;FBgn0053116;FBgn0054056;FBg…	CG10345;CG11210;CG13188;CG31262;CG31717;CG33116;CG34056;CG34057;CG40006;CG5532;CG8083;Cyp18a1;Cyp313a1;Cyp313b1;Cyp318a1;Cyp4aa1;Cyp4d21;Cyp4d8;Cyp4p2;Cyp4p3;Cyp6a17;Cyp6a19;Cyp6a2;Cyp6d2;Cyp9h1;G6P;gb;Ir25a;Ir75b;Ir76b;ninaD;Rep;shu;SLC5A11;Sr-CI;Tret1-2	C1GALT1;C1GALT1;CHM, CHML;CYP26A1;CYP2B6, CYP2C18, CYP2C19, CYP2C8, CYP2C9, CYP2D6, CYP2J2, CYP2R1, CYP2U1;CYP3A4, CYP3A43, CYP3A5, CYP3A7, CYP4F2, CYP4F3, TBXAS1;CYP3A4, CYP3A43, CYP3A5, CYP3A7, TBXAS1;CYP3A4, CYP3A43, CYP3A5, CYP3A7, TBXAS1;CYP3A4, CYP3A43, CYP3A5, CYP3A7, TBXAS1;CYP4A11, CYP4A22, CYP4B1, CYP4F11, CYP4F12, CYP4F2, CYP4F3, CYP4F8, CYP4V2, CYP4X1;CYP4A11, CYP4A22, CYP4B1, CYP4F11…
MF	electron carrier activity	GGRL_Tau/TREM2-R47H/TYROBP vs GGRL_Control (Up)	17	596	120	4.17346	6.20236e-07	0.00159858	FBgn0000473;FBgn0010383;FBgn0015033;FBgn0015714;FBgn0030369;FBgn0031925;FBgn0032652;FBgn0033302;FBgn0033395;FBgn0033397;FBgn0033775;FBgn0033979;FBgn0034053;FBgn0034756;FBgn0037601;FBgn0038236;FBgn0050489	CG6870;Cyp12d1-p;Cyp18a1;Cyp313a1;Cyp313b1;Cyp318a1;Cyp4aa1;Cyp4d21;Cyp4d8;Cyp4p2;Cyp4p3;Cyp6a14;Cyp6a17;Cyp6a19;Cyp6a2;Cyp6d2;Cyp9h1	CYB5A, CYB5B;CYP24A1, CYP27A1, CYP27B1, CYP27C1;CYP26A1;CYP2B6, CYP2C18, CYP2C19, CYP2C8, CYP2C9, CYP2D6, CYP2J2, CYP2R1, CYP2U1;CYP3A4, CYP3A43, CYP3A5, CYP3A7, CYP4F2, CYP4F3, TBXAS1;CYP3A4, CYP3A43, CYP3A5, CYP3A7, TBXAS1;CYP3A4, CYP3A43, CYP3A5, CYP3A7, TBXAS1;CYP3A4, CYP3A43, CYP3A5, CYP3A7, TBXAS1;CYP3A4, CYP3A43, CYP3A5, CYP3A7, TBXAS1;CYP4A11, CYP4A22, CYP4B1, CYP4F11, CYP4F12, CYP4F2, CY…
CC	extracellular space	GGRL_Tau/TREM2-WT/TYROBP vs GGRL_Control (Dn)	30	476	407	2.71891	7.73272e-07	0.00178927	FBgn0000092;FBgn0000592;FBgn0005585;FBgn0016123;FBgn0024294;FBgn0031869;FBgn0032494;FBgn0033033;FBgn0033367;FBgn0033799;FBgn0035089;FBgn0036619;FBgn0037174;FBgn0038180;FBgn0038394;FBgn0038849;FBgn0039298;FBgn0039299;FBgn0039485;FBgn0039801;FBgn0040653;FBgn0040817;FBgn0041183;FBgn0041579;FBgn0051189;FBgn0051704;FBgn0053117;FBgn0086677;FBgn0250847;FBgn0259972	Aph-4;AttC;CG10264;CG11854;CG14034;CG14132;CG14457;CG17189;CG18304;CG2650;CG31189;CG31704;CG5945;CG7079;Cht5;Cpr72Ec;Crc;Est-6;GLaz;IM4;jeb;Npc2h;Phk-3;PPO2;scaf;Sfp77F;Spn43Aa;Tep1;to;Victoria	ALPI, ALPL, ALPP, ALPPL2;APOD;C3, C4A, CD109;CALR, CALR3;MTCL1, SOGA1, SOGA3;NPC2;SERPINA6, SERPINB1, SERPINB10, SERPINB12, SERPINB13, SERPINB3, SERPINB4, SERPINB5, SERPINB6, SERPINB7, SERPINB8, SERPINB9, SERPINC1, SERPINI1;SPINK2
CC	intracellular membrane-bounded organelle	GGRL_Tau/TREM2-WT/TYROBP vs GGRL_Control (Dn)	13	476	89	5.38792	7.80999e-07	0.00178927	FBgn0005670;FBgn0014469;FBgn0015032;FBgn0015035;FBgn0015037;FBgn0025454;FBgn0028940;FBgn0030304;FBgn0031432;FBgn0033065;FBgn0033981;FBgn0036910;FBgn0041337	Cyp28a5;Cyp305a1;Cyp309a1;Cyp309a2;Cyp4c3;Cyp4d1;Cyp4e2;Cyp4e3;Cyp4g15;Cyp4p1;Cyp6a21;Cyp6g1;Cyp6w1	CYP2J2, CYP2U1;CYP3A4, CYP3A43, CYP3A5, CYP3A7, TBXAS1;CYP3A4, CYP3A5, CYP4A11, CYP4A22, CYP4B1, CYP4F11, CYP4F12, CYP4F2, CYP4F8, CYP4V2, CYP4X1;CYP3A4, CYP3A5, CYP4A11, CYP4A22, CYP4B1, CYP4F11, CYP4F12, CYP4F2, CYP4F8, CYP4V2, CYP4X1;CYP3A4, CYP3A5, CYP4A11, CYP4A22, CYP4B1, CYP4F11, CYP4F12, CYP4F2, CYP4V2, CYP4X1, CYP4Z1;CYP3A4, CYP3A5, TBXAS1;CYP3A5;CYP4A11, CYP4A22, CYP4B1, CYP4F11, CYP4F1…
BP	chitin-based cuticle development	GGRL_Tau/TREM2-R47H/TYROBP vs GGRL_Control (Dn)	19	601	150	3.70052	9.10343e-07	0.00196772	FBgn0002440;FBgn0002535;FBgn0004779;FBgn0020765;FBgn0030494;FBgn0033603;FBgn0033729;FBgn0033867;FBgn0034157;FBgn0035279;FBgn0035510;FBgn0035512;FBgn0036617;FBgn0036619;FBgn0036680;FBgn0037225;FBgn0038819;FBgn0039480;FBgn0052029	Acp65Aa;Ccp84Ae;Cpr12A;Cpr47Ef;Cpr49Af;Cpr50Ca;Cpr62Ba;Cpr64Aa;Cpr64Ac;Cpr66D;Cpr72Ea;Cpr72Ec;Cpr73D;Cpr92F;Cpr97Ea;l(3)mbn;Lcp4;resilin;TwdlG
MF	oxidoreductase activity	GGRL_Tau/TREM2-R47H/TYROBP vs GGRL_Control (Up)	14	596	85	4.85219	9.54325e-07	0.00196772	FBgn0025628;FBgn0026268;FBgn0027597;FBgn0032405;FBgn0032609;FBgn0033188;FBgn0033205;FBgn0034442;FBgn0037298;FBgn0037974;FBgn0039040;FBgn0051549;FBgn0086917;FBgn0263830	antdh;CG11257;CG12224;CG13280;CG13833;CG14946;CG17712;CG2064;CG2604;CG31549;CG40486;CG4199;Drat;spok	AIFM3;CYB5R4;CYP1A1, CYP1A2, CYP1B1;DHDH;DHRS11;DHRS11;DHRS3, HSD17B11;GFOD1, GFOD2;RDH11, RDH12, RDH13, RDH14;SCCPDH
MF	transferase activity, transferring phosphorus-containing groups	GGRL_Tau/TREM2-R47H/TYROBP vs GGRL_Tau/TREM2-WT/TYROBP (Up)	7	182	56	12.0591	1.73081e-06	0.00339882	FBgn0031800;FBgn0037936;FBgn0039324;FBgn0039326;FBgn0039328;FBgn0051300;FBgn0051436	CG10553;CG10562;CG31300;CG31436;CG6908;CG9497;CHKov2
MF	iron ion binding	GGRL_Tau/TREM2-WT/TYROBP vs GGRL_Control (Dn)	16	476	146	4.04236	2.26166e-06	0.00423939	FBgn0003312;FBgn0003388;FBgn0005670;FBgn0014469;FBgn0015032;FBgn0015035;FBgn0015037;FBgn0025454;FBgn0028940;FBgn0030304;FBgn0031432;FBgn0033065;FBgn0033981;FBgn0036910;FBgn0038795;FBgn0041337	CG4335;Cyp28a5;Cyp305a1;Cyp309a1;Cyp309a2;Cyp4c3;Cyp4d1;Cyp4e2;Cyp4e3;Cyp4g15;Cyp4p1;Cyp6a21;Cyp6g1;Cyp6w1;sad;shd	BBOX1, TMLHE;CYP11A1, CYP11B1, CYP11B2, CYP24A1, CYP27A1, CYP27C1;CYP24A1;CYP2J2, CYP2U1;CYP3A4, CYP3A43, CYP3A5, CYP3A7, TBXAS1;CYP3A4, CYP3A5, CYP4A11, CYP4A22, CYP4B1, CYP4F11, CYP4F12, CYP4F2, CYP4F8, CYP4V2, CYP4X1;CYP3A4, CYP3A5, CYP4A11, CYP4A22, CYP4B1, CYP4F11, CYP4F12, CYP4F2, CYP4F8, CYP4V2, CYP4X1;CYP3A4, CYP3A5, CYP4A11, CYP4A22, CYP4B1, CYP4F11, CYP4F12, CYP4F2, CYP4V2, CYP4X1, CYP4…
BP	oxidation-reduction process	GGRL_Tau/TREM2-R47H/TYROBP vs GGRL_Tau/TREM2-WT/TYROBP (Up)	16	182	383	4.03018	2.50968e-06	0.00449975	FBgn0013772;FBgn0015033;FBgn0026268;FBgn0030593;FBgn0031925;FBgn0032945;FBgn0033065;FBgn0033949;FBgn0033981;FBgn0036157;FBgn0036750;FBgn0037973;FBgn0037975;FBgn0038349;FBgn0038795;FBgn0051075	antdh;AOX3;CG10131;CG18547;CG31075;CG3397;CG4335;CG6034;CG7560;CG8665;CG9512;Cyp4d21;Cyp4d8;Cyp6a21;Cyp6a8;Cyp6w1	ALDH1A1, ALDH1A2, ALDH1A3, ALDH1B1, ALDH2;ALDH1L1, ALDH1L2;BBOX1, TMLHE;CHDH;CRYL1;CYP26A1;CYP3A4, CYP3A43, CYP3A5, CYP3A7, TBXAS1;CYP3A4, CYP3A43, CYP3A5, CYP3A7, TBXAS1;CYP3A4, CYP3A5, TBXAS1;CYP4A11, CYP4A22, CYP4B1, CYP4F11, CYP4F12, CYP4F2, CYP4V2, CYP4X1;DHRS11;KCNAB2;KDM1B, PAOX, SMOX;MTHFR
CC	intracellular membrane-bounded organelle	GGRL_Tau/TREM2-WT/TYROBP vs GGRL_Control (Up)	11	377	89	5.75621	3.15419e-06	0.00511794	FBgn0000473;FBgn0010383;FBgn0015714;FBgn0031925;FBgn0032652;FBgn0033302;FBgn0033395;FBgn0033775;FBgn0034756;FBgn0037601;FBgn0038236	CG6870;Cyp18a1;Cyp313a1;Cyp313b1;Cyp4d21;Cyp4p2;Cyp6a14;Cyp6a17;Cyp6a2;Cyp6d2;Cyp9h1	CYB5A, CYB5B;CYP2B6, CYP2C18, CYP2C19, CYP2C8, CYP2C9, CYP2D6, CYP2J2, CYP2R1, CYP2U1;CYP3A4, CYP3A43, CYP3A5, CYP3A7, CYP4F2, CYP4F3, TBXAS1;CYP3A4, CYP3A43, CYP3A5, CYP3A7, TBXAS1;CYP3A4, CYP3A43, CYP3A5, CYP3A7, TBXAS1;CYP3A4, CYP3A43, CYP3A5, CYP3A7, TBXAS1;CYP4A11, CYP4A22, CYP4B1, CYP4F11, CYP4F12, CYP4F2, CYP4F3, CYP4F8, CYP4V2, CYP4X1;CYP4A11, CYP4A22, CYP4B1, CYP4F11, CYP4F12, CYP4F2, CY…
MF	heme binding	GGRL_Tau/TREM2-WT/TYROBP vs GGRL_Control (Up)	13	377	126	4.80515	3.20724e-06	0.00511794	FBgn0000473;FBgn0010383;FBgn0015714;FBgn0031925;FBgn0032652;FBgn0032685;FBgn0033395;FBgn0033775;FBgn0034756;FBgn0037601;FBgn0038236;FBgn0038511;FBgn0086917	CG10211;CG5873;CG6870;Cyp18a1;Cyp313a1;Cyp313b1;Cyp4d21;Cyp4p2;Cyp6a17;Cyp6a2;Cyp6d2;Cyp9h1;spok	CYB5A, CYB5B;CYP1A1, CYP1A2, CYP1B1;CYP2B6, CYP2C18, CYP2C19, CYP2C8, CYP2C9, CYP2D6, CYP2J2, CYP2R1, CYP2U1;CYP3A4, CYP3A43, CYP3A5, CYP3A7, CYP4F2, CYP4F3, TBXAS1;CYP3A4, CYP3A43, CYP3A5, CYP3A7, TBXAS1;CYP3A4, CYP3A43, CYP3A5, CYP3A7, TBXAS1;CYP4A11, CYP4A22, CYP4B1, CYP4F11, CYP4F12, CYP4F2, CYP4F3, CYP4F8, CYP4V2, CYP4X1;CYP4A11, CYP4A22, CYP4B1, CYP4F11, CYP4F12, CYP4F2, CYP4V2, CYP4X1;MPO
MF	iron ion binding	GGRL_Tau/TREM2-WT/TYROBP vs GGRL_Control (Up)	14	377	146	4.4659	3.22679e-06	0.00511794	FBgn0000473;FBgn0005626;FBgn0010383;FBgn0015714;FBgn0026190;FBgn0031925;FBgn0033395;FBgn0033775;FBgn0034756;FBgn0036262;FBgn0037601;FBgn0038236;FBgn0040528;FBgn0086917	CG15864;CG6910;Cyp18a1;Cyp313a1;Cyp313b1;Cyp4d21;Cyp4p2;Cyp6a17;Cyp6a2;Cyp6d2;Cyp9h1;PH4alphaMP;ple;spok	CYP1A1, CYP1A2, CYP1B1;CYP2B6, CYP2C18, CYP2C19, CYP2C8, CYP2C9, CYP2D6, CYP2J2, CYP2R1, CYP2U1;CYP3A4, CYP3A43, CYP3A5, CYP3A7, CYP4F2, CYP4F3, TBXAS1;CYP3A4, CYP3A43, CYP3A5, CYP3A7, TBXAS1;CYP3A4, CYP3A43, CYP3A5, CYP3A7, TBXAS1;CYP4A11, CYP4A22, CYP4B1, CYP4F11, CYP4F12, CYP4F2, CYP4F3, CYP4F8, CYP4V2, CYP4X1;CYP4A11, CYP4A22, CYP4B1, CYP4F11, CYP4F12, CYP4F2, CYP4V2, CYP4X1;MIOX;P4HA2;TH
BP	proteolysis	GGRL_Tau/TREM2-WT/TYROBP vs GGRL_Control (Dn)	32	476	500	2.36074	6.77876e-06	0.0103534	FBgn0003892;FBgn0004885;FBgn0029791;FBgn0029843;FBgn0031208;FBgn0031835;FBgn0032143;FBgn0032535;FBgn0032753;FBgn0033033;FBgn0033359;FBgn0033366;FBgn0033659;FBgn0034139;FBgn0034796;FBgn0035076;FBgn0037222;FBgn0039564;FBgn0039611;FBgn0039612;FBgn0039613;FBgn0039629;FBgn0042098;FBgn0050083;FBgn0050187;FBgn0051205;FBgn0051704;FBgn0051728;FBgn0051823;FBgn0053460;FBgn0085466;FBgn0260474	Ance-2;Ance-4;Ance-5;CG11023;CG11319;CG11842;CG14523;CG14527;CG14528;CG14642;CG17572;CG18735;CG30002;CG30083;CG30187;CG31205;CG31704;CG31728;CG31823;CG33460;CG34437;CG3700;CG4017;CG4096;CG4927;CG5527;CG8213;Damm;Nep1;ptc;scaf;tok	ACE;ADAMTS1, ADAMTS10, ADAMTS12, ADAMTS16, ADAMTS17, ADAMTS18, ADAMTS19, ADAMTS6, ADAMTS7;BMP1, TLL1, TLL2;CPA1, CPA2, CPA3, CPA4, CPA5, CPA6, CPB1, CPB2, CPO;CPVL, SCPEP1;DPP10, DPP6;ECE1, ECE2, MME, MMEL1, PHEX;KEL;MME;MME;PRSS33;PTCH1, PTCH2;SENP1, SENP2, SENP3, SENP5;SPINK2
CC	integral component of plasma membrane	GGRL_Tau/TREM2-R47H/TYROBP vs GGRL_Control (Dn)	21	601	206	2.97819	8.47068e-06	0.0124755	FBgn0000180;FBgn0000241;FBgn0000535;FBgn0001404;FBgn0003301;FBgn0003892;FBgn0024836;FBgn0027527;FBgn0031547;FBgn0031970;FBgn0035806;FBgn0036715;FBgn0036790;FBgn0037406;FBgn0037410;FBgn0037429;FBgn0037430;FBgn0038439;FBgn0038541;FBgn0038874;FBgn0052447	AstC-R1;bib;bw;Cad74A;Cad89D;CG32447;CG7227;eag;egh;ETHR;Osi1;Osi19;Osi2;Osi20;Osi6;PGRP-SD;ptc;rut;Sr-CIV;stan;TyrRII	ADCY1;ADRA1D, HRH2, HTR4;AQP1, AQP2, AQP5, AQP6, MIP;CELSR1, CELSR2, CELSR3;GHSR, TRHR;KCNH1, KCNH5;MCHR1, MCHR2, NPBWR1, SSTR1, SSTR2, SSTR3, SSTR4, SSTR5;PGLYRP1, PGLYRP2, PGLYRP3, PGLYRP4;PTCH1, PTCH2
MF	UDP-glycosyltransferase activity	GGRL_Tau/TREM2-R47H/TYROBP vs GGRL_Control (Dn)	5	601	10	14.6073	1.00965e-05	0.0137141	FBgn0026314;FBgn0026315;FBgn0026755;FBgn0026756;FBgn0027070	CG17322;Ugt35a;Ugt35b;Ugt37a1;Ugt37b1	UGT1A3;UGT1A3, UGT1A6, UGT2A2, UGT2A3, UGT2B10, UGT2B11, UGT2B15, UGT2B17, UGT2B28, UGT2B4, UGT2B7, UGT3A1, UGT3A2, UGT8;UGT1A3, UGT2A2, UGT2A3, UGT2B10, UGT2B11, UGT2B15, UGT2B17, UGT2B28, UGT2B4, UGT2B7, UGT3A1, UGT3A2, UGT8;UGT1A3, UGT2B11;UGT2B11, UGT2B28, UGT8
BP	defense response	GGRL_Tau/TREM2-R47H/TYROBP vs GGRL_Tau/TREM2-WT/TYROBP (Up)	8	182	101	7.64139	1.01585e-05	0.0137141	FBgn0002939;FBgn0014033;FBgn0032095;FBgn0035434;FBgn0035975;FBgn0039102;FBgn0040653;FBgn0052282	Drsl4;Drsl5;IM4;ninaD;PGRP-LA;SPE;Sr-CI;Toll-4	PGLYRP1, PGLYRP2, PGLYRP3, PGLYRP4;SCARB1
BP	response to pheromone	GGRL_Tau/TREM2-R47H/TYROBP vs GGRL_Tau/TREM2-WT/TYROBP (Up)	4	182	14	27.5636	1.03093e-05	0.0137141	FBgn0034468;FBgn0034470;FBgn0034475;FBgn0039685	Obp56a;Obp56d;Obp56h;Obp99b
MF	oxidoreductase activity	GGRL_Tau/TREM2-WT/TYROBP vs GGRL_Control (Up)	10	377	85	5.47917	1.38203e-05	0.0172703	FBgn0025628;FBgn0027597;FBgn0031417;FBgn0031418;FBgn0032609;FBgn0033188;FBgn0033205;FBgn0037298;FBgn0042627;FBgn0086917	CG13280;CG17712;CG2064;CG2604;CG3597;CG3609;CG4199;Drat;spok;v(2)k05816	AIFM3;CYP1A1, CYP1A2, CYP1B1;DHDH;DHDH;DHDH;FASN;GFOD1, GFOD2;RDH11, RDH12, RDH13, RDH14;SCCPDH
MF	oxidoreductase activity, acting on paired donors, with incorporation or reduction of molecular oxygen	GGRL_Tau/TREM2-WT/TYROBP vs GGRL_Control (Up)	10	377	85	5.47917	1.38203e-05	0.0172703	FBgn0000473;FBgn0010383;FBgn0015714;FBgn0031925;FBgn0033395;FBgn0033775;FBgn0034756;FBgn0037601;FBgn0038236;FBgn0086917	Cyp18a1;Cyp313a1;Cyp313b1;Cyp4d21;Cyp4p2;Cyp6a17;Cyp6a2;Cyp6d2;Cyp9h1;spok	CYP1A1, CYP1A2, CYP1B1;CYP2B6, CYP2C18, CYP2C19, CYP2C8, CYP2C9, CYP2D6, CYP2J2, CYP2R1, CYP2U1;CYP3A4, CYP3A43, CYP3A5, CYP3A7, CYP4F2, CYP4F3, TBXAS1;CYP3A4, CYP3A43, CYP3A5, CYP3A7, TBXAS1;CYP3A4, CYP3A43, CYP3A5, CYP3A7, TBXAS1;CYP4A11, CYP4A22, CYP4B1, CYP4F11, CYP4F12, CYP4F2, CYP4F3, CYP4F8, CYP4V2, CYP4X1;CYP4A11, CYP4A22, CYP4B1, CYP4F11, CYP4F12, CYP4F2, CYP4V2, CYP4X1
BP	endosome transport via multivesicular body sorting pathway	GGRL_Tau/TREM2-WT/TYROBP vs GGRL_Control (Up)	5	377	16	14.554	1.59725e-05	0.0193728	FBgn0000083;FBgn0021814;FBgn0022027;FBgn0030894;FBgn0086656	AnxB9;CG7192;shrb;Vps25;Vps28	ANXA1, ANXA10, ANXA11, ANXA13, ANXA2, ANXA3, ANXA4, ANXA5, ANXA6, ANXA7, ANXA8L1;CHMP4A, CHMP4B, CHMP4C;MVB12A, MVB12B;VPS25;VPS28
BP	transport	GGRL_Tau/TREM2-R47H/TYROBP vs GGRL_Control (Up)	12	596	81	4.3644	1.74557e-05	0.0205668	FBgn0025709;FBgn0031169;FBgn0031515;FBgn0031914;FBgn0032783;FBgn0032785;FBgn0037323;FBgn0039594;FBgn0051262;FBgn0051826;FBgn0053970;FBgn0263747	CG10026;CG10237;CG1494;CG2663;CG31262;CG31826;CG33970;CG43672;CG5973;CG8083;CG9664;CG9990	ABCG1, ABCG4;CLVS2, TTPAL;SLC28A1, SLC28A2, SLC28A3;SLC5A12, SLC5A5, SLC5A8;TTPA, TTPAL;TTPAL
BP	mesoderm development	GGRL_Tau/TREM2-R47H/TYROBP vs GGRL_Control (Dn)	11	601	68	4.7259	1.79683e-05	0.0205827	FBgn0000180;FBgn0003149;FBgn0003900;FBgn0004133;FBgn0004169;FBgn0005592;FBgn0025391;FBgn0033649;FBgn0038292;FBgn0086906;FBgn0265180	bib;blow;btl;CG3987;CG44245;Prm;pyr;Scgdelta;sls;twi;up	AQP1, AQP2, AQP5, AQP6, MIP;FGFR1, FGFR2, FGFR3, FGFR4;GYG1, GYG2;HAND2, TWIST1, TWIST2;MYBPC3;MYH2, MYH3, MYH4, MYH7, MYH8;SGCD, SGCG, SGCZ;TNNT1, TNNT2, TNNT3
MF	oxidoreductase activity	GGRL_Tau/TREM2-R47H/TYROBP vs GGRL_Tau/TREM2-WT/TYROBP (Up)	7	182	85	7.9448	2.86149e-05	0.0318925	FBgn0026268;FBgn0030593;FBgn0036750;FBgn0037973;FBgn0037974;FBgn0037975;FBgn0039040	antdh;CG12224;CG13833;CG18547;CG3397;CG6034;CG9512	CHDH;DHRS11;KCNAB2;KDM1B, PAOX, SMOX
MF	structural constituent of chitin-based larval cuticle	GGRL_Tau/TREM2-WT/TYROBP vs GGRL_Control (Dn)	12	476	106	4.17584	3.00295e-05	0.0325883	FBgn0002440;FBgn0004779;FBgn0020765;FBgn0033603;FBgn0034157;FBgn0035510;FBgn0036619;FBgn0036680;FBgn0036879;FBgn0036880;FBgn0039481;FBgn0052029	Acp65Aa;Ccp84Ae;Cpr47Ef;Cpr64Aa;Cpr66D;Cpr72Ec;Cpr73D;Cpr76Bb;Cpr76Bc;Cpr97Eb;l(3)mbn;resilin
MF	oxidoreductase activity, acting on paired donors, with incorporation or reduction of molecular oxygen	GGRL_Tau/TREM2-R47H/TYROBP vs GGRL_Control (Dn)	12	601	85	4.12442	3.1147e-05	0.0329343	FBgn0003312;FBgn0005670;FBgn0015032;FBgn0015035;FBgn0015037;FBgn0030304;FBgn0031432;FBgn0031726;FBgn0033065;FBgn0036910;FBgn0038095;FBgn0041337	Cyp304a1;Cyp305a1;Cyp309a1;Cyp309a2;Cyp4c3;Cyp4d1;Cyp4e3;Cyp4g15;Cyp4p1;Cyp6a16;Cyp6w1;sad	CYP11A1, CYP11B1, CYP11B2, CYP24A1, CYP27A1, CYP27C1;CYP2J2, CYP2U1;CYP3A4, CYP3A5, CYP4A11, CYP4A22, CYP4B1, CYP4F11, CYP4F12, CYP4F2, CYP4F8, CYP4V2, CYP4X1;CYP3A4, CYP3A5, CYP4A11, CYP4A22, CYP4B1, CYP4F11, CYP4F12, CYP4F2, CYP4V2, CYP4X1, CYP4Z1;CYP3A4, CYP3A5, TBXAS1;CYP4A11, CYP4A22, CYP4B1, CYP4F11, CYP4F12, CYP4F2, CYP4F8, CYP4V2, CYP4X1;CYP4A11, CYP4A22, CYP4B1, CYP4F11, CYP4F12, CYP4F2,…
CC	extracellular region	GGRL_Tau/TREM2-R47H/TYROBP vs GGRL_Tau/TREM2-WT/TYROBP (Up)	17	182	526	3.11793	3.49006e-05	0.0359808	FBgn0030362;FBgn0033367;FBgn0034468;FBgn0034470;FBgn0034471;FBgn0034475;FBgn0035434;FBgn0035679;FBgn0036787;FBgn0039102;FBgn0039685;FBgn0040653;FBgn0041710;FBgn0041711;FBgn0043535;FBgn0052282;FBgn0066292	CG10467;CG4306;CheB42c;Drsl4;Drsl5;IM4;Obp56a;Obp56d;Obp56e;Obp56h;Obp57a;Obp99b;PPO2;regucalcin;SPE;yellow-e;yellow-f	GALM;GGCT;RGN
BP	protein geranylgeranylation	GGRL_Tau/TREM2-WT/TYROBP vs GGRL_Control (Up)	3	377	4	34.9297	3.86611e-05	0.0373801	FBgn0026378;FBgn0028970;FBgn0037293	betaggt-II;CG12007;Rep	CHM, CHML;RABGGTA;RABGGTB
BP	L-serine biosynthetic process	GGRL_Tau/TREM2-R47H/TYROBP vs GGRL_Control (Up)	3	596	3	29.4597	3.89223e-05	0.0373801	FBgn0014427;FBgn0023129;FBgn0029823	aay;CG11899;CG3011	PSAT1;PSPH;SHMT1, SHMT2
BP	ubiquitin-dependent protein catabolic process via the multivesicular body sorting pathway	GGRL_Tau/TREM2-WT/TYROBP vs GGRL_Control (Up)	4	377	10	18.6292	3.96552e-05	0.0373801	FBgn0021814;FBgn0022027;FBgn0086346;FBgn0086656	ALiX;shrb;Vps25;Vps28	CHMP4A, CHMP4B, CHMP4C;PDCD6IP;VPS25;VPS28
MF	phosphatidate phosphatase activity	GGRL_Tau/TREM2-R47H/TYROBP vs GGRL_Tau/TREM2-WT/TYROBP (Dn)	3	140	9	41.8048	4.02409e-05	0.0373801	FBgn0037163;FBgn0037164;FBgn0037165	CG11437;CG11438;laza	PPAP2A, PPAP2B, PPAP2C;PPAP2A, PPAP2B, PPAP2C;PPAP2A, PPAP2B, PPAP2C, PPAPDC1B
MF	glutathione transferase activity	GGRL_Tau/TREM2-R47H/TYROBP vs GGRL_Control (Up)	8	596	39	6.04302	4.07902e-05	0.0373801	FBgn0010038;FBgn0010039;FBgn0035904;FBgn0035907;FBgn0038020;FBgn0063493;FBgn0063494;FBgn0063495	GstD2;GstD3;GstD9;GstE5;GstE6;GstE7;GstO1;GstO3	GSTO1, GSTO2;GSTO1, GSTO2
BP	sarcomere organization	GGRL_Tau/TREM2-R47H/TYROBP vs GGRL_Control (Dn)	7	601	29	7.05181	4.30124e-05	0.0385597	FBgn0004169;FBgn0025391;FBgn0032683;FBgn0053208;FBgn0053519;FBgn0086906;FBgn0264695	kon;Mhc;Mical;Scgdelta;sls;Unc-89;up	CSPG4, FRAS1;MICAL1, MICAL2, MICAL3;MYBPC3;MYH1, MYH13, MYH15, MYH2, MYH3, MYH4, MYH6, MYH7, MYH7B, MYH8;OBSCN, OBSL1, SPEG;SGCD, SGCG, SGCZ;TNNT1, TNNT2, TNNT3
CC	extracellular region	GGRL_Tau/TREM2-WT/TYROBP vs GGRL_Control (Dn)	31	476	526	2.17392	4.63441e-05	0.0406625	FBgn0002562;FBgn0014865;FBgn0016123;FBgn0020416;FBgn0026077;FBgn0027600;FBgn0028542;FBgn0030103;FBgn0031850;FBgn0033367;FBgn0034468;FBgn0034475;FBgn0034856;FBgn0035089;FBgn0035806;FBgn0038105;FBgn0039298;FBgn0039685;FBgn0039801;FBgn0040653;FBgn0041579;FBgn0041604;FBgn0042201;FBgn0043535;FBgn0043578;FBgn0046876;FBgn0046878;FBgn0053117;FBgn0064237;FBgn0086677;FBgn0259192	Aph-4;AttC;CG42296;dlp;Gasp;Idgf1;Idgf5;IM4;jeb;Lsp1alpha;Mtk;NimB4;Npc2h;Nplp3;Obp56a;Obp56h;Obp57a;Obp83cd;Obp83ef;Obp8a;Obp99b;obst-B;PGRP-SB1;PGRP-SD;Phk-3;PPO2;to;Tsp;Victoria;yellow-d2;yellow-f2	ALPI, ALPL, ALPP, ALPPL2;COMP, THBS1, THBS2, THBS3, THBS4;GPC1, GPC2, GPC4, GPC6;NPC2;PGLYRP1, PGLYRP2, PGLYRP3, PGLYRP4;PGLYRP1, PGLYRP2, PGLYRP3, PGLYRP4
BP	sensory perception of chemical stimulus	GGRL_Tau/TREM2-R47H/TYROBP vs GGRL_Tau/TREM2-WT/TYROBP (Up)	7	182	93	7.26137	5.12329e-05	0.0440155	FBgn0034468;FBgn0034470;FBgn0034471;FBgn0034475;FBgn0039685;FBgn0043535;FBgn0066292	CheB42c;Obp56a;Obp56d;Obp56e;Obp56h;Obp57a;Obp99b
MF	electron carrier activity	GGRL_Tau/TREM2-WT/TYROBP vs GGRL_Control (Up)	11	377	120	4.26919	5.54228e-05	0.0466434	FBgn0000473;FBgn0010383;FBgn0015714;FBgn0031925;FBgn0032652;FBgn0033302;FBgn0033395;FBgn0033775;FBgn0034756;FBgn0037601;FBgn0038236	CG6870;Cyp18a1;Cyp313a1;Cyp313b1;Cyp4d21;Cyp4p2;Cyp6a14;Cyp6a17;Cyp6a2;Cyp6d2;Cyp9h1	CYB5A, CYB5B;CYP2B6, CYP2C18, CYP2C19, CYP2C8, CYP2C9, CYP2D6, CYP2J2, CYP2R1, CYP2U1;CYP3A4, CYP3A43, CYP3A5, CYP3A7, CYP4F2, CYP4F3, TBXAS1;CYP3A4, CYP3A43, CYP3A5, CYP3A7, TBXAS1;CYP3A4, CYP3A43, CYP3A5, CYP3A7, TBXAS1;CYP3A4, CYP3A43, CYP3A5, CYP3A7, TBXAS1;CYP4A11, CYP4A22, CYP4B1, CYP4F11, CYP4F12, CYP4F2, CYP4F3, CYP4F8, CYP4V2, CYP4X1;CYP4A11, CYP4A22, CYP4B1, CYP4F11, CYP4F12, CYP4F2, CY…
