# Supplementary material for: Integrated biology approach reveals molecular and pathological interactions among Alzheimer’s Aβ42, Tau, TREM2, and TYROBP in Drosophila models
Source: Genome Med. 2018 Mar 29;10:26. doi: 10.1186/s13073-018-0530-9 (PMC5875009; doi:10.1186/s13073-018-0530-9)
Supplement: Supplementary file 9 — Table S8a. Overlap between HBTRC human AD co-expression network modules and DEGs identified in Tau/TREM2WT/TYROBP and Tau/TREM2R47H/TYROBP files. Table S8b. Overlap between ROSMAP human AD co-expression network modules and DEGs identified in Tau, Tau/TREM2WT/TYROBP, and Tau/TREM2R47H/TYROBP files. (XLSX 18 kb) [file 13073_2018_530_MOESM9_ESM.xlsx]

## Sheet: Abbreviation
Abbreviated genotype in supplemental Tables	Fly genotype	Abbreviated genotype in Figure 6~7
GGRL_Control	Repo-LexA;Gmr-gal4 (attp2 background)	Control
GGRL_TREM2-WT/TYROBP	Repo-LexA;Gmr-gal4/LexAop-TYROBP, LexAop-TREM2 WT	TREM2WT/TYROBP
GGRL_TREM2-R47H/TYROBP	Repo-LexA;Gmr-gal4/LexAop-TYROBP, LexAop-TREM2 R47H	TREM2R47H/TYROBP
GGRL_Tau	Repo-LexA;Gmr-gal4, UAS-Tau (attp2 background)	tau
GGRL_Tau/TREM2-WT/TYROBP	Repo-LexA;Gmr-gal4, UAS-Tau/LexAop-TYROBP,LexAop-TREM2 WT	tau/TREM2WT/TYROBP
GGRL_Tau/TREM2-R47H/TYROBP	Repo-LexA;Gmr-gal4, UAS-Tau/LexAop-TYROBP,LexAop-TREM2 R47H	tau/TREM2R47H/TYROBP

## Sheet: Table S8a
Table S8a. Overlap between HBTRC human AD co-expression network modules and DEGs identified in Tau/TREM2-WT/TYROBP and Tau/TREM2-R47H/TYROBP files.
Module	Module.Rank	Module.Annotation	DEGs	Overlap.Size	DEGs.Size	Module.Size	FE	Pvalue	FDR	Overlap.HumanOrtholog	Overlap.FlySymbol	Overlap.FlyGeneid
tan	27	extracellular region	GGRL_Tau/TREM2-R47H/TYROBP vs GGRL_Control (Dn)	39	319	257	2.01891	1.16386e-05	0.0232539	ACTA1;ACTA2;ACTG2;BHMT2;COL4A6;COL7A1;CPA2;CRABP1;CRABP2;CYP3A5;CYP4B1;CYP4X1;DSP;FBLN5;FHL5;GPC4;GPC6;INADL;KIRREL;LAMA2;LAMA4;LAMC1;LATS2;LOX;LOXL1;LOXL4;NET1;NR4A1;PDE5A;SIX1;SIX2;SLC22A2;SLC22A3;SLC22A6;SLC22A8;SMAD6;TJP3;TWIST1;WNT6	Act87E;Act87E;Act87E;CG10623;Cg25C;Cg25C;CG4017;fabp;fabp;Cyp6a2;Cyp4p2;Cyp4p2;shot;CG32373;CG34325;dlp;dlp;CG15803;kirre;LanB2;LanB2;LanB2;wts;lox2;lox2;lox2;RhoGEF64C;Hr38;Pde6;so;so;CG8654;CG4630;CG8654;CG8654;Dad;pyd;twi;Wnt6	FBgn0000046;FBgn0000046;FBgn0000046;FBgn0032727;FBgn0000299;FBgn0000299;FBgn0032143;FBgn0037913;FBgn0037913;FBgn0000473;FBgn0033395;FBgn0033395;FBgn0013733;FBgn0052373;FBgn0085354;FBgn0041604;FBgn0041604;FBgn0038606;FBgn0028369;FBgn0267348;FBgn0267348;FBgn0267348;FBgn0011739;FBgn0034660;FBgn0034660;FBgn0034660;FBgn0035574;FBgn0014859;FBgn0038237;FBgn0003460;FBgn0003460;FBgn0034479;FBgn0033809;FBg…
blue	21	Cadherin	GGRL_Tau/TREM2-WT/TYROBP vs GGRL_Control (Dn)	59	245	620	1.64843	3.51109e-05	0.0350758	ABCC9;ALPPL2;AQP1;AQP4;AQP6;ARRB1;ARSJ;ASPH;BBOX1;BHMT2;C4A;CD109;CHDH;CIB2;CLGN;CYP2J2;CYP4B1;CYP4V2;DHTKD1;DMGDH;EPHX1;FABP7;FGFR1;FGFR2;FGFR3;FGFRL1;FHL2;GAD1;GLRX2;GOT1;GPC4;GPR158;GYG1;GYG2;HRSP12;LOXL1;LRRC3B;MSI2;NTN4;OPN3;PHEX;PLEKHA7;PMP2;PPAP2B;PRDX6;RAB34;RGN;SARDH;SLC27A1;SLC7A2;SLC9A3R1;SMOX;SPINK2;SPON1;THBS4;TJP2;TMLHE;TNNT1;UGT2B4	CG5789;Aph-4;Drip;Drip;CG4019;Arr1;CG32191;Asph;CG10814;CG10623;Tep4;Tep4;CG6142;Cib2;CG1924;Cyp305a1;Cyp4p2;Cyp4p2;CG1544;Sardh;Jheh1;fabp;btl;btl;btl;CG31431;CG34325;CG5618;CG6852;Got2;dlp;CG43795;Glycogenin;Glycogenin;UK114;lox2;CG42709;Rbp6;NetA;ninaE;Nep1;CG34383;fabp;laza;Prx6005;RabX5;smp-30;Sardh;CG44252;CG13248;Sip1;CG8032;Sfp33A3;CG30046;Tsp;pyd;CG4335;up;Ugt86De	FBgn0039207;FBgn0016123;FBgn0015872;FBgn0015872;FBgn0034885;FBgn0000120;FBgn0052191;FBgn0034075;FBgn0033830;FBgn0032727;FBgn0041180;FBgn0041180;FBgn0039415;FBgn0034558;FBgn0030377;FBgn0036910;FBgn0033395;FBgn0033395;FBgn0039827;FBgn0034276;FBgn0010053;FBgn0037913;FBgn0005592;FBgn0005592;FBgn0005592;FBgn0051431;FBgn0085354;FBgn0036975;FBgn0036820;FBgn0001125;FBgn0041604;FBgn0264339;FBgn0265191;FBg…

## Sheet: Table S8b
Table S8b. Overlap between ROSMAP human AD co-expression network modules and DEGs identified in Tau, Tau/TREM2-WT/TYROBP and Tau/TREM2-R47H/TYROBP files.
Module	Module.Rank	Module.Annotation	DEGs	Overlap.Size	DEGs.Size	Module.Size	FE	Pvalue	P.adj	Overlap.HumanOrtholog	Overlap.FlySymbol	Overlap.FlyGeneid
salmon	7	inflammatory response	GGRL_TREM2-WT/TYROBP vs GGRL_Control (Dn)	17	177	176	4.86993	6.42882e-08	4.05016e-05	ARSI;ATHL1;C4A;CHI3L1;CHI3L2;FBLN5;GADD45A;GADD45B;LITAF;LOXL2;NFKB1;NFKB2;SERPINB1;SERPINB6;SLCO4A1;THBD;TUBB6	CG32191;CG16965;Tep2;Cht7;Cht7;CG32373;Gadd45;Gadd45;CG32280;lox;Rel;Rel;Spn88Ea;Spn88Ea;Oatp26F;CG32373;betaTub85D	FBgn0052191;FBgn0032387;FBgn0041182;FBgn0035398;FBgn0035398;FBgn0052373;FBgn0033153;FBgn0033153;FBgn0052280;FBgn0039848;FBgn0014018;FBgn0014018;FBgn0028984;FBgn0028984;FBgn0051634;FBgn0052373;FBgn0003889
salmon	7	inflammatory response	GGRL_Tau/TREM2-R47H/TYROBP vs GGRL_Control (Dn)	24	404	176	3.01215	1.17048e-06	0.000368701	ADAMTS1;AQP1;ARSI;ATHL1;C4A;CHI3L1;CHI3L2;COL4A1;COL4A2;FABP5;FBLN5;GADD45A;GADD45B;GLRX;LITAF;LOXL2;PLEKHA4;PLP2;SERPINB1;SERPINB6;SIK1;SLCO4A1;THBD;TUBB6	AdamTS-A;Drip;CG32191;CG16965;Tep2;Cht7;Cht7;vkg;vkg;fabp;CG32373;Gadd45;Gadd45;CG6852;CG32280;lox;CG34383;CG15211;Spn88Ea;Spn88Ea;Sik2;Oatp26F;CG32373;betaTub85D	FBgn0038341;FBgn0015872;FBgn0052191;FBgn0032387;FBgn0041182;FBgn0035398;FBgn0035398;FBgn0016075;FBgn0016075;FBgn0037913;FBgn0052373;FBgn0033153;FBgn0033153;FBgn0036820;FBgn0052280;FBgn0039848;FBgn0085412;FBgn0030234;FBgn0028984;FBgn0028984;FBgn0025625;FBgn0051634;FBgn0052373;FBgn0003889
salmon	7	inflammatory response	GGRL_Tau/TREM2-WT/TYROBP vs GGRL_Control (Dn)	19	291	176	3.31061	4.28734e-06	0.000900342	ADAMTS1;AQP1;ARSI;ATHL1;C4A;FABP5;FBLN5;GADD45A;GADD45B;GLRX;LITAF;LOXL2;NFKB1;NFKB2;PLEKHA4;PLP2;SERPINB1;SERPINB6;THBD	AdamTS-A;Drip;CG32191;CG16965;Tep2;fabp;CG32373;Gadd45;Gadd45;CG6852;CG32280;lox;Rel;Rel;CG34383;CG15211;Spn88Ea;Spn88Ea;CG32373	FBgn0038341;FBgn0015872;FBgn0052191;FBgn0032387;FBgn0041182;FBgn0037913;FBgn0052373;FBgn0033153;FBgn0033153;FBgn0036820;FBgn0052280;FBgn0039848;FBgn0014018;FBgn0014018;FBgn0085412;FBgn0030234;FBgn0028984;FBgn0028984;FBgn0052373
yellow	9	locomotion	GGRL_Tau/TREM2-WT/TYROBP vs GGRL_Control (Dn)	34	291	495	2.1064	2.78431e-05	0.00438529	ABCC4;AQP4;ATXN1L;BBOX1;BHMT2;CRYL1;CYP11A1;CYP2J2;CYP4F11;CYP4V2;FABP7;GPC4;HRSP12;KDM1B;LOXL3;LRRC3B;MSI1;MSI2;NAGA;NTN1;PLEKHA7;PMP2;PPAP2B;PRDX6;PRKG1;PTCH1;SERPINB9;SLC7A2;SLC9A3R1;SPON1;TJP1;TJP2;TMEM164;ZFAND4	Mrp4;Drip;Atx-1;CG4335;CG10621;CG10131;sad;Cyp305a1;Cyp4c3;Cyp4c3;fabp;dlp;UK114;CG6034;lox;CG42709;msi;msi;CG7997;NetA;CG34383;fabp;laza;Prx2540-2;Pkg21D;ptc;Spn42Da;CG7255;Sip1;CG17739;pyd;pyd;CG14591;CG15368	FBgn0263316;FBgn0015872;FBgn0029907;FBgn0038795;FBgn0032726;FBgn0033949;FBgn0003312;FBgn0036910;FBgn0015032;FBgn0015032;FBgn0037913;FBgn0041604;FBgn0086691;FBgn0036750;FBgn0039848;FBgn0261674;FBgn0011666;FBgn0011666;FBgn0034117;FBgn0015773;FBgn0085412;FBgn0037913;FBgn0037163;FBgn0033518;FBgn0000442;FBgn0003892;FBgn0265137;FBgn0036493;FBgn0010620;FBgn0033710;FBgn0262614;FBgn0262614;FBgn0033054;FBg…
cyan	24	organic acid metabolism	GGRL_Tau/TREM2-WT/TYROBP vs GGRL_Control (Dn)	16	291	156	3.1453	4.67572e-05	0.00565859	ABCC9;ACY1;ADAMTS17;COTL1;CYP27A1;DHTKD1;FGFR3;GYG2;KIAA1755;PABPC1L;RAB34;RBP7;RGN;SARDH;SLC27A1;TNNT1	CG4562;CG6465;CG4096;CG6891;Cyp12e1;CG1544;htl;Glycogenin;CG33275;pAbp;RabX5;fabp;smp-30;Sardh;CG44252;up	FBgn0038740;FBgn0037818;FBgn0029791;FBgn0030955;FBgn0037817;FBgn0039827;FBgn0010389;FBgn0265191;FBgn0035802;FBgn0265297;FBgn0035255;FBgn0037913;FBgn0038257;FBgn0034276;FBgn0265187;FBgn0004169
salmon	7	inflammatory response	GGRL_Tau/TREM2-R47H/TYROBP vs GGRL_Tau (Dn)	14	206	176	3.44594	5.38914e-05	0.00565859	ARSI;ATHL1;C4A;COL4A1;COL4A2;FBLN5;GADD45A;GADD45B;LITAF;LOXL2;MARCH3;SLCO4A1;THBD;TUBB6	CG32191;CG16965;Tep2;vkg;vkg;CG32373;Gadd45;Gadd45;CG32280;lox;CG13442;Oatp26F;CG32373;betaTub85D	FBgn0052191;FBgn0032387;FBgn0041182;FBgn0016075;FBgn0016075;FBgn0052373;FBgn0033153;FBgn0033153;FBgn0052280;FBgn0039848;FBgn0034546;FBgn0051634;FBgn0052373;FBgn0003889
salmon	7	inflammatory response	GGRL_Tau/TREM2-WT/TYROBP vs GGRL_Tau (Dn)	12	168	176	3.62175	0.000116244	0.010462	ARSI;ATHL1;C4A;CHST6;FBLN5;GADD45A;GADD45B;LITAF;LOXL2;SERPINB1;SERPINB6;THBD	CG32191;CG16965;Tep2;CG9550;CG32373;Gadd45;Gadd45;CG32280;lox;Spn88Ea;Spn88Ea;CG32373	FBgn0052191;FBgn0032387;FBgn0041182;FBgn0031826;FBgn0052373;FBgn0033153;FBgn0033153;FBgn0052280;FBgn0039848;FBgn0028984;FBgn0028984;FBgn0052373
yellow	9	locomotion	GGRL_Tau vs GGRL_Control (Dn)	33	302	495	1.96998	0.00013671	0.0107659	ABCC4;ACSBG1;ALDH2;ATXN1L;CYBRD1;CYP11A1;CYP4F11;CYP4V2;DCHS1;FABP7;GLUL;GPC4;KDM1B;LGR4;LOXL3;LRRC3B;NTN1;PLEKHA7;PMP2;PPAP2B;PRCP;PRKG1;PTCH1;SCD;SCD5;SLC6A11;SLC7A2;STOX1;TESK2;TJP1;TJP2;TMEM164;TMEM38B	Mrp4;bgm;CG31075;Atx-1;CG1275;sad;Cyp4c3;Cyp4c3;ds;fabp;Gs2;dlp;CG6034;rk;lox;CG42709;NetA;CG34383;fabp;laza;CG2493;Pkg21D;ptc;Desat2;Desat2;CG1698;CG7255;ko;cdi;pyd;pyd;CG14591;CG33061	FBgn0263316;FBgn0027348;FBgn0051075;FBgn0029907;FBgn0035321;FBgn0003312;FBgn0015032;FBgn0015032;FBgn0000497;FBgn0037913;FBgn0001145;FBgn0041604;FBgn0036750;FBgn0003255;FBgn0039848;FBgn0261674;FBgn0015773;FBgn0085412;FBgn0037913;FBgn0037163;FBgn0032864;FBgn0000442;FBgn0003892;FBgn0043043;FBgn0043043;FBgn0033443;FBgn0036493;FBgn0020294;FBgn0004876;FBgn0262614;FBgn0262614;FBgn0033054;FBgn0053061
cyan	24	organic acid metabolism	GGRL_Tau/TREM2-R47H/TYROBP vs GGRL_Control (Dn)	18	404	156	2.54874	0.000232705	0.0158078	ABCC9;ACP6;ACY1;ADAMTS17;ADCY4;COTL1;CYP27A1;FGFR3;GYG2;KIAA1755;PABPC1L;PPAPDC1B;RAB34;RBP7;SARDH;SLC27A1;TNNT1;TUBB2B	CG4562;CG6656;CG6465;CG4096;ACXD;CG6891;Cyp12e1;htl;Glycogenin;CG33275;pAbp;CG12746;RabX5;fabp;Sardh;CG44252;up;betaTub85D	FBgn0038740;FBgn0038912;FBgn0037818;FBgn0029791;FBgn0040507;FBgn0030955;FBgn0037817;FBgn0010389;FBgn0265191;FBgn0035802;FBgn0265297;FBgn0037341;FBgn0035255;FBgn0037913;FBgn0034276;FBgn0265187;FBgn0004169;FBgn0003889
cyan	24	organic acid metabolism	GGRL_Tau vs GGRL_Control (Dn)	15	302	156	2.84131	0.000250917	0.0158078	ABCC9;ACP6;ACY1;ADAMTS17;CYP27A1;GYG2;HSD17B14;KIAA1755;PABPC1L;PPAPDC1B;RAB34;RBP7;SARDH;SLC27A1;TNNT1	CG4562;CG6656;CG6465;CG4096;Cyp12e1;Glycogenin;CG12171;CG33275;pAbp;CG12746;RabX5;fabp;Sardh;CG44252;up	FBgn0038740;FBgn0038912;FBgn0037818;FBgn0029791;FBgn0037817;FBgn0265191;FBgn0037354;FBgn0035802;FBgn0265297;FBgn0037341;FBgn0035255;FBgn0037913;FBgn0034276;FBgn0265187;FBgn0004169
purple	34	response to unfolded protein	GGRL_TREM2-WT/TYROBP vs GGRL_Control (Up)	15	274	184	2.65511	0.000526688	0.0301649	ACRC;AVIL;CCNA2;CRYAB;CSRP2;EIF4EBP1;HSPA1A;HSPA1B;HSPA6;HSPB1;KISS1R;PLB1;PLK1;SERHL;TUBA3D	CG14814;Gel;CycA;CG7409;Mlp84B;Thor;Hsp70Aa;Hsp70Aa;Hsp70Aa;CG7409;AstA-R2;CG7365;polo;CG15879;alphaTub84B	FBgn0023515;FBgn0010225;FBgn0000404;FBgn0035817;FBgn0014863;FBgn0261560;FBgn0013275;FBgn0013275;FBgn0013275;FBgn0035817;FBgn0039595;FBgn0036939;FBgn0003124;FBgn0035309;FBgn0003884
yellow	9	locomotion	GGRL_TREM2-R47H/TYROBP vs GGRL_Control (Dn)	30	292	495	1.85222	0.000776343	0.0398185	ABCC4;ADCY2;ANGPTL1;ATP11A;ATP11C;CYP2J2;CYP4F11;CYP4V2;DST;FMO5;GPAM;KIAA1161;LAMA1;LOXL3;MACF1;MFAP4;MYLK;MYOM1;NT5E;PPAP2B;PTCH1;RYR1;RYR3;SERPINB9;SLC6A11;SLC9A3R1;SOS2;SPON1;WIF1;ZFAND4	Mrp4;ACXD;CG9593;CG9981;CG9981;Cyp305a1;Cyp4c3;Cyp4c3;shot;Fmo-2;mino;tobi;LanA;lox;shot;CG5550;sqa;CG14964;veil;laza;ptc;RyR;RyR;Spn42Da;CG1698;Sip1;Sos;CG17739;shf;CG15368	FBgn0263316;FBgn0040507;FBgn0038365;FBgn0030746;FBgn0030746;FBgn0036910;FBgn0015032;FBgn0015032;FBgn0013733;FBgn0033079;FBgn0027579;FBgn0261575;FBgn0002526;FBgn0039848;FBgn0013733;FBgn0034160;FBgn0259678;FBgn0035410;FBgn0034225;FBgn0037163;FBgn0003892;FBgn0011286;FBgn0011286;FBgn0265137;FBgn0033443;FBgn0010620;FBgn0001965;FBgn0033710;FBgn0003390;FBgn0030104
lightcyan	8	inflammatory response	GGRL_Tau/TREM2-WT/TYROBP vs GGRL_Control (Up)	12	317	116	2.91222	0.000821652	0.0398185	ARPC1B;C3;CYP1B1;IFI30;LYZ;MAF;MAFF;SELL;SERPINA1;SLC7A7;TBXAS1;TGIF1	Arpc1;Tep2;spok;CG9427;LysX;maf-S;maf-S;CG9095;Spn88Ea;gb;Cyp9f2;vis	FBgn0001961;FBgn0041182;FBgn0086917;FBgn0037721;FBgn0004431;FBgn0034534;FBgn0034534;FBgn0030617;FBgn0028984;FBgn0039487;FBgn0038037;FBgn0033748
yellow	9	locomotion	GGRL_Tau/TREM2-R47H/TYROBP vs GGRL_Control (Dn)	38	404	495	1.69573	0.000911299	0.0410084	ABCC4;ADCY2;ATXN1L;BBOX1;BHMT2;CYP11A1;CYP2J2;CYP4F11;CYP4V2;DST;FABP7;FMNL2;GPC4;HIST1H2BC;HSD17B6;KIAA1161;LAMA1;LATS2;LOXL3;MACF1;MARCH8;NTN1;PLEKHA7;PMP2;PPAP2B;PRKG1;PTCH1;RYR1;RYR3;SERPINB9;SLC6A11;SLC7A2;SPON1;SPTSSA;TJP1;TJP2;TMEM164;ZFAND4	Mrp4;ACXD;Atx-1;CG4335;CG10621;sad;Cyp305a1;Cyp4c3;Cyp4c3;shot;fabp;mwh;dlp;His2B:CG33910;CG8888;tobi;LanA;wts;lox;shot;CG4080;NetA;CG34383;fabp;laza;Pkg21D;ptc;RyR;RyR;Spn42Da;CG1698;CG7255;CG17739;CG34293;pyd;pyd;CG14591;CG15368	FBgn0263316;FBgn0040507;FBgn0029907;FBgn0038795;FBgn0032726;FBgn0003312;FBgn0036910;FBgn0015032;FBgn0015032;FBgn0013733;FBgn0037913;FBgn0264272;FBgn0041604;FBgn0053910;FBgn0033679;FBgn0261575;FBgn0002526;FBgn0011739;FBgn0039848;FBgn0013733;FBgn0035983;FBgn0015773;FBgn0085412;FBgn0037913;FBgn0037163;FBgn0000442;FBgn0003892;FBgn0011286;FBgn0011286;FBgn0265137;FBgn0033443;FBgn0036493;FBgn0033710;FBg…
