# Supplementary material for: Integrated biology approach reveals molecular and pathological interactions among Alzheimer’s Aβ42, Tau, TREM2, and TYROBP in Drosophila models
Source: Genome Med. 2018 Mar 29;10:26. doi: 10.1186/s13073-018-0530-9 (PMC5875009; doi:10.1186/s13073-018-0530-9)
Supplement: Supplementary file 10 — Table S9 Module membership from weighted gene co-expression network analysis for ROSMAP gene expression data. (XLSX 456 kb) [file 13073_2018_530_MOESM10_ESM.xlsx]

## Sheet: Table S9
Table S9. Module membership from weighted gene co-expression network analysis for ROSMAP gene expression data.
Geneid	Symbol	Module
ENSG00000108604	SMARCD2	bisque
ENSG00000108187	PBLD	bisque
ENSG00000163960	UBXN7	bisque
ENSG00000205795	CYS1	bisque
ENSG00000163395	IGFN1	bisque
ENSG00000263004	RP11-166P13.3	bisque
ENSG00000204356	RDBP	bisque
ENSG00000185189	NRBP2	bisque
ENSG00000159713	TPPP3	bisque
ENSG00000010282	HHATL	bisque
ENSG00000261819	RP11-680G24.4	bisque
ENSG00000211454	AKR7L	bisque
ENSG00000136936	XPA	bisque
ENSG00000125458	NT5C	bisque
ENSG00000214021	TTLL3	bisque
ENSG00000063322	MED29	bisque
ENSG00000177640	CASC2	bisque
ENSG00000185267	CDNF	bisque
ENSG00000153363	LINC00467	bisque
ENSG00000244968	LIFR-AS1	bisque
ENSG00000231584	FAHD2CP	bisque
ENSG00000164327	RICTOR	bisque
ENSG00000260872	RP11-680G24.5	bisque
ENSG00000204228	HSD17B8	bisque
ENSG00000235326	RP11-509J21.3	bisque
ENSG00000213742	RP4-694B14.5	bisque
ENSG00000172057	ORMDL3	bisque
ENSG00000197165	SULT1A2	bisque
ENSG00000110455	ACCS	bisque
ENSG00000104883	PEX11G	bisque
ENSG00000185684	EP400NL	bisque
ENSG00000260625	RP11-452L6.7	bisque
ENSG00000137101	CD72	bisque
ENSG00000221883	C3orf71	bisque
ENSG00000189171	S100A13	bisque
ENSG00000186523	FAM86B1	bisque
ENSG00000157911	PEX10	bisque
ENSG00000249249	AC010226.4	bisque
ENSG00000117305	HMGCL	bisque
ENSG00000121716	PILRB	bisque
ENSG00000228544	KIAA1984-AS1	bisque
ENSG00000145020	AMT	bisque
ENSG00000248275	CTC-338M12.3	bisque
ENSG00000163617	KIAA1407	bisque
ENSG00000179715	PCED1B	bisque
ENSG00000169181	GSG1L	bisque
ENSG00000163631	ALB	bisque
ENSG00000204444	APOM	bisque
ENSG00000227946	AC007383.3	bisque
ENSG00000125611	CHCHD5	bisque
ENSG00000260793	RP5-882C2.2	bisque
ENSG00000255857	PXN-AS1	bisque
ENSG00000206082	AC010507.5	bisque
ENSG00000221978	CCNL2	bisque
ENSG00000148803	FUOM	bisque
ENSG00000085514	PILRA	bisque
ENSG00000163257	DCAF16	bisque
ENSG00000137941	TTLL7	bisque
ENSG00000253320	KB-1507C5.2	bisque
ENSG00000146707	POMZP3	bisque
ENSG00000168237	GLYCTK	bisque
ENSG00000214562	FAM22D	bisque
ENSG00000204410	MSH5	bisque
ENSG00000161526	SAP30BP	bisque
ENSG00000266904	LINC00663	bisque
ENSG00000131094	C1QL1	bisque
ENSG00000138621	PPCDC	bisque
ENSG00000214100	AC079776.2	bisque
ENSG00000074416	MGLL	bisque
ENSG00000111405	ENDOU	bisque
ENSG00000160783	PMF1	bisque
ENSG00000126775	ATG14	bisque
ENSG00000236824	BCYRN1	bisque
ENSG00000174227	PIGG	bisque
ENSG00000197818	SLC9A8	bisque
ENSG00000162482	AKR7A3	bisque
ENSG00000184313	HEATR8	bisque
ENSG00000205930	C21orf49	bisque
ENSG00000196663	TECPR2	bisque
ENSG00000121289	CEP89	bisque
ENSG00000245556	CTD-2037K23.2	bisque
ENSG00000120318	ARAP3	bisque
ENSG00000044446	PHKA2	bisque
ENSG00000238105	GOLGA2P5	bisque
ENSG00000100324	TAB1	bisque
ENSG00000197406	DIO3	bisque
ENSG00000230091	RP11-369J21.5	bisque
ENSG00000081791	KIAA0141	bisque
ENSG00000143811	PYCR2	bisque
ENSG00000114115	RBP1	bisque
ENSG00000184381	PLA2G6	bisque
ENSG00000135124	P2RX4	bisque
ENSG00000226210	ABC7-42389800N19.1	bisque
ENSG00000179833	SERTAD2	black
ENSG00000165312	OTUD1	black
ENSG00000120662	MTRF1	black
ENSG00000226688	RP11-429G19.2	black
ENSG00000073711	PPP2R3A	black
ENSG00000121644	DESI2	black
ENSG00000033030	ZCCHC8	black
ENSG00000110395	CBL	black
ENSG00000158711	ELK4	black
ENSG00000196652	ZKSCAN5	black
ENSG00000174197	MGA	black
ENSG00000182263	FIGN	black
ENSG00000203880	PCMTD2	black
ENSG00000128915	NARG2	black
ENSG00000170903	MSANTD4	black
ENSG00000166068	SPRED1	black
ENSG00000136111	TBC1D4	black
ENSG00000127947	PTPN12	black
ENSG00000261326	RP5-1057J7.6	black
ENSG00000094916	CBX5	black
ENSG00000180776	ZDHHC20	black
ENSG00000204390	HSPA1L	black
ENSG00000109323	MANBA	black
ENSG00000114978	MOB1A	black
ENSG00000160216	AGPAT3	black
ENSG00000162670	FAM5C	black
ENSG00000133794	ARNTL	black
ENSG00000186298	PPP1CC	black
ENSG00000168769	TET2	black
ENSG00000224597	RP11-534G20.3	black
ENSG00000196352	CD55	black
ENSG00000130224	LRCH2	black
ENSG00000198315	ZNF192	black
ENSG00000264364	RP11-159D12.9	black
ENSG00000001084	GCLC	black
ENSG00000083312	TNPO1	black
ENSG00000183340	JRKL	black
ENSG00000134046	MBD2	black
ENSG00000081177	EXD2	black
ENSG00000168246	UBTD2	black
ENSG00000114107	CEP70	black
ENSG00000168301	KCTD6	black
ENSG00000115548	KDM3A	black
ENSG00000156172	C8orf37	black
ENSG00000102580	DNAJC3	black
ENSG00000168283	BMI1	black
ENSG00000112078	KCTD20	black
ENSG00000104517	UBR5	black
ENSG00000188786	MTF1	black
ENSG00000198887	SMC5	black
ENSG00000110713	NUP98	black
ENSG00000170677	SOCS6	black
ENSG00000020922	MRE11A	black
ENSG00000106780	MEGF9	black
ENSG00000233369	RP11-396K3.1	black
ENSG00000135482	ZC3H10	black
ENSG00000102974	CTCF	black
ENSG00000196865	NHLRC2	black
ENSG00000188938	FAM120AOS	black
ENSG00000197714	ZNF460	black
ENSG00000135862	LAMC1	black
ENSG00000113300	CNOT6	black
ENSG00000143751	SDE2	black
ENSG00000156304	SCAF4	black
ENSG00000122566	HNRNPA2B1	black
ENSG00000101193	GID8	black
ENSG00000005889	ZFX	black
ENSG00000188559	RALGAPA2	black
ENSG00000163320	CGGBP1	black
ENSG00000188215	DCUN1D3	black
ENSG00000176024	ZNF613	black
ENSG00000185753	CXorf38	black
ENSG00000185052	SLC24A3	black
ENSG00000160208	RRP1B	black
ENSG00000204120	GIGYF2	black
ENSG00000184304	PRKD1	black
ENSG00000156876	SASS6	black
ENSG00000165501	LRR1	black
ENSG00000065243	PKN2	black
ENSG00000066044	ELAVL1	black
ENSG00000110917	MLEC	black
ENSG00000156030	C14orf43	black
ENSG00000114423	CBLB	black
ENSG00000186666	BCDIN3D	black
ENSG00000100393	EP300	black
ENSG00000189266	PNRC2	black
ENSG00000155016	CYP2U1	black
ENSG00000182831	C16orf72	black
ENSG00000163349	HIPK1	black
ENSG00000053254	FOXN3	black
ENSG00000072501	SMC1A	black
ENSG00000180917	FTSJD1	black
ENSG00000179295	PTPN11	black
ENSG00000133704	IPO8	black
ENSG00000137266	SLC22A23	black
ENSG00000091428	RAPGEF4	black
ENSG00000134371	CDC73	black
ENSG00000170234	PWWP2A	black
ENSG00000239264	TXNDC5	black
ENSG00000163322	FAM175A	black
ENSG00000197329	PELI1	black
ENSG00000075336	TIMM21	black
ENSG00000171469	ZNF561	black
ENSG00000184677	ZBTB40	black
ENSG00000005812	FBXL3	black
ENSG00000180787	ZFP3	black
ENSG00000109814	UGDH	black
ENSG00000188002	RP11-43F13.1	black
ENSG00000162441	LZIC	black
ENSG00000198690	FAN1	black
ENSG00000136450	SRSF1	black
ENSG00000138380	ALS2CR8	black
ENSG00000136051	KIAA1033	black
ENSG00000196263	ZNF471	black
ENSG00000100796	SMEK1	black
ENSG00000179021	C3orf38	black
ENSG00000163755	HPS3	black
ENSG00000074657	ZNF532	black
ENSG00000106080	FKBP14	black
ENSG00000123908	EIF2C2	black
ENSG00000167333	TRIM68	black
ENSG00000217555	CKLF	black
ENSG00000104312	RIPK2	black
ENSG00000129493	HEATR5A	black
ENSG00000140937	CDH11	black
ENSG00000110315	RNF141	black
ENSG00000070018	LRP6	black
ENSG00000229729	RP11-159G9.5	black
ENSG00000179562	GCC1	black
ENSG00000198482	ZNF808	black
ENSG00000198894	KIAA1737	black
ENSG00000164754	RAD21	black
ENSG00000138738	PRDM5	black
ENSG00000102547	CAB39L	black
ENSG00000181315	ZNF322	black
ENSG00000235162	C12orf75	black
ENSG00000139687	RB1	black
ENSG00000130699	TAF4	black
ENSG00000095574	IKZF5	black
ENSG00000172469	MANEA	black
ENSG00000164164	OTUD4	black
ENSG00000221994	ZNF630	black
ENSG00000168646	AXIN2	black
ENSG00000138767	CNOT6L	black
ENSG00000131023	LATS1	black
ENSG00000167842	MIS12	black
ENSG00000123066	MED13L	black
ENSG00000035928	RFC1	black
ENSG00000144228	SPOPL	black
ENSG00000196458	ZNF605	black
ENSG00000072364	AFF4	black
ENSG00000170242	USP47	black
ENSG00000111860	CEP85L	black
ENSG00000172765	TMCC1	black
ENSG00000153179	RASSF3	black
ENSG00000163738	MTHFD2L	black
ENSG00000188206	HNRNPU-AS1	black
ENSG00000166889	PATL1	black
ENSG00000100380	ST13	black
ENSG00000060749	QSER1	black
ENSG00000151923	TIAL1	black
ENSG00000162819	BROX	black
ENSG00000125686	MED1	black
ENSG00000170624	SGCD	black
ENSG00000162980	ARL5A	black
ENSG00000134744	ZCCHC11	black
ENSG00000163602	RYBP	black
ENSG00000169129	AFAP1L2	black
ENSG00000130449	ZSWIM6	black
ENSG00000002016	RAD52	black
ENSG00000130340	SNX9	black
ENSG00000225733	FGD5-AS1	black
ENSG00000174243	DDX23	black
ENSG00000170836	PPM1D	black
ENSG00000006468	ETV1	black
ENSG00000120451	SNX19	black
ENSG00000136937	NCBP1	black
ENSG00000057252	SOAT1	black
ENSG00000198176	TFDP1	black
ENSG00000077809	GTF2I	black
ENSG00000171943	SRGAP2C	black
ENSG00000165609	NUDT5	black
ENSG00000169045	HNRNPH1	black
ENSG00000058866	DGKG	black
ENSG00000142556	ZNF614	black
ENSG00000103111	MON1B	black
ENSG00000163946	FAM208A	black
ENSG00000184083	FAM120C	black
ENSG00000118482	PHF3	black
ENSG00000106078	COBL	black
ENSG00000135052	GOLM1	black
ENSG00000159592	GPBP1L1	black
ENSG00000164934	DCAF13	black
ENSG00000215256	DHRS4-AS1	black
ENSG00000250120	PCDHA10	black
ENSG00000180008	SOCS4	black
ENSG00000188997	KCTD21	black
ENSG00000143157	POGK	black
ENSG00000159147	DONSON	black
ENSG00000081818	PCDHB4	black
ENSG00000096746	HNRNPH3	black
ENSG00000074266	EED	black
ENSG00000120458	MSANTD2	black
ENSG00000112249	ASCC3	black
ENSG00000043093	DCUN1D1	black
ENSG00000108592	FTSJ3	black
ENSG00000151239	TWF1	black
ENSG00000176018	LYSMD3	black
ENSG00000181472	ZBTB2	black
ENSG00000114904	NEK4	black
ENSG00000084073	ZMPSTE24	black
ENSG00000257267	ZNF271	black
ENSG00000152455	SUV39H2	black
ENSG00000213341	CHUK	black
ENSG00000165156	ZHX1	black
ENSG00000230074	RP11-195F19.9	black
ENSG00000089335	ZNF302	black
ENSG00000196914	ARHGEF12	black
ENSG00000062370	ZFP112	black
ENSG00000104695	PPP2CB	black
ENSG00000196369	SRGAP2B	black
ENSG00000170185	USP38	black
ENSG00000113742	CPEB4	black
ENSG00000259758	CTA-204B4.6	black
ENSG00000242588	RP11-274B21.1	black
ENSG00000100697	DICER1	black
ENSG00000165671	NSD1	black
ENSG00000227671	RP11-488L18.4	black
ENSG00000139514	SLC7A1	black
ENSG00000115904	SOS1	black
ENSG00000180233	ZNRF2	black
ENSG00000069667	RORA	black
ENSG00000143376	SNX27	black
ENSG00000042429	MED17	black
ENSG00000196151	WDSUB1	black
ENSG00000112406	HECA	black
ENSG00000145907	G3BP1	black
ENSG00000080371	RAB21	black
ENSG00000115145	STAM2	black
ENSG00000131051	RBM39	black
ENSG00000124459	ZNF45	black
ENSG00000157212	PAXIP1	black
ENSG00000143079	CTTNBP2NL	black
ENSG00000235878	AP001468.1	black
ENSG00000138594	TMOD3	black
ENSG00000157869	RAB28	black
ENSG00000175387	SMAD2	black
ENSG00000161217	PCYT1A	black
ENSG00000163026	C2orf44	black
ENSG00000070614	NDST1	black
ENSG00000024048	UBR2	black
ENSG00000136940	PDCL	black
ENSG00000147050	KDM6A	black
ENSG00000204070	SYS1	black
ENSG00000139187	KLRG1	black
ENSG00000166261	ZNF202	black
ENSG00000088930	XRN2	black
ENSG00000085185	BCORL1	black
ENSG00000172845	SP3	black
ENSG00000183831	ANKRD45	black
ENSG00000225377	RP5-1103G7.4	black
ENSG00000091490	SEL1L3	black
ENSG00000109381	ELF2	black
ENSG00000131375	CAPN7	black
ENSG00000132155	RAF1	black
ENSG00000084733	RAB10	black
ENSG00000259850	RP11-45M22.1	black
ENSG00000242498	C15orf38	black
ENSG00000117713	ARID1A	black
ENSG00000172943	PHF8	black
ENSG00000112210	RAB23	black
ENSG00000178177	LCORL	black
ENSG00000257093	KIAA1147	black
ENSG00000065413	ANKRD44	black
ENSG00000105497	ZNF175	black
ENSG00000151718	WWC2	black
ENSG00000136709	WDR33	black
ENSG00000223385	COX10-AS1	black
ENSG00000096717	SIRT1	black
ENSG00000143942	CHAC2	black
ENSG00000113719	ERGIC1	black
ENSG00000206527	PTPLB	black
ENSG00000149177	PTPRJ	black
ENSG00000164300	SERINC5	black
ENSG00000138785	INTS12	black
ENSG00000203583	AL021707.1	black
ENSG00000117500	TMED5	black
ENSG00000116668	SWT1	black
ENSG00000174485	DENND4A	black
ENSG00000115896	PLCL1	black
ENSG00000108510	MED13	black
ENSG00000124193	SRSF6	black
ENSG00000033800	PIAS1	black
ENSG00000108733	PEX12	black
ENSG00000089916	C14orf118	black
ENSG00000160293	VAV2	black
ENSG00000100201	DDX17	black
ENSG00000119523	ALG2	black
ENSG00000139289	PHLDA1	black
ENSG00000151503	NCAPD3	black
ENSG00000166734	CASC4	black
ENSG00000123095	BHLHE41	black
ENSG00000081014	AP4E1	black
ENSG00000139926	FRMD6	black
ENSG00000139990	DCAF5	black
ENSG00000116497	S100PBP	black
ENSG00000138346	DNA2	black
ENSG00000221886	C5orf54	black
ENSG00000180287	PLD5	black
ENSG00000116350	SRSF4	black
ENSG00000175029	CTBP2	black
ENSG00000267640	CTD-2554C21.2	black
ENSG00000090863	GLG1	black
ENSG00000159905	ZNF221	black
ENSG00000123595	RAB9A	black
ENSG00000158161	EYA3	black
ENSG00000101844	ATG4A	black
ENSG00000140153	WDR20	black
ENSG00000186174	BCL9L	black
ENSG00000133104	SPG20	black
ENSG00000010072	SPRTN	black
ENSG00000152818	UTRN	black
ENSG00000174579	MSL2	black
ENSG00000148484	RSU1	black
ENSG00000070476	ZXDC	black
ENSG00000072274	TFRC	black
ENSG00000215570	AL136219.1	black
ENSG00000015171	ZMYND11	black
ENSG00000168564	CDKN2AIP	black
ENSG00000153561	RMND5A	black
ENSG00000140259	MFAP1	black
ENSG00000185009	AP3M1	black
ENSG00000137145	DENND4C	black
ENSG00000119509	INVS	black
ENSG00000125885	MCM8	black
ENSG00000178538	CA8	black
ENSG00000162627	SNX7	black
ENSG00000103404	USP31	black
ENSG00000093183	SEC22C	black
ENSG00000119718	EIF2B2	black
ENSG00000118263	KLF7	black
ENSG00000169299	PGM2	black
ENSG00000101134	DOK5	black
ENSG00000105866	SP4	black
ENSG00000157193	LRP8	black
ENSG00000169981	ZNF35	black
ENSG00000118257	NRP2	black
ENSG00000175928	LRRN1	black
ENSG00000143457	GOLPH3L	black
ENSG00000186399	RP11-382B18.2	black
ENSG00000100926	TM9SF1	black
ENSG00000072415	MPP5	black
ENSG00000171448	ZBTB26	black
ENSG00000179981	TSHZ1	black
ENSG00000177125	ZBTB34	black
ENSG00000132405	TBC1D14	black
ENSG00000145780	FEM1C	black
ENSG00000076053	RBM7	black
ENSG00000155545	MIER3	black
ENSG00000079387	SENP1	black
ENSG00000156162	DPY19L4	black
ENSG00000125485	DDX31	black
ENSG00000036549	ZZZ3	black
ENSG00000226318	RP11-474D14.2	black
ENSG00000165650	PDZD8	black
ENSG00000147874	HAUS6	black
ENSG00000117697	NSL1	black
ENSG00000108175	ZMIZ1	black
ENSG00000107897	ACBD5	black
ENSG00000246560	RP11-10L12.4	black
ENSG00000221988	PPT2	black
ENSG00000197933	ZNF823	black
ENSG00000151116	UEVLD	black
ENSG00000157240	FZD1	black
ENSG00000128791	TWSG1	black
ENSG00000103479	RBL2	black
ENSG00000044115	CTNNA1	black
ENSG00000169762	TAPT1	black
ENSG00000135913	USP37	black
ENSG00000186300	ZNF555	black
ENSG00000196357	ZNF565	black
ENSG00000229944	AC004797.1	black
ENSG00000131115	ZNF227	black
ENSG00000120948	TARDBP	black
ENSG00000164548	TRA2A	black
ENSG00000116704	SLC35D1	black
ENSG00000119900	OGFRL1	black
ENSG00000113013	HSPA9	black
ENSG00000140948	ZCCHC14	black
ENSG00000186660	ZFP91	black
ENSG00000170100	ZNF778	black
ENSG00000163166	IWS1	black
ENSG00000165626	BEND7	black
ENSG00000136144	RCBTB1	black
ENSG00000135766	EGLN1	black
ENSG00000112309	B3GAT2	black
ENSG00000065526	SPEN	black
ENSG00000080802	CNOT4	black
ENSG00000234284	ZNF879	black
ENSG00000198160	MIER1	black
ENSG00000106144	CASP2	black
ENSG00000005339	CREBBP	black
ENSG00000169302	STK32A	black
ENSG00000143952	VPS54	black
ENSG00000198876	DCAF12	black
ENSG00000196569	LAMA2	black
ENSG00000197622	CDC42SE1	black
ENSG00000174032	SLC25A30	black
ENSG00000152270	PDE3B	black
ENSG00000135316	SYNCRIP	black
ENSG00000165288	BRWD3	black
ENSG00000118762	PKD2	black
ENSG00000155729	KCTD18	black
ENSG00000197798	FAM118B	black
ENSG00000123268	ATF1	black
ENSG00000204524	ZNF805	black
ENSG00000197619	ZNF615	black
ENSG00000187231	SESTD1	black
ENSG00000198093	ZNF649	black
ENSG00000048405	ZNF800	black
ENSG00000133740	E2F5	black
ENSG00000068097	HEATR6	black
ENSG00000126804	ZBTB1	black
ENSG00000064042	LIMCH1	black
ENSG00000107815	C10orf2	black
ENSG00000006451	RALA	black
ENSG00000138092	CENPO	black
ENSG00000107554	DNMBP	black
ENSG00000185220	PGBD2	black
ENSG00000109220	CHIC2	black
ENSG00000111269	CREBL2	black
ENSG00000122482	ZNF644	black
ENSG00000141441	FAM59A	black
ENSG00000197081	IGF2R	black
ENSG00000122545	2017-09-07	black
ENSG00000100014	SPECC1L	black
ENSG00000123427	METTL21B	black
ENSG00000169918	OTUD7A	black
ENSG00000116906	GNPAT	black
ENSG00000181555	SETD2	black
ENSG00000035403	VCL	black
ENSG00000083828	ZNF586	black
ENSG00000158092	NCK1	black
ENSG00000165186	PTCHD1	black
ENSG00000163510	CWC22	black
ENSG00000196922	ZNF252P	black
ENSG00000120733	KDM3B	black
ENSG00000099810	MTAP	black
ENSG00000253710	ALG11	black
ENSG00000122376	FAM35A	black
ENSG00000169814	BTD	black
ENSG00000074695	LMAN1	black
ENSG00000101574	METTL4	black
ENSG00000135763	URB2	black
ENSG00000186063	AIDA	black
ENSG00000198252	STYX	black
ENSG00000062650	WAPAL	black
ENSG00000105176	URI1	black
ENSG00000107854	TNKS2	black
ENSG00000011376	LARS2	black
ENSG00000116147	TNR	black
ENSG00000183808	RBM12B	black
ENSG00000058673	ZC3H11A	black
ENSG00000137845	ADAM10	black
ENSG00000149311	ATM	black
ENSG00000145348	TBCK	black
ENSG00000261799	RP11-283I3.6	black
ENSG00000064999	ANKS1A	black
ENSG00000111252	SH2B3	black
ENSG00000198081	ZFP161	black
ENSG00000165118	C9orf64	black
ENSG00000055609	MLL3	black
ENSG00000135535	CD164	black
ENSG00000168575	SLC20A2	black
ENSG00000168795	ZBTB5	black
ENSG00000113211	PCDHB6	black
ENSG00000124641	MED20	black
ENSG00000147408	CSGALNACT1	black
ENSG00000134970	TMED7	black
ENSG00000197841	ZNF181	black
ENSG00000134910	STT3A	black
ENSG00000131931	THAP1	black
ENSG00000117174	ZNHIT6	black
ENSG00000198799	LRIG2	black
ENSG00000119878	CRIPT	black
ENSG00000110422	HIPK3	black
ENSG00000122642	FKBP9	black
ENSG00000128534	NAA38	black
ENSG00000079150	FKBP7	black
ENSG00000166347	CYB5A	black
ENSG00000166860	ZBTB39	black
ENSG00000170558	CDH2	black
ENSG00000164190	NIPBL	black
ENSG00000050393	CCDC90A	black
ENSG00000149212	SESN3	black
ENSG00000134215	VAV3	black
ENSG00000188641	DPYD	black
ENSG00000197863	ZNF790	black
ENSG00000116679	IVNS1ABP	black
ENSG00000165006	UBAP1	black
ENSG00000143493	INTS7	black
ENSG00000163069	SGCB	black
ENSG00000180357	ZNF609	black
ENSG00000148516	ZEB1	black
ENSG00000064989	CALCRL	black
ENSG00000108064	TFAM	black
ENSG00000158615	PPP1R15B	black
ENSG00000112029	FBXO5	black
ENSG00000122507	BBS9	black
ENSG00000099942	CRKL	black
ENSG00000113248	PCDHB15	black
ENSG00000213516	RBMXL1	black
ENSG00000120156	TEK	black
ENSG00000198087	CD2AP	black
ENSG00000116062	MSH6	black
ENSG00000183690	EFHC2	black
ENSG00000052723	SIKE1	black
ENSG00000134369	NAV1	black
ENSG00000138032	PPM1B	black
ENSG00000172493	AFF1	black
ENSG00000134294	SLC38A2	black
ENSG00000163605	PPP4R2	black
ENSG00000151748	SAV1	black
ENSG00000198947	DMD	black
ENSG00000173011	TADA2B	black
ENSG00000164323	KIAA1430	black
ENSG00000147133	TAF1	black
ENSG00000157224	CLDN12	black
ENSG00000140443	IGF1R	black
ENSG00000197429	IPP	black
ENSG00000037749	MFAP3	black
ENSG00000136866	ZFP37	black
ENSG00000103642	LACTB	black
ENSG00000090857	PDPR	black
ENSG00000234444	ZNF736	black
ENSG00000166478	ZNF143	black
ENSG00000089876	DHX32	black
ENSG00000234329	RP11-767N6.2	black
ENSG00000111877	MCM9	black
ENSG00000007545	CRAMP1L	black
ENSG00000173207	CKS1B	black
ENSG00000197961	ZNF121	black
ENSG00000173451	THAP2	black
ENSG00000082146	STRADB	black
ENSG00000090061	CCNK	black
ENSG00000168152	THAP9	black
ENSG00000086475	SEPHS1	black
ENSG00000047578	KIAA0556	black
ENSG00000119953	SMNDC1	black
ENSG00000145331	TRMT10A	black
ENSG00000183474	GTF2H2C	black
ENSG00000144233	AMMECR1L	black
ENSG00000266777	SH3GL1P1	black
ENSG00000121281	ADCY7	black
ENSG00000159256	MORC3	black
ENSG00000115998	C2orf42	black
ENSG00000141664	ZCCHC2	black
ENSG00000198795	ZNF521	black
ENSG00000144724	PTPRG	black
ENSG00000106829	TLE4	black
ENSG00000163697	APBB2	black
ENSG00000255529	POLR2M	black
ENSG00000120616	EPC1	black
ENSG00000120159	CAAP1	black
ENSG00000154473	BUB3	black
ENSG00000136868	SLC31A1	black
ENSG00000162607	USP1	black
ENSG00000143622	RIT1	black
ENSG00000127990	SGCE	black
ENSG00000154124	FAM105B	black
ENSG00000198431	TXNRD1	black
ENSG00000072121	ZFYVE26	black
ENSG00000150756	FAM173B	black
ENSG00000143442	POGZ	black
ENSG00000121892	PDS5A	black
ENSG00000153113	CAST	black
ENSG00000166439	RNF169	black
ENSG00000008405	CRY1	black
ENSG00000168906	MAT2A	black
ENSG00000154845	PPP4R1	black
ENSG00000141646	SMAD4	black
ENSG00000187736	NHEJ1	black
ENSG00000105968	H2AFV	black
ENSG00000167578	RAB4B	blue
ENSG00000167700	MFSD3	blue
ENSG00000182141	ZNF708	blue
ENSG00000101199	ARFGAP1	blue
ENSG00000100968	NFATC4	blue
ENSG00000203780	FANK1	blue
ENSG00000205220	PSMB10	blue
ENSG00000125843	AP5S1	blue
ENSG00000234769	WASH4P	blue
ENSG00000206344	HCG27	blue
ENSG00000240877	Metazoa_SRP	blue
ENSG00000188186	C7orf59	blue
ENSG00000100029	PES1	blue
ENSG00000255458	RP11-539G18.2	blue
ENSG00000142552	RCN3	blue
ENSG00000179111	HES7	blue
ENSG00000153066	TXNDC11	blue
ENSG00000224870	RP4-758J18.2	blue
ENSG00000204054	RP11-492E3.1	blue
ENSG00000257605	RP11-680A11.5	blue
ENSG00000183570	PCBP3	blue
ENSG00000161395	PGAP3	blue
ENSG00000120029	C10orf76	blue
ENSG00000111684	LPCAT3	blue
ENSG00000214176	PLEKHM1P	blue
ENSG00000235875	ARHGEF7-AS2	blue
ENSG00000006114	SYNRG	blue
ENSG00000167178	ISLR2	blue
ENSG00000222011	FAM185A	blue
ENSG00000145824	CXCL14	blue
ENSG00000106268	NUDT1	blue
ENSG00000105618	PRPF31	blue
ENSG00000166140	ZFYVE19	blue
ENSG00000186017	ZNF566	blue
ENSG00000021762	OSBPL5	blue
ENSG00000124006	OBSL1	blue
ENSG00000116663	FBXO6	blue
ENSG00000214435	AS3MT	blue
ENSG00000124074	C16orf48	blue
ENSG00000169992	NLGN2	blue
ENSG00000156521	TYSND1	blue
ENSG00000243660	ZNF487P	blue
ENSG00000161996	WDR90	blue
ENSG00000232386	RP11-66B24.2	blue
ENSG00000169246	NPIPL3	blue
ENSG00000160949	TONSL	blue
ENSG00000184206	RP11-671M22.1	blue
ENSG00000025770	NCAPH2	blue
ENSG00000204807	FAM27E2	blue
ENSG00000167807	FDX1L	blue
ENSG00000141577	AZI1	blue
ENSG00000221916	C19orf73	blue
ENSG00000198517	MAFK	blue
ENSG00000106633	GCK	blue
ENSG00000136490	LIMD2	blue
ENSG00000013306	SLC25A39	blue
ENSG00000266385	RP11-227G15.8	blue
ENSG00000173818	ENDOV	blue
ENSG00000026036	RTEL1-TNFRSF6B	blue
ENSG00000076108	BAZ2A	blue
ENSG00000140044	JDP2	blue
ENSG00000171813	PWWP2B	blue
ENSG00000115138	POMC	blue
ENSG00000103197	TSC2	blue
ENSG00000227304	RP11-791G16.2	blue
ENSG00000145194	ECE2	blue
ENSG00000257913	RP11-386G11.5	blue
ENSG00000205078	SYCE1L	blue
ENSG00000180953	ST20	blue
ENSG00000121848	RNF115	blue
ENSG00000165805	C12orf50	blue
ENSG00000169189	NSMCE1	blue
ENSG00000175826	CTDNEP1	blue
ENSG00000120896	SORBS3	blue
ENSG00000161570	CCL5	blue
ENSG00000158122	AAED1	blue
ENSG00000228126	LINC00568	blue
ENSG00000130714	POMT1	blue
ENSG00000198909	MAP3K3	blue
ENSG00000130749	ZC3H4	blue
ENSG00000110811	LEPREL2	blue
ENSG00000235475	RP11-166O4.5	blue
ENSG00000265242	RP11-649A18.7	blue
ENSG00000129911	KLF16	blue
ENSG00000128805	ARHGAP22	blue
ENSG00000169905	TOR1AIP2	blue
ENSG00000197180	BX936347.1	blue
ENSG00000033011	ALG1	blue
ENSG00000033170	FUT8	blue
ENSG00000151651	ADAM8	blue
ENSG00000103495	MAZ	blue
ENSG00000258938	RP11-317N8.5	blue
ENSG00000135835	KIAA1614	blue
ENSG00000172346	CSDC2	blue
ENSG00000169228	RAB24	blue
ENSG00000131165	CHMP1A	blue
ENSG00000170417	TMEM182	blue
ENSG00000077463	SIRT6	blue
ENSG00000248859	RP11-375B1.3	blue
ENSG00000115718	PROC	blue
ENSG00000163935	SFMBT1	blue
ENSG00000148343	FAM73B	blue
ENSG00000197956	S100A6	blue
ENSG00000183323	CCDC125	blue
ENSG00000242173	ARHGDIG	blue
ENSG00000121897	LIAS	blue
ENSG00000089060	SLC24A6	blue
ENSG00000213121	AL590867.1	blue
ENSG00000181894	ZNF329	blue
ENSG00000113119	TMCO6	blue
ENSG00000101695	RNF125	blue
ENSG00000140326	CDAN1	blue
ENSG00000140264	SERF2	blue
ENSG00000261599	HERC2P8	blue
ENSG00000072135	PTPN18	blue
ENSG00000133619	KRBA1	blue
ENSG00000265945	Metazoa_SRP	blue
ENSG00000090971	NAT14	blue
ENSG00000103876	FAH	blue
ENSG00000213221	DNLZ	blue
ENSG00000215790	SLC35E2	blue
ENSG00000139428	MMAB	blue
ENSG00000125741	OPA3	blue
ENSG00000176108	CHMP6	blue
ENSG00000065802	ASB1	blue
ENSG00000225746	AL132709.5	blue
ENSG00000102996	MMP15	blue
ENSG00000249684	RP11-423H2.3	blue
ENSG00000110497	AMBRA1	blue
ENSG00000196459	TRAPPC2	blue
ENSG00000239697	TNFSF12	blue
ENSG00000176428	VPS37D	blue
ENSG00000099849	RASSF7	blue
ENSG00000262903	RP11-235E17.6	blue
ENSG00000173113	TRMT112	blue
ENSG00000164916	FOXK1	blue
ENSG00000140365	COMMD4	blue
ENSG00000261408	RP11-685I11.1	blue
ENSG00000154102	C16orf74	blue
ENSG00000166377	ATP9B	blue
ENSG00000152076	CCDC74B	blue
ENSG00000180921	FAM83H	blue
ENSG00000213699	C2orf18	blue
ENSG00000197976	AKAP17A	blue
ENSG00000106012	IQCE	blue
ENSG00000198223	CSF2RA	blue
ENSG00000100034	PPM1F	blue
ENSG00000173442	EHBP1L1	blue
ENSG00000130244	FAM98C	blue
ENSG00000137218	FRS3	blue
ENSG00000138111	TMEM180	blue
ENSG00000182504	CEP97	blue
ENSG00000151006	PRSS53	blue
ENSG00000261663	RP11-304L19.11	blue
ENSG00000167674	CTB-50L17.10	blue
ENSG00000099866	MADCAM1	blue
ENSG00000101224	CDC25B	blue
ENSG00000166997	CNPY4	blue
ENSG00000163900	TMEM41A	blue
ENSG00000197162	ZNF785	blue
ENSG00000198429	ZNF69	blue
ENSG00000213462	ERV3-1	blue
ENSG00000072071	LPHN1	blue
ENSG00000100353	EIF3D	blue
ENSG00000161277	THAP8	blue
ENSG00000237512	RP11-790G19.2	blue
ENSG00000100418	DESI1	blue
ENSG00000136819	C9orf78	blue
ENSG00000198276	UCKL1	blue
ENSG00000204237	OXLD1	blue
ENSG00000154743	TSEN2	blue
ENSG00000131848	ZSCAN5A	blue
ENSG00000167378	IRGQ	blue
ENSG00000197355	UAP1L1	blue
ENSG00000127957	PMS2P3	blue
ENSG00000135506	OS9	blue
ENSG00000158792	SPATA2L	blue
ENSG00000087116	ADAMTS2	blue
ENSG00000168255	POLR2J3	blue
ENSG00000244486	SCARF2	blue
ENSG00000110583	NAA40	blue
ENSG00000049540	ELN	blue
ENSG00000265688	MAFG-AS1	blue
ENSG00000183723	CMTM4	blue
ENSG00000152056	AP1S3	blue
ENSG00000172113	NME6	blue
ENSG00000137274	BPHL	blue
ENSG00000186501	TMEM222	blue
ENSG00000103496	STX4	blue
ENSG00000176533	GNG7	blue
ENSG00000160404	TOR2A	blue
ENSG00000158457	TSPAN33	blue
ENSG00000100416	TRMU	blue
ENSG00000146223	RPL7L1	blue
ENSG00000105298	CACTIN	blue
ENSG00000188760	TMEM198	blue
ENSG00000157823	AP3S2	blue
ENSG00000160993	ALKBH4	blue
ENSG00000163626	COX18	blue
ENSG00000005206	SPPL2B	blue
ENSG00000183597	C22orf25	blue
ENSG00000183684	ALYREF	blue
ENSG00000130821	SLC6A8	blue
ENSG00000108961	RANGRF	blue
ENSG00000160908	ZNF394	blue
ENSG00000175634	RPS6KB2	blue
ENSG00000051128	HOMER3	blue
ENSG00000006015	C19orf60	blue
ENSG00000260539	RP11-252A24.7	blue
ENSG00000087008	ACOX3	blue
ENSG00000064545	TMEM161A	blue
ENSG00000181790	BAI1	blue
ENSG00000140474	ULK3	blue
ENSG00000177000	MTHFR	blue
ENSG00000125450	NUP85	blue
ENSG00000113845	TIMMDC1	blue
ENSG00000137700	SLC37A4	blue
ENSG00000131409	LRRC4B	blue
ENSG00000153574	RPIA	blue
ENSG00000137880	GCHFR	blue
ENSG00000104823	ECH1	blue
ENSG00000213676	ATF6B	blue
ENSG00000061938	TNK2	blue
ENSG00000224424	PRKAR2A-AS1	blue
ENSG00000160072	ATAD3B	blue
ENSG00000132661	NXT1	blue
ENSG00000088256	GNA11	blue
ENSG00000196295	AC005154.6	blue
ENSG00000105229	PIAS4	blue
ENSG00000103168	TAF1C	blue
ENSG00000168067	MAP4K2	blue
ENSG00000130748	TMEM160	blue
ENSG00000090932	DLL3	blue
ENSG00000267100	ILF3-AS1	blue
ENSG00000163517	HDAC11	blue
ENSG00000259752	RP11-90J19.1	blue
ENSG00000178665	ZNF713	blue
ENSG00000215527	AP005482.1	blue
ENSG00000160959	LRRC14	blue
ENSG00000182473	EXOC7	blue
ENSG00000162813	BPNT1	blue
ENSG00000146556	WASH2P	blue
ENSG00000074842	C19orf10	blue
ENSG00000124194	GDAP1L1	blue
ENSG00000132570	PCBD2	blue
ENSG00000240682	ISY1	blue
ENSG00000215041	NEURL4	blue
ENSG00000261963	RP11-74E22.4	blue
ENSG00000084636	COL16A1	blue
ENSG00000267249	RP11-973H7.3	blue
ENSG00000140519	RHCG	blue
ENSG00000222020	AC062017.1	blue
ENSG00000179271	GADD45GIP1	blue
ENSG00000225828	RP4-811H24.6	blue
ENSG00000141744	PNMT	blue
ENSG00000148384	INPP5E	blue
ENSG00000172888	ZNF621	blue
ENSG00000160392	C19orf47	blue
ENSG00000110844	PRPF40B	blue
ENSG00000107262	BAG1	blue
ENSG00000157851	DPYSL5	blue
ENSG00000160828	AC004166.7	blue
ENSG00000197380	DACT3	blue
ENSG00000014138	POLA2	blue
ENSG00000266037	Metazoa_SRP	blue
ENSG00000123989	CHPF	blue
ENSG00000103245	NARFL	blue
ENSG00000163093	BBS5	blue
ENSG00000079462	PAFAH1B3	blue
ENSG00000197363	ZNF517	blue
ENSG00000182324	KCNJ14	blue
ENSG00000267427	CTC-503J8.6	blue
ENSG00000105619	TFPT	blue
ENSG00000132153	DHX30	blue
ENSG00000178531	CTXN1	blue
ENSG00000157637	SLC38A10	blue
ENSG00000167671	UBXN6	blue
ENSG00000204991	SPIRE2	blue
ENSG00000163633	C4orf36	blue
ENSG00000087299	L2HGDH	blue
ENSG00000175727	MLXIP	blue
ENSG00000147813	NAPRT1	blue
ENSG00000130703	OSBPL2	blue
ENSG00000169609	C15orf40	blue
ENSG00000188295	ZNF669	blue
ENSG00000133265	HSPBP1	blue
ENSG00000118046	STK11	blue
ENSG00000235704	AC023490.2	blue
ENSG00000179965	ZNF771	blue
ENSG00000149273	RPS3	blue
ENSG00000105248	CCDC94	blue
ENSG00000196358	NTNG2	blue
ENSG00000164403	SHROOM1	blue
ENSG00000126062	TMEM115	blue
ENSG00000221990	C5orf55	blue
ENSG00000254901	MEF2BNB	blue
ENSG00000156500	FAM122C	blue
ENSG00000125875	TBC1D20	blue
ENSG00000182544	MFSD5	blue
ENSG00000177839	PCDHB9	blue
ENSG00000240463	RPS19P3	blue
ENSG00000123154	WDR83	blue
ENSG00000167106	FAM102A	blue
ENSG00000079277	MKNK1	blue
ENSG00000169592	INO80E	blue
ENSG00000197921	HES5	blue
ENSG00000143156	NME7	blue
ENSG00000100280	AP1B1	blue
ENSG00000107281	NPDC1	blue
ENSG00000261879	RP11-333E1.1	blue
ENSG00000167799	NUDT8	blue
ENSG00000198089	SFI1	blue
ENSG00000260060	RP11-388M20.1	blue
ENSG00000103254	FAM173A	blue
ENSG00000168778	TCTN2	blue
ENSG00000011638	TMEM159	blue
ENSG00000063244	U2AF2	blue
ENSG00000083838	ZNF446	blue
ENSG00000205903	ZNF316	blue
ENSG00000130005	GAMT	blue
ENSG00000124587	PEX6	blue
ENSG00000185482	STAC3	blue
ENSG00000092841	MYL6	blue
ENSG00000167272	POP5	blue
ENSG00000136717	BIN1	blue
ENSG00000243566	UPK3B	blue
ENSG00000149743	TRPT1	blue
ENSG00000240692	Metazoa_SRP	blue
ENSG00000223756	TSSC2	blue
ENSG00000125503	PPP1R12C	blue
ENSG00000160201	U2AF1	blue
ENSG00000168395	ING5	blue
ENSG00000170619	COMMD5	blue
ENSG00000142188	TMEM50B	blue
ENSG00000083896	YTHDC1	blue
ENSG00000176531	PHLDB3	blue
ENSG00000143947	RPS27A	blue
ENSG00000173614	NMNAT1	blue
ENSG00000083844	ZNF264	blue
ENSG00000111642	CHD4	blue
ENSG00000122386	ZNF205	blue
ENSG00000100413	POLR3H	blue
ENSG00000070047	PHRF1	blue
ENSG00000105072	C19orf44	blue
ENSG00000142186	SCYL1	blue
ENSG00000141446	ESCO1	blue
ENSG00000214309	MBLAC1	blue
ENSG00000241258	CRCP	blue
ENSG00000132356	PRKAA1	blue
ENSG00000127948	POR	blue
ENSG00000095321	CRAT	blue
ENSG00000198466	ZNF587	blue
ENSG00000204394	VARS	blue
ENSG00000197128	ZNF772	blue
ENSG00000171695	C20orf201	blue
ENSG00000179943	FIZ1	blue
ENSG00000108262	GIT1	blue
ENSG00000108557	RAI1	blue
ENSG00000074964	ARHGEF10L	blue
ENSG00000088808	PPP1R13B	blue
ENSG00000182095	TNRC18	blue
ENSG00000166189	HPS6	blue
ENSG00000105771	SMG9	blue
ENSG00000124225	PMEPA1	blue
ENSG00000125970	RALY	blue
ENSG00000135702	CHST5	blue
ENSG00000105221	AKT2	blue
ENSG00000234913	XXbac-B476C20.13	blue
ENSG00000130764	LRRC47	blue
ENSG00000137692	DCUN1D5	blue
ENSG00000012171	SEMA3B	blue
ENSG00000196544	C17orf59	blue
ENSG00000185432	METTL7A	blue
ENSG00000153044	CENPH	blue
ENSG00000226091	RP11-90D4.2	blue
ENSG00000215193	PEX26	blue
ENSG00000142409	ZNF787	blue
ENSG00000080823	MOK	blue
ENSG00000015532	XYLT2	blue
ENSG00000205791	LOH12CR2	blue
ENSG00000126391	FRMD8	blue
ENSG00000189306	RRP7A	blue
ENSG00000130283	GDF1	blue
ENSG00000184887	BTBD6	blue
ENSG00000160224	AIRE	blue
ENSG00000186891	TNFRSF18	blue
ENSG00000256028	RP11-197N18.2	blue
ENSG00000151474	FRMD4A	blue
ENSG00000105419	MEIS3	blue
ENSG00000099821	POLRMT	blue
ENSG00000099904	ZDHHC8	blue
ENSG00000228010	AC073343.13	blue
ENSG00000176101	SSNA1	blue
ENSG00000149761	NUDT22	blue
ENSG00000221838	AP4M1	blue
ENSG00000102109	PCSK1N	blue
ENSG00000114646	CSPG5	blue
ENSG00000128923	FAM63B	blue
ENSG00000248554	RP11-159F24.6	blue
ENSG00000166166	TRMT61A	blue
ENSG00000130159	ECSIT	blue
ENSG00000169241	SLC50A1	blue
ENSG00000154222	CC2D1B	blue
ENSG00000168883	USP39	blue
ENSG00000149527	PLCH2	blue
ENSG00000099364	FBXL19	blue
ENSG00000161328	LRRC56	blue
ENSG00000126461	SCAF1	blue
ENSG00000116883	AL591845.1	blue
ENSG00000179922	ZNF784	blue
ENSG00000265590	AP000275.65	blue
ENSG00000172965	AC068491.1	blue
ENSG00000167536	DHRS13	blue
ENSG00000187051	RPS19BP1	blue
ENSG00000134815	DHX34	blue
ENSG00000176909	MAMSTR	blue
ENSG00000259806	CTD-2196E14.4	blue
ENSG00000173120	KDM2A	blue
ENSG00000142675	CNKSR1	blue
ENSG00000072310	SREBF1	blue
ENSG00000126067	PSMB2	blue
ENSG00000125388	GRK4	blue
ENSG00000156232	WHAMM	blue
ENSG00000198001	IRAK4	blue
ENSG00000204116	CHIC1	blue
ENSG00000158805	ZNF276	blue
ENSG00000140983	RHOT2	blue
ENSG00000224886	RP11-119F19.4	blue
ENSG00000184164	CRELD2	blue
ENSG00000224956	RP11-206L10.1	blue
ENSG00000235706	DICER1-AS1	blue
ENSG00000175745	NR2F1	blue
ENSG00000177084	POLE	blue
ENSG00000263072	RP11-473M20.14	blue
ENSG00000254402	LRRC24	blue
ENSG00000131584	ACAP3	blue
ENSG00000174327	SLC16A13	blue
ENSG00000115234	SNX17	blue
ENSG00000177600	RPLP2	blue
ENSG00000160767	FAM189B	blue
ENSG00000126254	RBM42	blue
ENSG00000165915	SLC39A13	blue
ENSG00000224381	AC000035.3	blue
ENSG00000130702	LAMA5	blue
ENSG00000103199	ZNF500	blue
ENSG00000079432	CIC	blue
ENSG00000160991	ORAI2	blue
ENSG00000130119	GNL3L	blue
ENSG00000171811	TTC40	blue
ENSG00000126351	THRA	blue
ENSG00000213648	SULT1A4	blue
ENSG00000255916	RP13-895J2.7	blue
ENSG00000242889	Metazoa_SRP	blue
ENSG00000170892	TSEN34	blue
ENSG00000185614	FAM212A	blue
ENSG00000222019	AC133919.6	blue
ENSG00000158669	AGPAT6	blue
ENSG00000123933	MXD4	blue
ENSG00000149091	DGKZ	blue
ENSG00000205485	AC004980.7	blue
ENSG00000250784	RP11-540D14.6	blue
ENSG00000212978	AC016747.3	blue
ENSG00000110025	SNX15	blue
ENSG00000228594	C1orf233	blue
ENSG00000092931	MFSD11	blue
ENSG00000157353	FUK	blue
ENSG00000162066	AMDHD2	blue
ENSG00000104973	MED25	blue
ENSG00000169972	PUSL1	blue
ENSG00000139154	AEBP2	blue
ENSG00000212670	AL161915.1	blue
ENSG00000226308	RP4-813D12.3	blue
ENSG00000162227	TAF6L	blue
ENSG00000173137	ADCK5	blue
ENSG00000262188	RP11-353N14.4	blue
ENSG00000174307	PHLDA3	blue
ENSG00000155744	FAM126B	blue
ENSG00000250934	RP11-71E19.1	blue
ENSG00000183773	AIFM3	blue
ENSG00000205363	C15orf59	blue
ENSG00000240634	RP11-1348G14.1	blue
ENSG00000244165	P2RY11	blue
ENSG00000214456	PLIN5	blue
ENSG00000127837	AAMP	blue
ENSG00000257704	PRR24	blue
ENSG00000166311	SMPD1	blue
ENSG00000166741	NNMT	blue
ENSG00000171159	C9orf16	blue
ENSG00000204227	RING1	blue
ENSG00000105321	CCDC9	blue
ENSG00000167740	CYB5D2	blue
ENSG00000099624	ATP5D	blue
ENSG00000246695	RP11-877E17.2	blue
ENSG00000101216	GMEB2	blue
ENSG00000196700	ZNF512B	blue
ENSG00000163975	MFI2	blue
ENSG00000228801	RP11-110G21.1	blue
ENSG00000116212	LRRC42	blue
ENSG00000188157	AGRN	blue
ENSG00000223774	RP11-307B6.3	blue
ENSG00000141564	RPTOR	blue
ENSG00000148296	SURF6	blue
ENSG00000142279	WTIP	blue
ENSG00000148468	FAM171A1	blue
ENSG00000163485	ADORA1	blue
ENSG00000161091	MFSD12	blue
ENSG00000229809	ZNF688	blue
ENSG00000129968	FAM108A1	blue
ENSG00000179085	DPM3	blue
ENSG00000186715	MST1P9	blue
ENSG00000267368	UPK3BL	blue
ENSG00000167670	CHAF1A	blue
ENSG00000172531	PPP1CA	blue
ENSG00000163701	IL17RE	blue
ENSG00000245849	CTD-2339L15.1	blue
ENSG00000182087	C19orf6	blue
ENSG00000196968	FUT11	blue
ENSG00000136938	ANP32B	blue
ENSG00000172687	ZNF738	blue
ENSG00000167925	GHDC	blue
ENSG00000173681	CXorf23	blue
ENSG00000240370	RPL13P5	blue
ENSG00000105278	ZFR2	blue
ENSG00000157326	DHRS4	blue
ENSG00000225921	NOL7	blue
ENSG00000165912	PACSIN3	blue
ENSG00000235863	B3GALT4	blue
ENSG00000137133	HINT2	blue
ENSG00000198892	SHISA4	blue
ENSG00000100031	GGT1	blue
ENSG00000244879	GABPB1-AS1	blue
ENSG00000204946	ZNF783	blue
ENSG00000184939	ZFP90	blue
ENSG00000054282	SDCCAG8	blue
ENSG00000165934	CPSF2	blue
ENSG00000214645	AL162389.1	blue
ENSG00000100228	RAB36	blue
ENSG00000084207	GSTP1	blue
ENSG00000262415	RP11-388C12.2	blue
ENSG00000171443	ZNF524	blue
ENSG00000232456	RP11-5P18.10	blue
ENSG00000204152	TIMM23B	blue
ENSG00000229212	RP11-561C5.4	blue
ENSG00000174799	CEP135	blue
ENSG00000244694	PTCHD4	blue
ENSG00000198832	RP3-412A9.11	blue
ENSG00000230454	U73166.2	blue
ENSG00000169696	ASPSCR1	blue
ENSG00000235663	SAPCD1-AS1	blue
ENSG00000186918	ZNF395	blue
ENSG00000090581	GNPTG	blue
ENSG00000203993	C9orf37	blue
ENSG00000074660	SCARF1	blue
ENSG00000104872	PIH1D1	blue
ENSG00000071462	WBSCR22	blue
ENSG00000203546	RP11-176H8.1	blue
ENSG00000134222	PSRC1	blue
ENSG00000171570	EGLN2	blue
ENSG00000267481	CTC-559E9.5	blue
ENSG00000264070	DND1P1	blue
ENSG00000175482	POLD4	blue
ENSG00000224837	GCSHP5	blue
ENSG00000011451	WIZ	blue
ENSG00000137814	HAUS2	blue
ENSG00000007376	RPUSD1	blue
ENSG00000205531	NAP1L4	blue
ENSG00000102158	MAGT1	blue
ENSG00000130544	ZNF557	blue
ENSG00000061656	SPAG4	blue
ENSG00000260411	RP11-420N3.2	blue
ENSG00000136731	UGGT1	blue
ENSG00000130921	C12orf65	blue
ENSG00000104889	RNASEH2A	blue
ENSG00000233016	SNHG7	blue
ENSG00000261455	RP5-1129J21.3	blue
ENSG00000260092	RP11-77K12.7	blue
ENSG00000119487	MAPKAP1	blue
ENSG00000131043	AAR2	blue
ENSG00000173531	MST1	blue
ENSG00000214367	HAUS3	blue
ENSG00000069869	NEDD4	blue
ENSG00000197766	CFD	blue
ENSG00000265666	CTD-2267D19.2	blue
ENSG00000135372	NAT10	blue
ENSG00000203288	RP11-98D18.9	blue
ENSG00000203276	AL353898.2	blue
ENSG00000152683	SLC30A6	blue
ENSG00000136274	NACAD	blue
ENSG00000251267	RP1-5O6.6	blue
ENSG00000115268	RPS15	blue
ENSG00000213889	PPM1N	blue
ENSG00000011332	DPF1	blue
ENSG00000180900	SCRIB	blue
ENSG00000180902	D2HGDH	blue
ENSG00000167962	ZNF598	blue
ENSG00000107175	CREB3	blue
ENSG00000235493	AC092415.1	blue
ENSG00000205476	CCDC85C	blue
ENSG00000168887	C2orf68	blue
ENSG00000183605	SFXN4	blue
ENSG00000230259	AC008738.1	blue
ENSG00000169683	LRRC45	blue
ENSG00000182372	CLN8	blue
ENSG00000233223	AC113189.5	blue
ENSG00000069998	CECR5	blue
ENSG00000221968	FADS3	blue
ENSG00000115255	REEP6	blue
ENSG00000125434	SLC25A35	blue
ENSG00000249348	UGDH-AS1	blue
ENSG00000112561	TFEB	blue
ENSG00000162572	SCNN1D	blue
ENSG00000243449	C4orf48	blue
ENSG00000177666	PNPLA2	blue
ENSG00000105486	LIG1	blue
ENSG00000230844	ZNF674-AS1	blue
ENSG00000143774	GUK1	blue
ENSG00000008128	CDK11A	blue
ENSG00000110090	CPT1A	blue
ENSG00000105538	RASIP1	blue
ENSG00000213753	AC016629.2	blue
ENSG00000136270	TBRG4	blue
ENSG00000171552	BCL2L1	blue
ENSG00000204256	BRD2	blue
ENSG00000132906	CASP9	blue
ENSG00000166343	MSS51	blue
ENSG00000143793	C1orf35	blue
ENSG00000198925	ATG9A	blue
ENSG00000168517	HEXIM2	blue
ENSG00000100209	HSCB	blue
ENSG00000162302	RPS6KA4	blue
ENSG00000259132	RP11-298I3.5	blue
ENSG00000146576	C7orf26	blue
ENSG00000214934	AC103681.1	blue
ENSG00000127452	FBXL12	blue
ENSG00000171295	ZNF440	blue
ENSG00000260285	RP11-600F24.7	blue
ENSG00000261643	RP11-529E10.6	blue
ENSG00000167992	VWCE	blue
ENSG00000237515	SHISA9	blue
ENSG00000108179	PPIF	blue
ENSG00000231365	RP11-418J17.1	blue
ENSG00000131061	ZNF341	blue
ENSG00000158113	LRRC43	blue
ENSG00000100726	TELO2	blue
ENSG00000138031	ADCY3	blue
ENSG00000261123	RP11-304L19.3	blue
ENSG00000129535	NRL	blue
ENSG00000070388	FGF22	blue
ENSG00000260778	hsa-mir-940	blue
ENSG00000173272	MZT2A	blue
ENSG00000244480	AC005154.7	blue
ENSG00000099338	CATSPERG	blue
ENSG00000103363	TCEB2	blue
ENSG00000132361	KIAA0664	blue
ENSG00000108292	MLLT6	blue
ENSG00000181798	LINC00471	blue
ENSG00000267042	CTD-3193K9.4	blue
ENSG00000170955	PRKCDBP	blue
ENSG00000236008	AC011747.4	blue
ENSG00000105701	FKBP8	blue
ENSG00000123144	C19orf43	blue
ENSG00000133884	DPF2	blue
ENSG00000259313	CTA-313A17.5	blue
ENSG00000115266	APC2	blue
ENSG00000184162	NR2C2AP	blue
ENSG00000120784	ZFP30	blue
ENSG00000177133	RP1-163G9.1	blue
ENSG00000235652	RP11-545I5.3	blue
ENSG00000007264	MATK	blue
ENSG00000183741	CBX6	blue
ENSG00000265393	CTD-2517M22.17	blue
ENSG00000010361	FUZ	blue
ENSG00000225241	NBPF8	blue
ENSG00000256392	RP11-347I19.3	blue
ENSG00000171291	ZNF439	blue
ENSG00000256225	AL590710.1	blue
ENSG00000081665	ZNF506	blue
ENSG00000102967	DHODH	blue
ENSG00000204060	FOXO6	blue
ENSG00000004455	AK2	blue
ENSG00000085998	POMGNT1	blue
ENSG00000171703	TCEA2	blue
ENSG00000161013	MGAT4B	blue
ENSG00000107404	DVL1	blue
ENSG00000116254	CHD5	blue
ENSG00000113621	TXNDC15	blue
ENSG00000179967	PPP1R14BP3	blue
ENSG00000167595	C19orf55	blue
ENSG00000164053	ATRIP	blue
ENSG00000116260	QSOX1	blue
ENSG00000142765	SYTL1	blue
ENSG00000177854	TMEM187	blue
ENSG00000149634	SPATA25	blue
ENSG00000255135	RP11-111M22.3	blue
ENSG00000164877	MICALL2	blue
ENSG00000155428	TRIM74	blue
ENSG00000140859	KIFC3	blue
ENSG00000170260	ZNF212	blue
ENSG00000152475	ZNF837	blue
ENSG00000171045	TSNARE1	blue
ENSG00000196378	ZNF34	blue
ENSG00000235169	SMIM1	blue
ENSG00000077454	LRCH4	blue
ENSG00000233368	RP11-277L2.3	blue
ENSG00000251602	RP11-521B24.3	blue
ENSG00000189164	ZNF527	blue
ENSG00000224616	RP11-305E17.6	blue
ENSG00000167394	ZNF668	blue
ENSG00000106263	EIF3B	blue
ENSG00000229180	GS1-124K5.11	blue
ENSG00000101180	HRH3	blue
ENSG00000131408	NR1H2	blue
ENSG00000105617	LENG1	blue
ENSG00000114126	TFDP2	blue
ENSG00000229852	RP11-398K22.12	blue
ENSG00000147684	NDUFB9	blue
ENSG00000102098	SCML2	blue
ENSG00000175137	SH3BP5L	blue
ENSG00000148290	SURF1	blue
ENSG00000213347	MXD3	blue
ENSG00000185838	GNB1L	blue
ENSG00000114026	OGG1	blue
ENSG00000185453	C19orf68	blue
ENSG00000169689	STRA13	blue
ENSG00000109736	MFSD10	blue
ENSG00000167525	PROCA1	blue
ENSG00000162032	SPSB3	blue
ENSG00000165138	ANKS6	blue
ENSG00000206176	AC023490.1	blue
ENSG00000171169	NAIF1	blue
ENSG00000155034	FBXL18	blue
ENSG00000101400	SNTA1	blue
ENSG00000023902	PLEKHO1	blue
ENSG00000175414	ARL10	blue
ENSG00000205821	RP1-59D14.3	blue
ENSG00000005436	GCFC2	blue
ENSG00000254505	CHMP4A	blue
ENSG00000261064	RP11-1000B6.3	blue
ENSG00000196388	INCA1	blue
ENSG00000251136	RP11-37B2.1	blue
ENSG00000107872	FBXL15	blue
ENSG00000177302	TOP3A	blue
ENSG00000133028	SCO1	blue
ENSG00000166165	CKB	blue
ENSG00000148450	MSRB2	blue
ENSG00000185324	CDK10	blue
ENSG00000130881	LRP3	blue
ENSG00000178685	PARP10	blue
ENSG00000259431	THTPA	blue
ENSG00000161904	LEMD2	blue
ENSG00000225138	CTD-2228K2.7	blue
ENSG00000159788	RGS12	blue
ENSG00000185100	ADSSL1	blue
ENSG00000227053	RP11-395B7.4	blue
ENSG00000263146	RP11-849I19.1	blue
ENSG00000065000	AP3D1	blue
ENSG00000012232	EXTL3	blue
ENSG00000264083	RP11-227G15.9	blue
ENSG00000227533	SLC2A1-AS1	blue
ENSG00000181924	CHCHD8	blue
ENSG00000107829	FBXW4	blue
ENSG00000162419	GMEB1	blue
ENSG00000105447	GRWD1	blue
ENSG00000185347	C14orf80	blue
ENSG00000177685	EFCAB4A	blue
ENSG00000113971	NPHP3	blue
ENSG00000198237	RP11-98J23.2	blue
ENSG00000187024	PTRH1	blue
ENSG00000110200	ANAPC15	blue
ENSG00000228436	RP5-864K19.4	blue
ENSG00000108469	RECQL5	blue
ENSG00000130475	FCHO1	blue
ENSG00000182325	FBXL6	blue
ENSG00000232611	RP11-1114A5.4	blue
ENSG00000163684	RPP14	blue
ENSG00000197763	TXNRD3	blue
ENSG00000198040	ZNF84	blue
ENSG00000186716	BCR	blue
ENSG00000141505	ASGR1	blue
ENSG00000145022	TCTA	blue
ENSG00000260727	RP11-368N21.2	blue
ENSG00000184428	TOP1MT	blue
ENSG00000213188	YBX1P4	blue
ENSG00000239857	GET4	blue
ENSG00000243754	RP11-125K10.4	blue
ENSG00000165689	SDCCAG3	blue
ENSG00000213971	AC092329.1	blue
ENSG00000169016	E2F6	blue
ENSG00000182545	RNASE10	blue
ENSG00000264501	Metazoa_SRP	blue
ENSG00000144485	HES6	blue
ENSG00000169026	MFSD7	blue
ENSG00000170088	TMEM192	blue
ENSG00000232637	WI2-3658N16.1	blue
ENSG00000204176	SYT15	blue
ENSG00000167625	ZNF526	blue
ENSG00000100038	TOP3B	blue
ENSG00000110921	MVK	blue
ENSG00000178342	KCNG2	blue
ENSG00000162461	SLC25A34	blue
ENSG00000159714	ZDHHC1	blue
ENSG00000257698	RP11-620J15.3	blue
ENSG00000156381	ANKRD9	blue
ENSG00000266754	Metazoa_SRP	blue
ENSG00000136425	CIB2	blue
ENSG00000267321	RP11-1094M14.11	blue
ENSG00000267040	RP11-35G9.3	blue
ENSG00000115694	STK25	blue
ENSG00000160439	RDH13	blue
ENSG00000174915	PTDSS2	blue
ENSG00000160310	PRMT2	blue
ENSG00000172932	ANKRD13D	blue
ENSG00000166987	MBD6	blue
ENSG00000102524	TNFSF13B	blue
ENSG00000167393	PPP2R3B	blue
ENSG00000136213	CHST12	blue
ENSG00000176386	CDC26	blue
ENSG00000135924	DNAJB2	blue
ENSG00000125755	SYMPK	blue
ENSG00000104946	TBC1D17	blue
ENSG00000011009	LYPLA2	blue
ENSG00000128928	IVD	blue
ENSG00000092199	HNRNPC	blue
ENSG00000130299	GTPBP3	blue
ENSG00000135722	FBXL8	blue
ENSG00000165282	PIGO	blue
ENSG00000115649	CNPPD1	blue
ENSG00000142303	ADAMTS10	blue
ENSG00000184163	FAM132A	blue
ENSG00000130717	UCK1	blue
ENSG00000105669	COPE	blue
ENSG00000164081	TEX264	blue
ENSG00000179151	EDC3	blue
ENSG00000196689	TRPV1	blue
ENSG00000185668	POU3F1	blue
ENSG00000186994	KANK3	blue
ENSG00000161939	C17orf49	blue
ENSG00000176619	LMNB2	blue
ENSG00000184990	SIVA1	blue
ENSG00000188033	ZNF490	blue
ENSG00000104518	GSDMD	blue
ENSG00000139880	CDH24	blue
ENSG00000177051	FBXO46	blue
ENSG00000130222	GADD45G	blue
ENSG00000136449	MYCBPAP	blue
ENSG00000177239	MAN1B1	blue
ENSG00000142208	AKT1	blue
ENSG00000152467	ZSCAN1	blue
ENSG00000257218	GATC	blue
ENSG00000174276	ZNHIT2	blue
ENSG00000121413	ZSCAN18	blue
ENSG00000227500	SCAMP4	blue
ENSG00000203706	SERTAD4-AS1	blue
ENSG00000198467	TPM2	blue
ENSG00000111261	MANSC1	blue
ENSG00000166582	CENPV	blue
ENSG00000226419	RP11-31F15.1	blue
ENSG00000140104	C14orf79	blue
ENSG00000174943	KCTD13	blue
ENSG00000245937	CTC-228N24.3	blue
ENSG00000143434	SEMA6C	blue
ENSG00000182973	CNOT10	blue
ENSG00000188290	HES4	blue
ENSG00000169951	ZNF764	blue
ENSG00000261840	RP11-146F11.1	blue
ENSG00000117407	ARTN	blue
ENSG00000141385	AFG3L2	blue
ENSG00000121410	A1BG	blue
ENSG00000140451	PIF1	blue
ENSG00000154529	CNTNAP3B	blue
ENSG00000141696	LEPREL4	blue
ENSG00000204536	CCHCR1	blue
ENSG00000242612	DECR2	blue
ENSG00000166979	FAM176C	blue
ENSG00000186866	POFUT2	blue
ENSG00000144524	COPS7B	blue
ENSG00000106400	ZNHIT1	blue
ENSG00000104825	NFKBIB	blue
ENSG00000188747	NOXA1	blue
ENSG00000042286	AIFM2	blue
ENSG00000182685	C16orf79	blue
ENSG00000152465	NMT2	blue
ENSG00000138606	SHF	blue
ENSG00000140400	MAN2C1	blue
ENSG00000175416	CLTB	blue
ENSG00000246922	UBAP1L	blue
ENSG00000181585	TMIE	blue
ENSG00000203827	NBPF16	blue
ENSG00000180251	SLC9A4	blue
ENSG00000172197	MBOAT1	blue
ENSG00000165752	STK32C	blue
ENSG00000121900	TMEM54	blue
ENSG00000242288	RP11-464F9.1	blue
ENSG00000129214	SHBG	blue
ENSG00000261193	RP11-863P13.5	blue
ENSG00000169955	ZNF747	blue
ENSG00000225032	RP11-228B15.4	blue
ENSG00000214331	RP11-252A24.2	blue
ENSG00000005238	FAM214B	blue
ENSG00000224592	RP5-884C9.2	blue
ENSG00000141873	SLC39A3	blue
ENSG00000174177	CTU2	blue
ENSG00000134285	FKBP11	blue
ENSG00000158604	TMED4	blue
ENSG00000145736	GTF2H2	blue
ENSG00000104866	PPP1R37	blue
ENSG00000180385	AC034193.5	blue
ENSG00000239704	CDRT4	blue
ENSG00000066827	ZFAT	blue
ENSG00000172782	FADS6	blue
ENSG00000234616	JRK	blue
ENSG00000119231	SENP5	blue
ENSG00000237412	AC092165.4	blue
ENSG00000184227	ACOT1	blue
ENSG00000126456	IRF3	blue
ENSG00000230026	RP11-382D8.5	blue
ENSG00000140350	ANP32A	blue
ENSG00000142156	COL6A1	blue
ENSG00000233251	AC007743.1	blue
ENSG00000167118	URM1	blue
ENSG00000172660	TAF15	blue
ENSG00000174326	SLC16A11	blue
ENSG00000111676	ATN1	blue
ENSG00000263426	Metazoa_SRP	blue
ENSG00000162004	CCDC78	blue
ENSG00000157873	TNFRSF14	blue
ENSG00000196683	TOMM7	blue
ENSG00000006118	TMEM132A	blue
ENSG00000230055	CISD3	blue
ENSG00000167716	WDR81	blue
ENSG00000187792	ZNF70	blue
ENSG00000132604	TERF2	blue
ENSG00000165861	ZFYVE1	blue
ENSG00000139197	PEX5	blue
ENSG00000130640	TUBGCP2	blue
ENSG00000123143	PKN1	blue
ENSG00000213903	LTB4R	blue
ENSG00000100319	ZMAT5	blue
ENSG00000254910	RP11-326C3.7	blue
ENSG00000180979	LRRC57	blue
ENSG00000068137	PLEKHH3	blue
ENSG00000226711	FAM66C	blue
ENSG00000152487	RP11-139J15.2	blue
ENSG00000178694	NSUN3	blue
ENSG00000164088	PPM1M	blue
ENSG00000250999	RP11-1379J22.5	blue
ENSG00000242125	SNHG3	blue
ENSG00000132589	FLOT2	blue
ENSG00000255098	RP11-481A20.11	blue
ENSG00000243628	RP11-18I14.7	blue
ENSG00000108264	TADA2A	blue
ENSG00000187867	PALM3	blue
ENSG00000228434	AC004951.6	blue
ENSG00000204347	BTBD17	blue
ENSG00000160813	PPP1R35	blue
ENSG00000267575	CTC-459F4.3	blue
ENSG00000126870	WDR60	blue
ENSG00000135637	CCDC142	blue
ENSG00000186834	HEXIM1	blue
ENSG00000185869	ZNF829	blue
ENSG00000011478	QPCTL	blue
ENSG00000174428	GTF2IRD2B	blue
ENSG00000256771	ZNF253	blue
ENSG00000160336	ZNF761	blue
ENSG00000196333	AL158821.1	blue
ENSG00000260644	HERC2P5	blue
ENSG00000105738	SIPA1L3	blue
ENSG00000117411	B4GALT2	blue
ENSG00000234912	LINC00338	blue
ENSG00000146830	GIGYF1	blue
ENSG00000204344	STK19	blue
ENSG00000104064	GABPB1	blue
ENSG00000239335	RP11-745O10.2	blue
ENSG00000167543	TP53I13	blue
ENSG00000064687	ABCA7	blue
ENSG00000103485	QPRT	blue
ENSG00000167657	DAPK3	blue
ENSG00000178952	TUFM	blue
ENSG00000164096	C4orf3	blue
ENSG00000108312	UBTF	blue
ENSG00000134882	UBAC2	blue
ENSG00000130529	TRPM4	blue
ENSG00000129103	SUMF2	blue
ENSG00000250575	RP4-669L17.8	blue
ENSG00000267053	CTD-3162L10.1	blue
ENSG00000114650	SCAP	blue
ENSG00000223525	RABGAP1L-IT1	blue
ENSG00000159239	C2orf81	blue
ENSG00000107362	FAM108B1	blue
ENSG00000179862	CITED4	blue
ENSG00000091073	DTX2	blue
ENSG00000253642	RP11-317N12.1	blue
ENSG00000142235	LMTK3	blue
ENSG00000158747	NBL1	blue
ENSG00000011275	RNF216	blue
ENSG00000160209	PDXK	blue
ENSG00000076650	GPATCH1	blue
ENSG00000188486	H2AFX	blue
ENSG00000234857	RP11-831H9.16	blue
ENSG00000164897	TMUB1	blue
ENSG00000265150	RN7SL2	blue
ENSG00000173261	PLAC8L1	blue
ENSG00000090621	PABPC4	blue
ENSG00000224051	GLTPD1	blue
ENSG00000095906	NUBP2	blue
ENSG00000127884	ECHS1	blue
ENSG00000257900	RP11-454K7.1	blue
ENSG00000182853	VMO1	blue
ENSG00000182180	MRPS16	blue
ENSG00000184916	JAG2	blue
ENSG00000254348	RP11-1134I14.4	blue
ENSG00000155066	PROM2	blue
ENSG00000267383	CTC-260E6.6	blue
ENSG00000170604	IRF2BP1	blue
ENSG00000168061	SAC3D1	blue
ENSG00000123131	PRDX4	blue
ENSG00000103152	MPG	blue
ENSG00000197558	SSPO	blue
ENSG00000196535	MYO18A	blue
ENSG00000167508	MVD	blue
ENSG00000214046	C19orf42	blue
ENSG00000179743	RP11-169K16.9	blue
ENSG00000196415	PRTN3	blue
ENSG00000181404	XXyac-YRM2039.2	blue
ENSG00000106261	ZKSCAN1	blue
ENSG00000218739	AC007390.5	blue
ENSG00000105737	GRIK5	blue
ENSG00000099889	ARVCF	blue
ENSG00000231312	AC007246.3	blue
ENSG00000197483	ZNF628	blue
ENSG00000160049	DFFA	blue
ENSG00000211451	GNRHR2	blue
ENSG00000071626	DAZAP1	blue
ENSG00000105642	KCNN1	blue
ENSG00000179051	RCC2	blue
ENSG00000185730	ZNF696	blue
ENSG00000187954	CYHR1	blue
ENSG00000156398	SFXN2	blue
ENSG00000119673	ACOT2	blue
ENSG00000132950	ZMYM5	blue
ENSG00000188026	RILPL1	blue
ENSG00000002330	BAD	blue
ENSG00000163807	KIAA1143	blue
ENSG00000183186	C2CD4C	blue
ENSG00000127586	CHTF18	blue
ENSG00000248835	AL357673.1	blue
ENSG00000238115	PRINS	blue
ENSG00000196365	LONP1	blue
ENSG00000101966	XIAP	blue
ENSG00000254258	RP11-398H6.1	blue
ENSG00000237441	RGL2	blue
ENSG00000103091	WDR59	blue
ENSG00000110711	AIP	blue
ENSG00000135447	PPP1R1A	blue
ENSG00000119559	C19orf25	blue
ENSG00000107581	EIF3A	blue
ENSG00000104853	CLPTM1	blue
ENSG00000247077	PGAM5	blue
ENSG00000114735	HEMK1	blue
ENSG00000224032	EPB41L4A-AS1	blue
ENSG00000127580	WDR24	blue
ENSG00000118369	USP35	blue
ENSG00000173200	PARP15	blue
ENSG00000162073	PAQR4	blue
ENSG00000185252	ZNF74	blue
ENSG00000163795	ZNF513	blue
ENSG00000127526	SLC35E1	blue
ENSG00000145819	ARHGAP26	blue
ENSG00000259891	CTA-204B4.2	blue
ENSG00000267106	CTD-3116E22.4	blue
ENSG00000053501	USE1	blue
ENSG00000138231	DBR1	blue
ENSG00000149823	VPS51	blue
ENSG00000214941	ZSWIM7	blue
ENSG00000267605	CTD-3220F14.1	blue
ENSG00000100399	CHADL	blue
ENSG00000166169	POLL	blue
ENSG00000186960	C14orf23	blue
ENSG00000198933	TBKBP1	blue
ENSG00000166813	KIF7	blue
ENSG00000186283	TOR3A	blue
ENSG00000104884	ERCC2	blue
ENSG00000186654	PRR5	blue
ENSG00000174840	PDE12	blue
ENSG00000163877	SNIP1	blue
ENSG00000197927	C2orf27A	blue
ENSG00000174796	THAP6	blue
ENSG00000155621	C9orf85	blue
ENSG00000185262	FAM100B	blue
ENSG00000250312	ZNF718	blue
ENSG00000088053	GP6	blue
ENSG00000198753	PLXNB3	blue
ENSG00000267082	CTC-510F12.2	blue
ENSG00000226891	RP11-182I10.3	blue
ENSG00000175756	AURKAIP1	blue
ENSG00000140691	ARMC5	blue
ENSG00000248592	TMEM110-MUSTN1	blue
ENSG00000251357	AP000350.10	blue
ENSG00000198171	DDRGK1	blue
ENSG00000231764	DLX6-AS1	blue
ENSG00000183092	BEGAIN	blue
ENSG00000214087	ARL16	blue
ENSG00000100299	ARSA	blue
ENSG00000161677	JOSD2	blue
ENSG00000132329	RAMP1	blue
ENSG00000059915	PSD	blue
ENSG00000188878	FBF1	blue
ENSG00000183114	FAM43B	blue
ENSG00000229178	AC069513.4	blue
ENSG00000215513	PI4KAP1	blue
ENSG00000123136	DDX39A	blue
ENSG00000231346	RP5-836N10.1	blue
ENSG00000123064	DDX54	blue
ENSG00000147274	RBMX	blue
ENSG00000012048	BRCA1	blue
ENSG00000104880	ARHGEF18	blue
ENSG00000132763	MMACHC	blue
ENSG00000215769	hsa-mir-6080	blue
ENSG00000089351	GRAMD1A	blue
ENSG00000050767	COL23A1	blue
ENSG00000101003	GINS1	blue
ENSG00000115946	PNO1	blue
ENSG00000168028	RPSA	blue
ENSG00000267749	CTC-265F19.1	blue
ENSG00000162144	CYBASC3	blue
ENSG00000037757	MRI1	blue
ENSG00000127220	ABHD8	blue
ENSG00000197013	ZNF429	blue
ENSG00000157927	RADIL	blue
ENSG00000225756	DBH-AS1	blue
ENSG00000099783	HNRNPM	blue
ENSG00000167522	ANKRD11	blue
ENSG00000149483	TMEM138	blue
ENSG00000007541	PIGQ	blue
ENSG00000160214	RRP1	blue
ENSG00000260136	CTD-2270L9.4	blue
ENSG00000258674	CTC-260F20.3	blue
ENSG00000177058	SLC38A9	blue
ENSG00000017373	SRCIN1	blue
ENSG00000173214	KIAA1919	blue
ENSG00000124839	RAB17	blue
ENSG00000196576	PLXNB2	blue
ENSG00000104915	STX10	blue
ENSG00000128191	DGCR8	blue
ENSG00000059145	UNKL	blue
ENSG00000136877	FPGS	blue
ENSG00000198155	ZNF876P	blue
ENSG00000087250	MT3	blue
ENSG00000105650	PDE4C	blue
ENSG00000104129	DNAJC17	blue
ENSG00000154358	OBSCN	blue
ENSG00000162408	NOL9	blue
ENSG00000256500	RP11-73M18.2	blue
ENSG00000235314	AC017116.8	blue
ENSG00000196924	FLNA	blue
ENSG00000174353	STAG3L3	blue
ENSG00000188321	ZNF559	blue
ENSG00000089154	GCN1L1	blue
ENSG00000149930	TAOK2	blue
ENSG00000101282	RSPO4	blue
ENSG00000241549	GUSBP2	blue
ENSG00000267410	CTD-2518G19.3	blue
ENSG00000141905	NFIC	blue
ENSG00000157014	TATDN2	blue
ENSG00000179886	TIGD5	blue
ENSG00000225470	JPX	blue
ENSG00000141570	CBX8	blue
ENSG00000173171	MTX1	blue
ENSG00000176593	CTD-2368P22.1	blue
ENSG00000142330	CAPN10	blue
ENSG00000230409	TCEA1P2	blue
ENSG00000142233	NTN5	blue
ENSG00000185900	SGK196	blue
ENSG00000159069	FBXW5	blue
ENSG00000138030	KHK	blue
ENSG00000111271	ACAD10	blue
ENSG00000116035	VAX2	blue
ENSG00000167747	C19orf48	blue
ENSG00000248333	CDK11B	blue
ENSG00000171608	PIK3CD	blue
ENSG00000100348	TXN2	blue
ENSG00000141002	TCF25	blue
ENSG00000184840	TMED9	blue
ENSG00000189129	PLAC9	blue
ENSG00000170265	ZNF282	blue
ENSG00000204771	CTD-3232M19.2	blue
ENSG00000141456	PELP1	blue
ENSG00000227896	RP11-77P6.2	blue
ENSG00000142327	RNPEPL1	blue
ENSG00000170776	AKAP13	blue
ENSG00000233469	ST6GALNAC4P1	blue
ENSG00000182872	RBM10	blue
ENSG00000108840	HDAC5	blue
ENSG00000261071	RP1-223E5.4	blue
ENSG00000106266	SNX8	blue
ENSG00000188690	UROS	blue
ENSG00000144119	C1QL2	blue
ENSG00000132612	VPS4A	blue
ENSG00000050820	BCAR1	blue
ENSG00000132781	MUTYH	blue
ENSG00000131748	STARD3	blue
ENSG00000117308	GALE	blue
ENSG00000170889	RPS9	blue
ENSG00000105963	ADAP1	blue
ENSG00000179406	LINC00174	blue
ENSG00000232593	RP11-258C19.5	blue
ENSG00000176058	TPRN	blue
ENSG00000215154	AC141586.5	blue
ENSG00000136381	IREB2	blue
ENSG00000251503	APITD1-CORT	blue
ENSG00000028310	BRD9	blue
ENSG00000244257	PKD1P1	blue
ENSG00000101470	TNNC2	blue
ENSG00000153237	CCDC148	blue
ENSG00000114859	CLCN2	blue
ENSG00000170430	MGMT	blue
ENSG00000184436	THAP7	blue
ENSG00000251474	RPL32P3	blue
ENSG00000116213	WRAP73	blue
ENSG00000163702	IL17RC	blue
ENSG00000077235	GTF3C1	blue
ENSG00000100211	CBY1	blue
ENSG00000159917	ZNF235	blue
ENSG00000222009	BTBD19	blue
ENSG00000154803	FLCN	blue
ENSG00000101940	WDR13	blue
ENSG00000133519	ZDHHC8P1	blue
ENSG00000184343	SRPK3	blue
ENSG00000177042	TMEM80	blue
ENSG00000184281	TSSC4	blue
ENSG00000119383	PPP2R4	blue
ENSG00000182310	LINC00085	blue
ENSG00000060491	OGFR	blue
ENSG00000167972	ABCA3	blue
ENSG00000186615	KTN1-AS1	blue
ENSG00000223959	AFG3L1P	blue
ENSG00000076356	PLXNA2	blue
ENSG00000139579	NABP2	blue
ENSG00000130522	JUND	blue
ENSG00000137070	IL11RA	blue
ENSG00000158552	ZFAND2B	blue
ENSG00000186998	EMID1	blue
ENSG00000227507	LTB	blue
ENSG00000137161	CNPY3	blue
ENSG00000173264	GPR137	blue
ENSG00000135900	MRPL44	blue
ENSG00000197136	PCNXL3	blue
ENSG00000162191	UBXN1	blue
ENSG00000099917	MED15	blue
ENSG00000260088	RP11-92G12.3	blue
ENSG00000188283	ZNF383	blue
ENSG00000103707	MTFMT	blue
ENSG00000156968	MPV17L	blue
ENSG00000005379	BZRAP1	blue
ENSG00000205704	LINC00634	blue
ENSG00000119688	ABCD4	blue
ENSG00000197982	C1orf122	blue
ENSG00000031823	RANBP3	blue
ENSG00000104886	PLEKHJ1	blue
ENSG00000078699	CBFA2T2	blue
ENSG00000228775	RP5-894A10.5	blue
ENSG00000157593	SLC35B2	blue
ENSG00000099795	NDUFB7	blue
ENSG00000128050	PAICS	blue
ENSG00000239569	RP11-325F22.4	blue
ENSG00000159461	AMFR	blue
ENSG00000213640	RP11-797H7.3	blue
ENSG00000163879	DNALI1	blue
ENSG00000149716	ORAOV1	blue
ENSG00000255176	AP002954.3	blue
ENSG00000105722	ERF	blue
ENSG00000088881	EBF4	blue
ENSG00000226179	PPP2R3B-AS1	blue
ENSG00000259484	RP11-323F24.1	blue
ENSG00000239521	GATS	blue
ENSG00000172830	SSH3	blue
ENSG00000066427	ATXN3	blue
ENSG00000065057	NTHL1	blue
ENSG00000103148	NPRL3	blue
ENSG00000165879	FRAT1	blue
ENSG00000100605	ITPK1	blue
ENSG00000244053	RPL13AP2	blue
ENSG00000188051	TMEM221	blue
ENSG00000232097	AC079781.8	blue
ENSG00000261560	RP11-166B2.3	blue
ENSG00000169084	DHRSX	blue
ENSG00000159231	CBR3	blue
ENSG00000109103	UNC119	blue
ENSG00000104814	MAP4K1	blue
ENSG00000154079	C6orf57	blue
ENSG00000165527	ARF6	blue
ENSG00000083807	SLC27A5	blue
ENSG00000160796	NBEAL2	blue
ENSG00000128973	CLN6	blue
ENSG00000260630	RP5-1142A6.3	blue
ENSG00000142541	RPL13A	blue
ENSG00000168228	ZCCHC4	blue
ENSG00000084774	CAD	blue
ENSG00000072518	MARK2	blue
ENSG00000176700	SCAND2	blue
ENSG00000213963	AC074286.1	blue
ENSG00000141556	TBCD	blue
ENSG00000175854	SWI5	blue
ENSG00000117425	PTCH2	blue
ENSG00000099785	2017-03-02	blue
ENSG00000173581	CCDC106	blue
ENSG00000260114	CTD-2574D22.4	blue
ENSG00000069020	MAST4	blue
ENSG00000197859	ADAMTSL2	blue
ENSG00000198157	HMGN5	blue
ENSG00000100083	GGA1	blue
ENSG00000213967	ZNF726	blue
ENSG00000174586	ZNF497	blue
ENSG00000106628	POLD2	blue
ENSG00000196408	NOXO1	blue
ENSG00000187556	NANOS3	blue
ENSG00000174374	WBSCR16	blue
ENSG00000173638	SLC19A1	blue
ENSG00000141504	SAT2	blue
ENSG00000177628	GBA	blue
ENSG00000104899	AMH	blue
ENSG00000141551	CSNK1D	blue
[truncated: 14,389 more rows]
