# Supplementary material for: Integrated biology approach reveals molecular and pathological interactions among Alzheimer’s Aβ42, Tau, TREM2, and TYROBP in Drosophila models
Source: Genome Med. 2018 Mar 29;10:26. doi: 10.1186/s13073-018-0530-9 (PMC5875009; doi:10.1186/s13073-018-0530-9)
Supplement: Supplementary file 11 — Table S10a. Overlap between fly Rel mutation or overexpression signatures and DEGs in Aβ and Tau flies. Table S10b. Overlap between fly Rel mutation or Rel overexpression signatures and human AD network modules. (XLSX 13 kb) [file 13073_2018_530_MOESM11_ESM.xlsx]

## Sheet: Table S10a
Table S10a. Overlap between fly Rel mutation or overexpression signatures and DEGs in Aβ and Tau flies.
Present DEGs	Rel protein	Overlap.Size	FE	Pvalue	P.adj	Genes	Human orthologs
Aβ vs. Control	Overexpression	19	3.80868	4.09462e-07	1.63785e-06	CG10337;CG11459;CG14567;CG15065;CG15067;CG15068;CG15098;CG16713;CG18067;CG4115;CG9928;Cyp4p1;Hsp68;PGRP-LB;PGRP-SB1;Thor;aay;lectin-28C;lectin-46Ca	COLEC10;COLEC11;CYP3A4;CYP3A43;CYP3A5;CYP3A7;CYP4A11;CYP4A22;CYP4B1;CYP4F11;CYP4F12;CYP4F2;CYP4F22;CYP4F3;CYP4F8;CYP4V2;CYP4X1;CYP4Z1;EIF4EBP1;EIF4EBP2;EIF4EBP3;EPPIN-WFDC6;FCER2;HSPA1A;HSPA1B;HSPA1L;HSPA2;HSPA5;HSPA6;HSPA8;MBL2;MRC1;NCKAP1;NCKAP1L;PGLYRP1;PGLYRP2;PGLYRP3;PGLYRP4;PSPH;SFTPA1;SFTPA2;SFTPD;WFDC6;WFDC8;WFIKKN1;WFIKKN2
Aβ vs. Control	Mutation	17	2.79084	0.000114718	0.000229436	CG10924;CG14567;CG15065;CG15067;CG17104;CG18067;CG18107;CG5246;Cyp4e3;Cyp4p1;IM2;IM4;aay;b;betaTub60D;dm;yellow-c	CSAD;CYP3A4;CYP3A43;CYP3A5;CYP3A7;CYP46A1;CYP4A11;CYP4A22;CYP4B1;CYP4F11;CYP4F12;CYP4F2;CYP4F22;CYP4F3;CYP4F8;CYP4V2;CYP4X1;CYP4Z1;GAD1;GAD2;GADL1;MYC;MYCL;MYCN;PCK1;PCK2;PSPH;TUBB;TUBB1;TUBB2A;TUBB2B;TUBB3;TUBB4A;TUBB4B;TUBB6;TUBB7P;TUBB8
Tau vs. Control	Mutation	10	1.88731	0.0395862	0.0527816	CG14567;CG2121;CG4096;CG9733;Cyp4e3;IM4;Oli;Or92a;aay;b	ADAMTS1;ADAMTS10;ADAMTS12;ADAMTS13;ADAMTS14;ADAMTS16;ADAMTS17;ADAMTS18;ADAMTS19;ADAMTS2;ADAMTS20;ADAMTS3;ADAMTS6;ADAMTS7;ADAMTS9;ADAMTSL4;AMBP;APLP2;BHLHA15;BHLHE22;BHLHE23;CSAD;CYP3A4;CYP3A43;CYP3A5;CYP3A7;CYP46A1;CYP4A11;CYP4A22;CYP4B1;CYP4F11;CYP4F12;CYP4F2;CYP4F22;CYP4F3;CYP4F8;CYP4V2;CYP4X1;CYP4Z1;GAD1;GAD2;GADL1;NHLH2;OLIG2;OLIG3;PAPLN;PSPH;PTF1A;SCX;SPINT1;SPINT2;SPINT3;TCF15;TFPI;TFPI2;TH…
Tau vs. Control	Overexpression	8	1.8436	0.0687512	0.0687512	CG14567;CG16713;CG3348;CG8492;CG9928;Thor;aay;lectin-28C	COLEC10;COLEC11;EIF4EBP1;EIF4EBP2;EIF4EBP3;EPPIN-WFDC6;FCER2;LALBA;LYZ;LYZL1;LYZL2;LYZL4;LYZL6;MBL2;MRC1;PSPH;SFTPA1;SFTPA2;SFTPD;SPACA3;SPACA5;SPACA5B;WFDC6;WFDC8;WFIKKN1;WFIKKN2

## Sheet: Table S10b
Table S10b. Overlap between fly Rel mutation or Rel overexpression signatures and human AD network modules. Only those with P.adj < 0.1 are shown.
Dataset	Module	Module Annotation	Rel protein	Overlap.Size	FE	Pvalue	P.adj	Genes
HBTRC	yellow	response to biotic stimulus	Overexpression	19	2.46011	0.000156769	0.0348028	ABCB1;ABCB4;CASP4;CLEC4D;EIF4EBP1;LYZ;NCKAP1L;PLA1A;RELB;SERPINA1;SERPINA3;SERPINA5;SERPINA6;SERPINB1;SERPINE1;TBC1D4;TLR1;TLR10;TLR2
HBTRC	forestgreen	response to biotic stimulus	Mutation	9	3.73655	0.000582903	0.0498768	ADAMTS1;ADAMTS9;ANGPTL4;MYC;PI15;RELB;TFPI;TSC22D1;TUBB6
HBTRC	forestgreen	response to biotic stimulus	Overexpression	7	4.6015	0.000720255	0.0498768	CASP4;EIF4EBP1;PLA1A;RELB;SERPINA3;SERPINA5;SERPINB1
HBTRC	gray5	insulin-like growth factor binding	Overexpression	4	8.91718	0.000898681	0.0498768	CYP3A5;GATA6;SERPIND1;TWIST1
ROSMAP	salmon	inflammatory response	Overexpression	9	6.42734	9.58008e-06	0.000670605	CASP4;NFKB1;RELA;RELB;SERPINA3;SERPINB1;SERPINB6;SERPINE1;TMPRSS3
ROSMAP	salmon	inflammatory response	Mutation	12	4.11118	3.38e-05	0.001183	ADAMTS1;ADAMTS9;ADAMTSL4;ANGPTL4;GLIPR2;LOXL2;MYC;NFKB1;NFKB2;RELA;RELB;TUBB6
ROSMAP	lightcyan	inflammatory response	Overexpression	5	5.4	0.00223862	0.0522345	LYZ;NCKAP1L;PLA1A;SERPINA1;TLR2
